# Supplementary material for: Crystal structure of di­aqua­(3,14-diethyl-2,6,13,17-tetra­aza­tri­cyclo­[16.4.0.07,12]docosa­ne)copper(II) (3,14-diethyl-2,6,13,17-tetra­aza­tri­cyclo[16.4.0.07,12]docosa­ne)copper(II) tetra­bromide dihydrate, [Cu(C22H44N4)(H2O)2][Cu(C22H44N4)]Br4·2H2O
Source: Acta Crystallogr E Crystallogr Commun. 2021 May 28;77(Pt 6):677–80. doi: 10.1107/S205698902100551X (PMC8183443; doi:10.1107/S205698902100551X)
Supplement: Supplementary file 1 [file e-77-00677-sup1.cif]

##############################################################################
#                                                                            #
# This CIF contains the data in a paper accepted for publication in          #
# Acta Crystallographica Section E. It conforms to the requirements of       #
# Notes for Authors for Acta Crystallographica Section E, and has been       #
# peer reviewed under the auspices of the IUCr Commission on Journals.       #
#                                                                            #
# Full details of the Crystallographic Information File format               #
# are given in the paper "The Crystallographic Information File (CIF):       #
# a New Standard Archive File for Crystallography" by S. R. Hall, F. H.      #
# Allen and I. D. Brown [Acta Cryst. (1991), A47, 655-685].                  #
#                                                                            #
# The current version of the core CIF dictionary is obtainable from          #
# ftp://ftp.iucr.org/pub/cif_core.dic.                                       #
#                                                                            #
# Software is freely available for graphical display of the structure(s)     #
# in this CIF. For information consult the CIF software page                 #
# http://www.iucr.org/resources/cif/software.                                #
#                                                                            #
# This file may be used for bona fide research purposes within the           #
# scientific community so long as proper attribution is given to the journal # 
# article from which it was obtained.                                        #
#                                                                            #
##############################################################################
data_I
_audit_creation_method     'SHELXL-2018/3'
_journal_date_recd_electronic     2021-05-18
_journal_date_accepted     2021-05-26
_journal_name_full     'Acta Crystallographica, Section E'
_journal_year     2021
_journal_volume     77
_journal_issue      6
_journal_page_first     677
_journal_page_last     680
_journal_paper_category     GM
_journal_paper_doi     10.1107/S205698902100551X
_journal_coeditor_code     WM5611
_publ_contact_author_name     'Jong-Ha Choi'
_publ_contact_author_address
;
Department of Chemistry, Andong National University,
Andong 36729, Republic of Korea.
;
_publ_contact_author_email     jhchoi@anu.ac.kr
_publ_contact_author_fax     '82 54 820 5452'
_publ_contact_author_phone     '+82-54-820-5458'
_publ_section_title
;\
Crystal structure of
diaqua(3,14-diethyl-2,6,13,17-tetraazatricyclo[16.4.0.0^7,12^]docosane)\
copper(II)
(3,14-diethyl-2,6,13,17-tetraazatricyclo[16.4.0.0^7,12^]docosane)copper(II)
tetrabromide dihydrate
;
_publ_section_title_footnote     .
loop_
    _publ_author_name
    _publ_author_footnote
    _publ_author_address
    'Moon, Dohyun' .
;
Pohang Accelerator Laboratory, POSTECH, Pohang 37673, Republic of Korea
;
    'Jeon, Sunghwan' .
;
Department of Chemistry
Andong National University
Andong 36729
Republic of Korea
;
    'Woo Taik Lim' .
;
Department of Chemistry
Andong National University
Andong 36729
Republic of Korea
;
    'Keon Sang Ryoo' .
;
Department of Chemistry
Andong National University
Andong 36729
Republic of Korea
;
    'Choi, Jong-Ha' .
;
Department of Chemistry, Andong National University, Andong 36729,
Republic of Korea
;
_publ_section_synopsis
;
In the title complex,
[Cu(C~22~H~44~N~4~)(H~2~O)~2~][Cu(C~22~H~44~N~4~)]Br~4~\\cdot2H~2~O, each of
the two complex cations lies about an inversion center. The two macrocyclic
rings adopt the most stable <i>trans</i>-III configuration. In the crystal,
O---H...Br, N---H...Br, N---H\\u008943O and C---H\\u008943O hydrogen bonds
connect the complex cations, bromide anions, semi-coordinating H~2~O ligands
and water solvent  molecules, forming a one-dimensional network extending
parallel [100].
;
_chemical_name_systematic
;\
Diaqua(3,14-diethyl-2,6,13,17-tetraazatricyclo[16.4.0.0^7,12^]docosane)\
copper(II) (3,14-diethyl-2,6,13,17-tetraazatricyclo[16.4.0.0^7,12^]docosane)\
copper(II) tetrabromide dihydrate
;
_chemical_name_common     ?
_chemical_formula_moiety
                       'C22 H48 Cu N4 O2 2+, C22 H44 Cu N4 2+, 4(Br -), 2(H2 O)'
_chemical_formula_sum     'C44 H96 Br4 Cu2 N8 O4'
_chemical_formula_iupac
                        '[Cu (C22 H44 N4) (H2 O)2] [Cu (C22 H44 N4)] Br4, 2H2 O'
_chemical_formula_weight     1248.00
_chemical_melting_point     ?
_space_group_crystal_system     triclinic
_space_group_name_H-M_alt     'P -1'
_space_group_name_Hall     '-P 1'
loop_
    _space_group_symop_operation_xyz
    'x, y, z'
    '-x, -y, -z'
_cell_length_a     8.0800(16)
_cell_length_b     10.380(2)
_cell_length_c     17.511(4)
_cell_angle_alpha     97.02(3)
_cell_angle_beta     92.91(3)
_cell_angle_gamma     111.31(3)
_cell_volume     1350.8(5)
_cell_formula_units_Z     1
_cell_measurement_reflns_used     74723
_cell_measurement_theta_min     0.350
_cell_measurement_theta_max     33.679
_cell_measurement_temperature     220(2)
_exptl_crystal_description     'octahedron'
_exptl_crystal_colour     'purple'
_exptl_crystal_size_max     0.075
_exptl_crystal_size_mid     0.074
_exptl_crystal_size_min     0.069
_exptl_crystal_density_diffrn     1.534
_exptl_crystal_density_meas     ?
_exptl_crystal_density_method     ?
_exptl_crystal_F_000     646
_exptl_absorpt_coefficient_mu     2.532
_exptl_absorpt_correction_type     empirical
_exptl_absorpt_process_details
;
(<i>HKL3000sm Scalepack</i>; Otwinowski <i>et al.</i>,  2003)
;
_exptl_absorpt_correction_T_min     0.748
_exptl_absorpt_correction_T_max     1.000
_diffrn_ambient_temperature     220(2)
_diffrn_source     'PLSII 2D bending magnet'
_diffrn_radiation_type     synchrotron
_diffrn_radiation_wavelength     0.610
_diffrn_measurement_device_type     'Rayonix MX225HS CCD area detector'
_diffrn_measurement_method     'omega scan'
_diffrn_detector_area_resol_mean     ?
_diffrn_reflns_number     14201
_diffrn_reflns_av_R_equivalents     0.0227
_diffrn_reflns_av_unetI/netI     0.0341
_diffrn_reflns_theta_min     1.828
_diffrn_reflns_theta_max     25.000
_diffrn_reflns_theta_full     21.469
_diffrn_measured_fraction_theta_max     0.960
_diffrn_measured_fraction_theta_full     0.954
_diffrn_reflns_limit_h_min     -11
_diffrn_reflns_limit_h_max     11
_diffrn_reflns_limit_k_min     -14
_diffrn_reflns_limit_k_max     14
_diffrn_reflns_limit_l_min     -24
_diffrn_reflns_limit_l_max     24
_refine_special_details     ?
_reflns_number_total     7233
_reflns_number_gt     5311
_reflns_threshold_expression     'I > 2\s(I)'
_refine_ls_structure_factor_coef     Fsqd
_refine_ls_matrix_type     full
_refine_ls_R_factor_all     0.0721
_refine_ls_R_factor_gt     0.0561
_refine_ls_wR_factor_gt     0.1655
_refine_ls_wR_factor_ref     0.1762
_refine_ls_goodness_of_fit_ref     1.105
_refine_ls_restrained_S_all     1.105
_refine_ls_number_reflns     7233
_refine_ls_number_parameters     298
_refine_ls_number_restraints     6
_refine_ls_hydrogen_treatment     mixed
_refine_ls_weighting_scheme     calc
_refine_ls_weighting_details
              'w=1/[\s^2^(Fo^2^)+(0.0966P)^2^+0.5261P] where P=(Fo^2^+2Fc^2^)/3'
_atom_sites_solution_hydrogens     mixed
_atom_sites_solution_primary     ?
_atom_sites_solution_secondary     ?
_refine_ls_shift/su_max     0.001
_refine_ls_shift/su_mean     0.000
_refine_diff_density_max     0.831
_refine_diff_density_min     -1.030
_refine_ls_extinction_method
;
SHELXL-2018/3 (Sheldrick 2018)
;
_refine_ls_extinction_coef     0.013(2)
_refine_ls_extinction_expression
                                  'Fc^*^=kFc[1+0.001xFc^2^\l^3^/sin(2\q)]^-1/4^'
loop_
    _atom_type_symbol
    _atom_type_description
    _atom_type_scat_dispersion_real
    _atom_type_scat_dispersion_imag
    _atom_type_scat_source
    'C' 'C' 0.0019 0.0011
                         'International Tables Vol C Tables 4.2.6.8 and 6.1.1.4'
    'H' 'H' 0.0000 0.0000
                         'International Tables Vol C Tables 4.2.6.8 and 6.1.1.4'
    'N' 'N' 0.0040 0.0024
                         'International Tables Vol C Tables 4.2.6.8 and 6.1.1.4'
    'O' 'O' 0.0074 0.0043
                         'International Tables Vol C Tables 4.2.6.8 and 6.1.1.4'
    'Cu' 'Cu' 0.3373 0.9674
                         'International Tables Vol C Tables 4.2.6.8 and 6.1.1.4'
    'Br' 'Br' 0.0842 1.9122
                         'International Tables Vol C Tables 4.2.6.8 and 6.1.1.4'
_computing_data_collection
;
<i>PAL BL2D-SMDC</i> (Shin <i>et al.</i>,  2016)
;
_computing_cell_refinement
;
<i>HKL3000sm</i> (Otwinowski <i>et al.</i>,  2003)
;
_computing_data_reduction
;
<i>HKL3000sm</i> (Otwinowski <i>et al.</i>,  2003)
;
_computing_structure_solution
;
<i>SHELXT2018</i> (Sheldrick, 2015a)
;
_computing_structure_refinement
;
<i>SHELXL2018</i> (Sheldrick, 2015b)
;
_computing_molecular_graphics
;
<i>DIAMOND 4</i> (Putz & Brandenburg, 2014)
;
_computing_publication_material
;
<i>publCIF</i> (Westrip, 2010)
;
loop_
    _atom_site_type_symbol
    _atom_site_label
    _atom_site_fract_x
    _atom_site_fract_y
    _atom_site_fract_z
    _atom_site_U_iso_or_equiv
    _atom_site_adp_type
    _atom_site_calc_flag
    _atom_site_occupancy
    _atom_site_disorder_assembly
    _atom_site_disorder_group
    Cu Cu1 0.000000 0.500000 0.500000 0.04817(16) Uani d 1 . .
    Br Br1 0.40255(6) 0.30972(5) 0.58152(3) 0.08044(18) Uani d 1 . .
    O O1 0.2393(4) 0.4149(3) 0.43417(19) 0.0710(7) Uani d 1 . .
    H H1O1 0.345(4) 0.481(5) 0.418(3) 0.107 Uiso d 1 . .
    H H2O1 0.279(6) 0.364(5) 0.468(3) 0.107 Uiso d 1 . .
    N N1 0.0907(4) 0.4722(3) 0.60369(15) 0.0481(6) Uani d 1 . .
    H H1 0.186408 0.435706 0.594109 0.058 Uiso calc 1 . .
    N N2 0.1920(4) 0.6952(3) 0.50070(15) 0.0469(6) Uani d 1 . .
    H H2 0.294565 0.675493 0.481196 0.056 Uiso calc 1 . .
    C C1 -0.1334(4) 0.2406(3) 0.56209(19) 0.0479(6) Uani d 1 . .
    H H1A -0.035569 0.211837 0.544820 0.057 Uiso calc 1 . .
    C C2 -0.2814(5) 0.1125(4) 0.5827(2) 0.0555(8) Uani d 1 . .
    H H2A -0.386524 0.135435 0.592531 0.067 Uiso calc 1 . .
    H H2B -0.315628 0.036372 0.538885 0.067 Uiso calc 1 . .
    C C3 -0.2204(6) 0.0640(4) 0.6541(2) 0.0637(9) Uani d 1 . .
    H H3A -0.123680 0.031181 0.642501 0.076 Uiso calc 1 . .
    H H3B -0.319937 -0.014341 0.668053 0.076 Uiso calc 1 . .
    C C4 -0.1551(6) 0.1834(4) 0.7222(2) 0.0656(10) Uani d 1 . .
    H H4A -0.252788 0.214278 0.734951 0.079 Uiso calc 1 . .
    H H4B -0.117270 0.150539 0.767590 0.079 Uiso calc 1 . .
    C C5 0.0004(5) 0.3053(4) 0.7018(2) 0.0584(8) Uani d 1 . .
    H H5A 0.099526 0.275150 0.690634 0.070 Uiso calc 1 . .
    H H5B 0.041854 0.380993 0.745878 0.070 Uiso calc 1 . .
    C C6 -0.0565(4) 0.3587(4) 0.63125(19) 0.0493(7) Uani d 1 . .
    H H6 -0.150780 0.394678 0.644934 0.059 Uiso calc 1 . .
    C C7 0.1707(5) 0.5996(4) 0.66206(19) 0.0556(8) Uani d 1 . .
    H H7A 0.214645 0.575159 0.709233 0.067 Uiso calc 1 . .
    H H7B 0.078680 0.636960 0.675206 0.067 Uiso calc 1 . .
    C C8 0.3238(5) 0.7114(4) 0.6327(2) 0.0545(8) Uani d 1 . .
    H H8A 0.399793 0.666842 0.608126 0.065 Uiso calc 1 . .
    H H8B 0.395973 0.778503 0.677232 0.065 Uiso calc 1 . .
    C C9 0.2703(5) 0.7921(4) 0.57514(19) 0.0515(7) Uani d 1 . .
    H H9 0.381547 0.865674 0.564382 0.062 Uiso calc 1 . .
    C C10 0.1486(5) 0.8650(4) 0.6047(2) 0.0571(8) Uani d 1 . .
    H H10A 0.032181 0.794226 0.610545 0.069 Uiso calc 1 . .
    H H10B 0.129807 0.920869 0.566305 0.069 Uiso calc 1 . .
    C C11 0.2237(6) 0.9604(4) 0.6822(2) 0.0664(10) Uani d 1 . .
    H H11A 0.145410 1.009367 0.696510 0.100 Uiso calc 1 . .
    H H11B 0.341660 1.027751 0.677616 0.100 Uiso calc 1 . .
    H H11C 0.231823 0.904385 0.721720 0.100 Uiso calc 1 . .
    Cu Cu2 0.500000 0.500000 1.000000 0.04751(16) Uani d 1 . .
    Br Br2 0.16473(6) 0.61172(5) 0.88399(3) 0.07704(17) Uani d 1 . .
    O O2 0.9627(5) 0.3069(4) 0.9460(2) 0.0878(10) Uani d 1 . .
    H H1O2 0.919(9) 0.327(6) 0.994(2) 0.132 Uiso d 1 . .
    H H2O2 1.007(9) 0.394(3) 0.925(3) 0.132 Uiso d 1 . .
    N N3 0.4976(4) 0.4883(3) 0.88410(16) 0.0497(6) Uani d 1 . .
    H H3 0.399068 0.517512 0.867864 0.060 Uiso calc 1 . .
    N N4 0.3160(4) 0.3051(3) 0.99739(15) 0.0487(6) Uani d 1 . .
    H H4 0.199482 0.313754 0.986331 0.058 Uiso calc 1 . .
    C C12 0.6851(5) 0.7311(4) 0.92254(19) 0.0496(7) Uani d 1 . .
    H H12 0.580177 0.756481 0.911901 0.060 Uiso calc 1 . .
    C C13 0.8522(5) 0.8535(4) 0.9107(2) 0.0584(8) Uani d 1 . .
    H H13A 0.958363 0.832878 0.923957 0.070 Uiso calc 1 . .
    H H13B 0.859883 0.937737 0.945190 0.070 Uiso calc 1 . .
    C C14 0.8480(6) 0.8801(4) 0.8269(2) 0.0627(9) Uani d 1 . .
    H H14A 0.749448 0.910964 0.815617 0.075 Uiso calc 1 . .
    H H14B 0.959670 0.955208 0.819902 0.075 Uiso calc 1 . .
    C C15 0.8242(6) 0.7492(4) 0.7708(2) 0.0627(9) Uani d 1 . .
    H H15A 0.814854 0.768115 0.717548 0.075 Uiso calc 1 . .
    H H15B 0.929007 0.724031 0.778255 0.075 Uiso calc 1 . .
    C C16 0.6574(5) 0.6279(4) 0.7832(2) 0.0604(9) Uani d 1 . .
    H H16A 0.647929 0.543645 0.748224 0.072 Uiso calc 1 . .
    H H16B 0.551606 0.649503 0.770759 0.072 Uiso calc 1 . .
    C C17 0.6630(5) 0.6001(4) 0.8667(2) 0.0508(7) Uani d 1 . .
    H H17 0.766123 0.572793 0.877565 0.061 Uiso calc 1 . .
    C C18 0.4599(5) 0.3512(4) 0.8348(2) 0.0574(8) Uani d 1 . .
    H H18A 0.563868 0.324513 0.840387 0.069 Uiso calc 1 . .
    H H18B 0.439538 0.360527 0.780421 0.069 Uiso calc 1 . .
    C C19 0.2978(5) 0.2377(4) 0.8567(2) 0.0560(8) Uani d 1 . .
    H H19A 0.265388 0.154862 0.817165 0.067 Uiso calc 1 . .
    H H19B 0.197839 0.269899 0.855880 0.067 Uiso calc 1 . .
    C C20 0.3200(5) 0.1945(4) 0.9351(2) 0.0540(7) Uani d 1 . .
    H H20 0.215684 0.108375 0.937994 0.065 Uiso calc 1 . .
    C C21 0.4868(6) 0.1613(5) 0.9475(2) 0.0662(10) Uani d 1 . .
    H H21A 0.489639 0.129926 0.997909 0.079 Uiso calc 1 . .
    H H21B 0.592161 0.247111 0.948683 0.079 Uiso calc 1 . .
    C C22 0.4980(8) 0.0487(5) 0.8849(3) 0.0800(13) Uani d 1 . .
    H H22A 0.603614 0.028795 0.897506 0.120 Uiso calc 1 . .
    H H22B 0.504835 0.081991 0.835259 0.120 Uiso calc 1 . .
    H H22C 0.392525 -0.035806 0.882202 0.120 Uiso calc 1 . .
loop_
    _atom_site_aniso_label
    _atom_site_aniso_U_11
    _atom_site_aniso_U_22
    _atom_site_aniso_U_33
    _atom_site_aniso_U_12
    _atom_site_aniso_U_13
    _atom_site_aniso_U_23
    Cu1 0.0540(3) 0.0392(3) 0.0440(3) 0.0098(2) 0.0002(2) 0.0051(2)
    Br1 0.0674(3) 0.0817(3) 0.1076(4) 0.0363(2) 0.0237(2) 0.0386(3)
    O1 0.0671(16) 0.0672(19) 0.0746(19) 0.0222(15) 0.0014(13) 0.0065(14)
    N1 0.0503(14) 0.0427(15) 0.0453(13) 0.0111(12) 0.0022(10) 0.0053(11)
    N2 0.0497(13) 0.0396(14) 0.0464(14) 0.0116(11) 0.0012(10) 0.0053(10)
    C1 0.0501(16) 0.0405(17) 0.0506(17) 0.0138(13) 0.0032(12) 0.0084(12)
    C2 0.0532(18) 0.0449(19) 0.063(2) 0.0113(15) 0.0034(14) 0.0128(15)
    C3 0.062(2) 0.051(2) 0.070(2) 0.0087(17) -0.0014(17) 0.0190(17)
    C4 0.074(2) 0.055(2) 0.057(2) 0.0088(19) -0.0002(17) 0.0183(17)
    C5 0.067(2) 0.049(2) 0.0513(18) 0.0111(17) -0.0024(15) 0.0115(15)
    C6 0.0504(16) 0.0464(18) 0.0465(16) 0.0129(14) 0.0033(12) 0.0073(13)
    C7 0.066(2) 0.0471(19) 0.0436(16) 0.0117(16) -0.0014(14) 0.0041(13)
    C8 0.0544(17) 0.048(2) 0.0526(18) 0.0101(15) -0.0027(13) 0.0065(14)
    C9 0.0511(16) 0.0436(18) 0.0508(17) 0.0083(14) 0.0006(13) 0.0055(13)
    C10 0.063(2) 0.051(2) 0.0533(19) 0.0195(17) 0.0014(14) 0.0007(15)
    C11 0.073(2) 0.059(2) 0.056(2) 0.0163(19) 0.0005(17) -0.0066(17)
    Cu2 0.0512(3) 0.0412(3) 0.0449(3) 0.0123(2) 0.0036(2) 0.0032(2)
    Br2 0.0710(3) 0.0929(4) 0.0707(3) 0.0396(3) 0.00245(19) -0.0016(2)
    O2 0.078(2) 0.106(3) 0.083(2) 0.040(2) 0.0122(16) 0.0070(19)
    N3 0.0540(14) 0.0435(15) 0.0465(14) 0.0139(12) 0.0027(11) 0.0031(11)
    N4 0.0523(14) 0.0417(15) 0.0467(14) 0.0123(12) 0.0025(11) 0.0033(11)
    C12 0.0549(17) 0.0449(18) 0.0460(16) 0.0148(14) 0.0070(12) 0.0069(13)
    C13 0.0596(19) 0.049(2) 0.059(2) 0.0106(16) 0.0079(15) 0.0075(15)
    C14 0.074(2) 0.054(2) 0.058(2) 0.0171(18) 0.0160(17) 0.0136(16)
    C15 0.074(2) 0.058(2) 0.0533(19) 0.0194(19) 0.0157(16) 0.0099(16)
    C16 0.072(2) 0.056(2) 0.0469(18) 0.0171(18) 0.0079(15) 0.0062(15)
    C17 0.0557(17) 0.0433(18) 0.0497(17) 0.0148(15) 0.0050(13) 0.0051(13)
    C18 0.068(2) 0.048(2) 0.0477(17) 0.0136(17) 0.0071(14) 0.0002(14)
    C19 0.063(2) 0.047(2) 0.0482(17) 0.0113(16) 0.0007(14) 0.0005(14)
    C20 0.0619(19) 0.0423(18) 0.0491(17) 0.0120(15) 0.0019(14) -0.0002(13)
    C21 0.084(3) 0.065(2) 0.056(2) 0.038(2) 0.0053(18) 0.0025(17)
    C22 0.114(4) 0.076(3) 0.066(3) 0.055(3) 0.014(2) 0.005(2)
_geom_special_details
;
 All esds (except the esd in the dihedral angle between two l.s. planes)
 are estimated using the full covariance matrix.  The cell esds are taken
 into account individually in the estimation of esds in distances, angles
 and torsion angles; correlations between esds in cell parameters are only
 used when they are defined by crystal symmetry.  An approximate (isotropic)
 treatment of cell esds is used for estimating esds involving l.s. planes.
;
loop_
    _geom_bond_atom_site_label_1
    _geom_bond_atom_site_label_2
    _geom_bond_site_symmetry_2
    _geom_bond_distance
    _geom_bond_publ_flag
    Cu1 N1 2_566 2.016(3) ?
    Cu1 N1 . 2.016(3) ?
    Cu1 N2 2_566 2.055(3) ?
    Cu1 N2 . 2.055(3) ?
    Cu1 O1 . 2.658(4) ?
    O1 H1O1 . 0.958(10) ?
    O1 H2O1 . 0.960(10) ?
    N1 C7 . 1.481(4) ?
    N1 C6 . 1.488(4) ?
    N1 H1 . 0.9900 ?
    N2 C1 2_566 1.494(4) ?
    N2 C9 . 1.498(4) ?
    N2 H2 . 0.9900 ?
    C1 C2 . 1.528(5) ?
    C1 C6 . 1.537(5) ?
    C1 H1A . 0.9900 ?
    C2 C3 . 1.528(5) ?
    C2 H2A . 0.9800 ?
    C2 H2B . 0.9800 ?
    C3 C4 . 1.528(6) ?
    C3 H3A . 0.9800 ?
    C3 H3B . 0.9800 ?
    C4 C5 . 1.518(5) ?
    C4 H4A . 0.9800 ?
    C4 H4B . 0.9800 ?
    C5 C6 . 1.530(5) ?
    C5 H5A . 0.9800 ?
    C5 H5B . 0.9800 ?
    C6 H6 . 0.9900 ?
    C7 C8 . 1.519(5) ?
    C7 H7A . 0.9800 ?
    C7 H7B . 0.9800 ?
    C8 C9 . 1.525(5) ?
    C8 H8A . 0.9800 ?
    C8 H8B . 0.9800 ?
    C9 C10 . 1.519(5) ?
    C9 H9 . 0.9900 ?
    C10 C11 . 1.531(5) ?
    C10 H10A . 0.9800 ?
    C10 H10B . 0.9800 ?
    C11 H11A . 0.9700 ?
    C11 H11B . 0.9700 ?
    C11 H11C . 0.9700 ?
    Cu2 N3 . 2.017(3) ?
    Cu2 N3 2_667 2.017(3) ?
    Cu2 N4 . 2.023(3) ?
    Cu2 N4 2_667 2.023(3) ?
    O2 H1O2 . 0.961(10) ?
    O2 H2O2 . 0.963(10) ?
    N3 C18 . 1.490(4) ?
    N3 C17 . 1.492(4) ?
    N3 H3 . 0.9900 ?
    N4 C20 . 1.494(4) ?
    N4 C12 2_667 1.495(4) ?
    N4 H4 . 0.9900 ?
    C12 C17 . 1.523(5) ?
    C12 C13 . 1.526(5) ?
    C12 H12 . 0.9900 ?
    C13 C14 . 1.526(5) ?
    C13 H13A . 0.9800 ?
    C13 H13B . 0.9800 ?
    C14 C15 . 1.522(6) ?
    C14 H14A . 0.9800 ?
    C14 H14B . 0.9800 ?
    C15 C16 . 1.521(5) ?
    C15 H15A . 0.9800 ?
    C15 H15B . 0.9800 ?
    C16 C17 . 1.526(5) ?
    C16 H16A . 0.9800 ?
    C16 H16B . 0.9800 ?
    C17 H17 . 0.9900 ?
    C18 C19 . 1.514(5) ?
    C18 H18A . 0.9800 ?
    C18 H18B . 0.9800 ?
    C19 C20 . 1.516(5) ?
    C19 H19A . 0.9800 ?
    C19 H19B . 0.9800 ?
    C20 C21 . 1.520(6) ?
    C20 H20 . 0.9900 ?
    C21 C22 . 1.533(6) ?
    C21 H21A . 0.9800 ?
    C21 H21B . 0.9800 ?
    C22 H22A . 0.9700 ?
    C22 H22B . 0.9700 ?
    C22 H22C . 0.9700 ?
loop_
    _geom_angle_atom_site_label_1
    _geom_angle_atom_site_label_2
    _geom_angle_atom_site_label_3
    _geom_angle_site_symmetry_1
    _geom_angle_site_symmetry_3
    _geom_angle
    _geom_angle_publ_flag
    N1 Cu1 N1 2_566 . 180.00(7) ?
    N1 Cu1 N2 2_566 2_566 95.47(11) ?
    N1 Cu1 N2 . 2_566 84.53(11) ?
    N1 Cu1 N2 2_566 . 84.53(11) ?
    N1 Cu1 N2 . . 95.47(11) ?
    N2 Cu1 N2 2_566 . 180.0 ?
    H1O1 O1 H2O1 . . 106(2) ?
    C7 N1 C6 . . 113.3(3) ?
    C7 N1 Cu1 . . 116.0(2) ?
    C6 N1 Cu1 . . 107.52(19) ?
    C7 N1 H1 . . 106.5 ?
    C6 N1 H1 . . 106.5 ?
    Cu1 N1 H1 . . 106.5 ?
    C1 N2 C9 2_566 . 115.1(3) ?
    C1 N2 Cu1 2_566 . 107.68(19) ?
    C9 N2 Cu1 . . 120.8(2) ?
    C1 N2 H2 2_566 . 103.7 ?
    C9 N2 H2 . . 103.7 ?
    Cu1 N2 H2 . . 103.7 ?
    N2 C1 C2 2_566 . 113.8(3) ?
    N2 C1 C6 2_566 . 105.7(3) ?
    C2 C1 C6 . . 112.5(3) ?
    N2 C1 H1A 2_566 . 108.2 ?
    C2 C1 H1A . . 108.2 ?
    C6 C1 H1A . . 108.2 ?
    C3 C2 C1 . . 111.2(3) ?
    C3 C2 H2A . . 109.4 ?
    C1 C2 H2A . . 109.4 ?
    C3 C2 H2B . . 109.4 ?
    C1 C2 H2B . . 109.4 ?
    H2A C2 H2B . . 108.0 ?
    C2 C3 C4 . . 110.6(3) ?
    C2 C3 H3A . . 109.5 ?
    C4 C3 H3A . . 109.5 ?
    C2 C3 H3B . . 109.5 ?
    C4 C3 H3B . . 109.5 ?
    H3A C3 H3B . . 108.1 ?
    C5 C4 C3 . . 110.2(3) ?
    C5 C4 H4A . . 109.6 ?
    C3 C4 H4A . . 109.6 ?
    C5 C4 H4B . . 109.6 ?
    C3 C4 H4B . . 109.6 ?
    H4A C4 H4B . . 108.1 ?
    C4 C5 C6 . . 110.4(3) ?
    C4 C5 H5A . . 109.6 ?
    C6 C5 H5A . . 109.6 ?
    C4 C5 H5B . . 109.6 ?
    C6 C5 H5B . . 109.6 ?
    H5A C5 H5B . . 108.1 ?
    N1 C6 C5 . . 114.2(3) ?
    N1 C6 C1 . . 106.3(3) ?
    C5 C6 C1 . . 111.3(3) ?
    N1 C6 H6 . . 108.3 ?
    C5 C6 H6 . . 108.3 ?
    C1 C6 H6 . . 108.3 ?
    N1 C7 C8 . . 111.7(3) ?
    N1 C7 H7A . . 109.3 ?
    C8 C7 H7A . . 109.3 ?
    N1 C7 H7B . . 109.3 ?
    C8 C7 H7B . . 109.3 ?
    H7A C7 H7B . . 107.9 ?
    C7 C8 C9 . . 115.8(3) ?
    C7 C8 H8A . . 108.3 ?
    C9 C8 H8A . . 108.3 ?
    C7 C8 H8B . . 108.3 ?
    C9 C8 H8B . . 108.3 ?
    H8A C8 H8B . . 107.4 ?
    N2 C9 C10 . . 112.3(3) ?
    N2 C9 C8 . . 108.6(3) ?
    C10 C9 C8 . . 114.4(3) ?
    N2 C9 H9 . . 107.1 ?
    C10 C9 H9 . . 107.1 ?
    C8 C9 H9 . . 107.1 ?
    C9 C10 C11 . . 112.9(3) ?
    C9 C10 H10A . . 109.0 ?
    C11 C10 H10A . . 109.0 ?
    C9 C10 H10B . . 109.0 ?
    C11 C10 H10B . . 109.0 ?
    H10A C10 H10B . . 107.8 ?
    C10 C11 H11A . . 109.5 ?
    C10 C11 H11B . . 109.5 ?
    H11A C11 H11B . . 109.5 ?
    C10 C11 H11C . . 109.5 ?
    H11A C11 H11C . . 109.5 ?
    H11B C11 H11C . . 109.5 ?
    N3 Cu2 N3 . 2_667 180.0 ?
    N3 Cu2 N4 . . 95.18(12) ?
    N3 Cu2 N4 2_667 . 84.82(12) ?
    N3 Cu2 N4 . 2_667 84.82(12) ?
    N3 Cu2 N4 2_667 2_667 95.18(12) ?
    N4 Cu2 N4 . 2_667 180.0 ?
    H1O2 O2 H2O2 . . 106(2) ?
    C18 N3 C17 . . 112.5(3) ?
    C18 N3 Cu2 . . 120.2(2) ?
    C17 N3 Cu2 . . 108.2(2) ?
    C18 N3 H3 . . 104.8 ?
    C17 N3 H3 . . 104.8 ?
    Cu2 N3 H3 . . 104.8 ?
    C20 N4 C12 . 2_667 115.3(3) ?
    C20 N4 Cu2 . . 117.0(2) ?
    C12 N4 Cu2 2_667 . 108.3(2) ?
    C20 N4 H4 . . 105.0 ?
    C12 N4 H4 2_667 . 105.0 ?
    Cu2 N4 H4 . . 105.0 ?
    N4 C12 C17 2_667 . 107.6(3) ?
    N4 C12 C13 2_667 . 113.6(3) ?
    C17 C12 C13 . . 111.0(3) ?
    N4 C12 H12 2_667 . 108.1 ?
    C17 C12 H12 . . 108.1 ?
    C13 C12 H12 . . 108.1 ?
    C12 C13 C14 . . 110.7(3) ?
    C12 C13 H13A . . 109.5 ?
    C14 C13 H13A . . 109.5 ?
    C12 C13 H13B . . 109.5 ?
    C14 C13 H13B . . 109.5 ?
    H13A C13 H13B . . 108.1 ?
    C15 C14 C13 . . 111.5(3) ?
    C15 C14 H14A . . 109.3 ?
    C13 C14 H14A . . 109.3 ?
    C15 C14 H14B . . 109.3 ?
    C13 C14 H14B . . 109.3 ?
    H14A C14 H14B . . 108.0 ?
    C16 C15 C14 . . 110.8(3) ?
    C16 C15 H15A . . 109.5 ?
    C14 C15 H15A . . 109.5 ?
    C16 C15 H15B . . 109.5 ?
    C14 C15 H15B . . 109.5 ?
    H15A C15 H15B . . 108.1 ?
    C15 C16 C17 . . 111.0(3) ?
    C15 C16 H16A . . 109.4 ?
    C17 C16 H16A . . 109.4 ?
    C15 C16 H16B . . 109.4 ?
    C17 C16 H16B . . 109.4 ?
    H16A C16 H16B . . 108.0 ?
    N3 C17 C12 . . 106.1(3) ?
    N3 C17 C16 . . 113.7(3) ?
    C12 C17 C16 . . 110.6(3) ?
    N3 C17 H17 . . 108.7 ?
    C12 C17 H17 . . 108.7 ?
    C16 C17 H17 . . 108.7 ?
    N3 C18 C19 . . 111.5(3) ?
    N3 C18 H18A . . 109.3 ?
    C19 C18 H18A . . 109.3 ?
    N3 C18 H18B . . 109.3 ?
    C19 C18 H18B . . 109.3 ?
    H18A C18 H18B . . 108.0 ?
    C18 C19 C20 . . 115.6(3) ?
    C18 C19 H19A . . 108.4 ?
    C20 C19 H19A . . 108.4 ?
    C18 C19 H19B . . 108.4 ?
    C20 C19 H19B . . 108.4 ?
    H19A C19 H19B . . 107.4 ?
    N4 C20 C19 . . 109.5(3) ?
    N4 C20 C21 . . 111.4(3) ?
    C19 C20 C21 . . 113.2(3) ?
    N4 C20 H20 . . 107.5 ?
    C19 C20 H20 . . 107.5 ?
    C21 C20 H20 . . 107.5 ?
    C20 C21 C22 . . 113.5(4) ?
    C20 C21 H21A . . 108.9 ?
    C22 C21 H21A . . 108.9 ?
    C20 C21 H21B . . 108.9 ?
    C22 C21 H21B . . 108.9 ?
    H21A C21 H21B . . 107.7 ?
    C21 C22 H22A . . 109.5 ?
    C21 C22 H22B . . 109.5 ?
    H22A C22 H22B . . 109.5 ?
    C21 C22 H22C . . 109.5 ?
    H22A C22 H22C . . 109.5 ?
    H22B C22 H22C . . 109.5 ?
loop_
    _geom_torsion_atom_site_label_1
    _geom_torsion_atom_site_label_2
    _geom_torsion_atom_site_label_3
    _geom_torsion_atom_site_label_4
    _geom_torsion_site_symmetry_1
    _geom_torsion_site_symmetry_2
    _geom_torsion_site_symmetry_3
    _geom_torsion_site_symmetry_4
    _geom_torsion
    _geom_torsion_publ_flag
    N2 C1 C2 C3 2_566 . . . -172.3(3) ?
    C6 C1 C2 C3 . . . . -52.1(4) ?
    C1 C2 C3 C4 . . . . 55.5(5) ?
    C2 C3 C4 C5 . . . . -59.7(5) ?
    C3 C4 C5 C6 . . . . 59.7(5) ?
    C7 N1 C6 C5 . . . . -61.5(4) ?
    Cu1 N1 C6 C5 . . . . 169.1(3) ?
    C7 N1 C6 C1 . . . . 175.5(3) ?
    Cu1 N1 C6 C1 . . . . 46.0(3) ?
    C4 C5 C6 N1 . . . . -176.1(3) ?
    C4 C5 C6 C1 . . . . -55.7(4) ?
    N2 C1 C6 N1 2_566 . . . -58.0(3) ?
    C2 C1 C6 N1 . . . . 177.2(3) ?
    N2 C1 C6 C5 2_566 . . . 177.1(3) ?
    C2 C1 C6 C5 . . . . 52.3(4) ?
    C6 N1 C7 C8 . . . . 178.4(3) ?
    Cu1 N1 C7 C8 . . . . -56.6(3) ?
    N1 C7 C8 C9 . . . . 76.6(4) ?
    C1 N2 C9 C10 2_566 . . . 52.8(4) ?
    Cu1 N2 C9 C10 . . . . -79.2(3) ?
    C1 N2 C9 C8 2_566 . . . -179.8(3) ?
    Cu1 N2 C9 C8 . . . . 48.3(3) ?
    C7 C8 C9 N2 . . . . -69.3(4) ?
    C7 C8 C9 C10 . . . . 57.0(4) ?
    N2 C9 C10 C11 . . . . 177.9(3) ?
    C8 C9 C10 C11 . . . . 53.6(4) ?
    N4 C12 C13 C14 2_667 . . . 177.4(3) ?
    C17 C12 C13 C14 . . . . 56.0(4) ?
    C12 C13 C14 C15 . . . . -55.6(5) ?
    C13 C14 C15 C16 . . . . 55.8(5) ?
    C14 C15 C16 C17 . . . . -56.3(5) ?
    C18 N3 C17 C12 . . . . -178.7(3) ?
    Cu2 N3 C17 C12 . . . . -43.5(3) ?
    C18 N3 C17 C16 . . . . 59.5(4) ?
    Cu2 N3 C17 C16 . . . . -165.4(3) ?
    N4 C12 C17 N3 2_667 . . . 54.6(3) ?
    C13 C12 C17 N3 . . . . 179.5(3) ?
    N4 C12 C17 C16 2_667 . . . 178.3(3) ?
    C13 C12 C17 C16 . . . . -56.7(4) ?
    C15 C16 C17 N3 . . . . 176.2(3) ?
    C15 C16 C17 C12 . . . . 56.9(4) ?
    C17 N3 C18 C19 . . . . 176.7(3) ?
    Cu2 N3 C18 C19 . . . . 47.4(4) ?
    N3 C18 C19 C20 . . . . -68.4(4) ?
    C12 N4 C20 C19 2_667 . . . 173.1(3) ?
    Cu2 N4 C20 C19 . . . . -57.8(3) ?
    C12 N4 C20 C21 2_667 . . . -60.9(4) ?
    Cu2 N4 C20 C21 . . . . 68.2(4) ?
    C18 C19 C20 N4 . . . . 74.7(4) ?
    C18 C19 C20 C21 . . . . -50.3(4) ?
    N4 C20 C21 C22 . . . . -179.8(4) ?
    C19 C20 C21 C22 . . . . -55.8(5) ?
loop_
    _geom_hbond_atom_site_label_D
    _geom_hbond_atom_site_label_H
    _geom_hbond_atom_site_label_A
    _geom_hbond_site_symmetry_A
    _geom_hbond_distance_DH
    _geom_hbond_distance_HA
    _geom_hbond_distance_DA
    _geom_hbond_angle_DHA
    _geom_hbond_publ_flag
    O1 H1O1 Br1 2_666 0.958(10) 2.38(2) 3.299(3) 160(5) yes
    O1 H2O1 Br1 . 0.960(10) 2.39(2) 3.314(3) 161(5) yes
    O2 H1O2 Br2 2_667 0.961(10) 2.353(12) 3.311(4) 176(6) yes
    O2 H2O2 Br2 1_655 0.963(10) 2.382(17) 3.335(4) 170(6) yes
    N1 H1 Br1 . 0.99 2.54 3.517(3) 170.5 yes
    N2 H2 O1 . 0.99 2.59 3.161(4) 116.3 yes
    N3 H3 Br2 . 0.99 2.44 3.373(3) 157.0 yes
    N4 H4 O2 1_455 0.99 1.98 2.957(5) 169.2 yes
    C10 H10A O1 2_566 0.98 2.47 3.378(5) 154.4 yes
_shelx_space_group_comment
;
The symmetry employed for this shelxl refinement is uniquely defined
by the following loop, which should always be used as a source of
symmetry information in preference to the above space-group names.
They are only intended as comments.
;
_shelx_estimated_absorpt_T_min     0.833
_shelx_estimated_absorpt_T_max     0.845
_shelx_hkl_file
;
   0   0   218820.50 443.513   1
   0   0  -217068.30 566.469   1
   0   0   3 605.742 17.4997   1
   0   0  -3 533.902 26.7394   1
   0   0   4 9871.05 255.115   1
   0   0  -4 9266.02 200.909   1
   0   0   5 20.0999 1.79748   1
   0   0  -5 20.3267 1.85628   1
   0   0   6 1664.22 39.5799   1
   0   0  -6 1546.56  37.279   1
   0   0   7 3436.89 71.5252   1
   0   0  -7 3323.42 69.6162   1
   0   0   8 2056.61 48.0795   1
   0   0  -8 2045.43 47.5555   1
   0   0   9 1395.99 32.8295   1
   0   0  -9 1369.10 33.1049   1
   0   0  10 4105.31 86.9901   1
   0   0 -10 3973.62 98.1493   1
   0   0  11 1216.34 29.7321   1
   0   0 -11 1188.36 34.1012   1
   0   0  12 1194.45 30.8141   1
   0   0 -12 1158.47 29.5122   1
   0   0  13 1232.84 29.2821   1
   0   0 -13 1223.01 28.5868   1
   0   0  14 1014.48 25.7062   1
   0   0 -14 1015.94 24.7821   1
   0   0  15 10.4844 5.28598   1
   0   0 -15 14.7635 4.97954   1
   0   0  16 846.035 24.1509   1
   0   0 -16 853.894  21.943   1
   0   0  17 377.538  14.792   1
   0   0 -17 388.739 14.6634   1
   0   0  18 602.742 19.2262   1
   0   0 -18 602.174 17.5232   1
   0   0  19 21.0871 6.58205   1
   0   0 -19 16.0563 6.22271   1
   0   0  20 13.2463   6.594   1
   0   0 -20 9.16666 6.36921   1
   0   0  21 26.5428 6.99764   1
   0   0 -21 37.8597 6.80461   1
   0   0  22 28.4338 7.48762   1
   0   0 -22 19.0463 7.21622   1
   0   0  23-6.14316 7.29913   1
   0   0 -23-2.77433 7.40647   1
   0   1 -24 70.4595 7.95122   1
   0  -1  24 62.8783  8.2438   1
   0   1 -23 0.91923 7.21915   1
   0  -1  23 0.15849 7.27462   1
   0   1 -22 61.4162 6.84381   1
   0  -1  22 73.1993 7.05284   1
   0   1 -21-2.53692 6.32268   1
   0  -1  21 9.37013 6.27555   1
   0   1 -20  73.702 8.15916   1
   0  -1  20 77.2793 8.37968   1
   0   1 -19  44.228 6.01032   1
   0  -1  19 35.6652 5.59641   1
   0   1 -18  229.74 11.0702   1
   0  -1  18 233.134 10.6299   1
   0   1 -17 149.564 8.55739   1
   0  -1  17 149.769 10.4113   1
   0   1 -16 398.339 13.5039   1
   0  -1  16 415.691  17.847   1
   0   1 -15 185.278 8.67599   1
   0  -1  15 172.712 10.1094   1
   0   1 -14 175.554 9.56156   1
   0  -1  14 159.921 9.22917   1
   0   1 -13 566.963 18.5066   1
   0  -1  13 584.642  19.267   1
   0   1 -12 4.14411 5.41837   1
   0  -1  12 0.97508 5.79511   1
   0   1 -11 2380.03 71.8421   1
   0  -1  11 2421.77 60.6839   1
   0   1 -10 2251.80 102.037   1
   0  -1  10 2244.70 58.8252   1
   0   1  -9 110.374 11.4926   1
   0  -1   9 128.907   6.842   1
   0   1  -824720.70 496.822   1
   0  -1   824596.70 611.594   1
   0   1  -7 4280.63 120.265   1
   0  -1   7 4362.60 100.264   1
   0   1  -6 940.086 27.7754   1
   0  -1   6 948.504 28.4373   1
   0   1  -5 2415.03 50.9049   1
   0  -1   5 2469.78 59.3336   1
   0   1  -4 842.965 21.1908   1
   0  -1   4 893.297 21.5575   1
   0   1  -3 59.5799 2.61195   1
   0  -1   3 63.6692 2.66526   1
   0   1  -2 29.5463 1.43102   1
   0  -1   2 30.0666 1.74477   1
   0   1  -1 141.837 3.68867   1
   0  -1   1 144.803 3.96799   1
   0   1   016245.90 521.755   1
   0  -1   014015.20 455.302   1
   0   1   1 47.3086 2.01273   1
   0  -1  -1 40.0571 2.14441   1
   0   1   229848.50 692.304   1
   0  -1  -226152.60 620.643   1
   0   1   3 6892.98 177.463   1
   0  -1  -3 6726.78 140.046   1
   0   1   4 597.282 15.8605   1
   0  -1  -4 567.853 15.2515   1
   0   1   5 3677.94 72.5897   1
   0  -1  -5 3551.27  70.697   1
   0   1   6 10.4889 2.34136   1
   0  -1  -6 11.0743 2.21863   1
   0   1   7 97.3271 4.80204   1
   0  -1  -7 99.9589 4.87078   1
   0   1   8  228.02 9.26803   1
   0  -1  -8 230.081 10.3138   1
   0   1   9 2694.27 57.8328   1
   0  -1  -9 2576.23 64.3823   1
   0   1  10 3387.56 72.5463   1
   0  -1 -10 3236.53 81.4338   1
   0   1  11  302.66 10.5911   1
   0  -1 -11 303.244 10.1326   1
   0   1  12 460.196 14.8699   1
   0  -1 -12 444.545 14.3917   1
   0   1  13 219.132 9.48433   1
   0  -1 -13 223.337 9.01712   1
   0   1  14 528.615 16.1754   1
   0  -1 -14 503.656 15.9455   1
   0   1  15 195.745 9.83622   1
   0  -1 -15 188.068 8.95719   1
   0   1  16 624.061 20.2828   1
   0  -1 -16 613.962 19.2421   1
   0   1  17 48.5214 6.92732   1
   0  -1 -17 47.0556  5.9334   1
   0   1  18 462.804 18.1978   1
   0  -1 -18 493.704 17.5546   1
   0   1  19 42.4461 7.19652   1
   0  -1 -19 41.5968 7.01773   1
   0   1  20 29.3226 6.99539   1
   0  -1 -20 33.5591 6.76477   1
   0   1  21 38.6043 8.08867   1
   0  -1 -21 40.0523 7.46455   1
   0   1  22  4.8329 5.25933   1
   0  -1 -22  1.9064  5.9366   1
   0   1  23 11.7127 8.20506   1
   0  -1 -23 11.5364 7.96711   1
   0   2 -24 20.7868 11.4127   1
   0  -2  24 24.3041 7.89529   1
   0   2 -23 20.2989 9.82403   1
   0  -2  23 11.6912 7.21307   1
   0   2 -22  17.873 6.61119   1
   0  -2  22 13.9215 5.44854   1
   0   2 -21 41.4947 9.21846   1
   0  -2  21 38.1334 7.19395   1
   0   2 -20  60.462 7.05592   1
   0  -2  20 56.4634 6.94328   1
   0   2 -19 185.436 9.35849   1
   0  -2  19 183.387 8.72099   1
   0   2 -18 135.688 9.71206   1
   0  -2  18 135.508 8.54553   1
   0   2 -17 20.8971 9.35175   1
   0  -2  17 14.8454 6.11904   1
   0   2 -16 321.333 13.0311   1
   0  -2  16 317.976 12.2783   1
   0   2 -15 568.829 18.6034   1
   0  -2  15 583.392 18.3908   1
   0   2 -14 73.4741 5.87224   1
   0  -2  14 70.2482 6.39713   1
   0   2 -13  247.44 14.2316   1
   0  -2  13 246.688 10.6626   1
   0   2 -12 130.316 10.2875   1
   0  -2  12 139.485 6.97534   1
   0   2 -11 285.393 10.5661   1
   0  -2  11 287.108 10.2018   1
   0   2 -10 24.0062 3.86829   1
   0  -2  10 21.5859 3.76486   1
   0   2  -9 186.126 7.57577   1
   0  -2   9 193.425 7.50645   1
   0   2  -814866.60 268.323   1
   0  -2   815347.30 275.162   1
   0   2  -7 171.038 6.65467   1
   0  -2   7 182.345 6.77189   1
   0   2  -617435.80 355.305   1
   0  -2   617808.90 360.562   1
   0   2  -5  446.91 12.2865   1
   0  -2   5 459.431 12.1191   1
   0   2  -4 1673.50  35.813   1
   0  -2   4 1692.85  35.813   1
   0   2  -3 182.767 5.29497   1
   0  -2   3 191.345  5.5259   1
   0   2  -2 7436.78 148.696   1
   0  -2   2 7470.38 152.048   1
   0   2  -1  13.182  0.7902   1
   0  -2   1 13.7926 0.85306   1
   0   2   0 1298.69 35.8104   1
   0  -2   0 1335.26 37.6468   1
   0   2   1 2911.91 108.542   1
   0  -2  -1 2870.02 74.1761   1
   0   2   2 8024.59 197.533   1
   0  -2  -2 8554.45  170.23   1
   0   2   3 7.85333 1.29751   1
   0  -2  -3 6.20462 1.42433   1
   0   2   4 2882.03  57.245   1
   0  -2  -4 2815.31 56.2831   1
   0   2   5 4028.36 109.171   1
   0  -2  -5 4003.81 88.8311   1
   0   2   6 612.343 16.7287   1
   0  -2  -6 586.467 16.1353   1
   0   2   7 1334.52 30.7349   1
   0  -2  -7 1297.22 29.9531   1
   0   2   8 215.448 12.6122   1
   0  -2  -8 209.941 8.37532   1
   0   2   9 3213.58 66.8328   1
   0  -2  -9 3178.96 65.2564   1
   0   2  10 4815.20  112.22   1
   0  -2 -10 4707.80 94.4077   1
   0   2  11 893.579 23.3286   1
   0  -2 -11 854.682 21.9894   1
   0   2  12 557.085 17.6394   1
   0  -2 -12 546.822 16.9029   1
   0   2  13 644.499 18.3601   1
   0  -2 -13  639.72 17.6276   1
   0   2  14 680.245 20.0134   1
   0  -2 -14 686.074 19.7666   1
   0   2  15 74.3598  7.5912   1
   0  -2 -15 79.9002 6.54883   1
   0   2  16 104.745 7.29747   1
   0  -2 -16 92.1252   7.006   1
   0   2  17-4.16719 6.62869   1
   0  -2 -17 10.2035 6.42442   1
   0   2  18 396.491 16.8958   1
   0  -2 -18 405.412 15.2931   1
   0   2  19 54.8602 7.51974   1
   0  -2 -19 62.6003 8.05228   1
   0   2  20 107.709 9.63391   1
   0  -2 -20   85.74 9.57193   1
   0   2  21 2.70194 7.16145   1
   0  -2 -21-1.93246 6.98657   1
   0   2  22 5.94141 7.97565   1
   0  -2 -22 4.07744 7.46485   1
   0   2  23 -8.4762 9.00231   1
   0  -2 -23 5.89437 8.80745   1
   0   3 -24 1.04867 6.69983   1
   0  -3  24-2.46354 6.59164   1
   0   3 -23  5.9924 7.22477   1
   0  -3  23 0.78564 7.69461   1
   0   3 -22 43.0766 6.12257   1
   0  -3  22 46.2585 6.17535   1
   0   3 -21  2.7857 5.54078   1
   0  -3  21 2.96172 6.21425   1
   0   3 -20 71.4567 8.32853   1
   0  -3  20 76.0545 7.51715   1
   0   3 -19 172.725 8.95388   1
   0  -3  19 158.946  8.7273   1
   0   3 -18 154.582 8.42783   1
   0  -3  18 153.074 7.88381   1
   0   3 -17 79.3054 6.61116   1
   0  -3  17 89.0372 7.00005   1
   0   3 -16 205.959 9.48266   1
   0  -3  16 202.788 8.87055   1
   0   3 -15  346.67 13.1727   1
   0  -3  15 356.943 12.3218   1
   0   3 -14 551.053 15.0984   1
   0  -3  14 532.313 14.5456   1
   0   3 -13 485.387  16.379   1
   0  -3  13 472.033  14.399   1
   0   3 -12  5.4461 5.89628   1
   0  -3  12 11.7926  4.6226   1
   0   3 -11  106.08 5.87534   1
   0  -3  11 100.356 5.35693   1
   0   3 -10 527.706 14.9258   1
   0  -3  10 526.845 15.0623   1
   0   3  -9 421.416 12.6479   1
   0  -3   9 415.909  12.445   1
   0   3  -8 150.955 6.47619   1
   0  -3   8 155.067 7.40415   1
   0   3  -7 188.368 6.88899   1
   0  -3   7 192.402 7.78428   1
   0   3  -6 7953.20 144.383   1
   0  -3   6 8020.73 167.664   1
   0   3  -5 100.407  3.8387   1
   0  -3   5 102.183 4.20643   1
   0   3  -4 6679.90 163.753   1
   0  -3   4 6535.99 225.011   1
   0   3  -3 3198.05 68.4202   1
   0  -3   3 3110.20 69.4551   1
   0   3  -2 46.5799 1.97232   1
   0  -3   2  45.732 1.97232   1
   0   3  -1 874.382 19.8645   1
   0  -3   1 966.518 18.8937   1
   0   3   0 1482.24 40.0961   1
   0  -3   0 1450.99 40.6953   1
   0   3   1 5637.93 137.765   1
   0  -3  -1 5725.10 140.533   1
   0   3   2 4938.93  121.25   1
   0  -3  -2 5113.29 127.963   1
   0   3   3 2815.04 61.1505   1
   0  -3  -3 2705.18 73.2499   1
   0   3   4 2225.25 63.9533   1
   0  -3  -4 2361.43 47.2877   1
   0   3   5 18.3949 2.45266   1
   0  -3  -5 16.2327 2.45266   1
   0   3   6 1419.12 46.1647   1
   0  -3  -6 1400.18 37.3489   1
   0   3   7 407.429 11.8151   1
   0  -3  -7 409.054 11.8151   1
   0   3   8 706.474 21.8116   1
   0  -3  -8 684.182 18.7542   1
   0   3   9  769.85 23.1962   1
   0  -3  -9 753.213 19.5431   1
   0   3  10 2588.40 79.5181   1
   0  -3 -10 2580.97 55.1098   1
   0   3  11 489.656 14.9291   1
   0  -3 -11 446.959 13.6151   1
   0   3  12 950.068 26.1589   1
   0  -3 -12 986.542 26.0711   1
   0   3  13 20.2351 5.97772   1
   0  -3 -13 19.0965 5.80445   1
   0   3  14 -0.6504 6.29926   1
   0  -3 -14 1.14422 5.56454   1
   0   3  15 16.3652 6.84007   1
   0  -3 -15  19.548 5.74056   1
   0   3  16  32.667  7.1528   1
   0  -3 -16  35.246 6.74501   1
   0   3  17 44.0972 7.71544   1
   0  -3 -17 34.4999 7.42272   1
   0   3  18 133.896 12.8041   1
   0  -3 -18 128.051 9.46387   1
   0   3  19  5.5842 6.91104   1
   0  -3 -19 0.13364 6.97786   1
   0   3  20 56.0448  9.7112   1
   0  -3 -20 55.4752 9.07624   1
   0   3  21 49.1095 8.64146   1
   0  -3 -21 33.0785 8.64146   1
   0   3  22 6.45893 9.06638   1
   0  -3 -22 9.53413 7.20534   1
   0   4 -23 5.22358 7.15708   1
   0  -4  23 13.6437 5.48865   1
   0   4 -22 27.3573 6.25439   1
   0  -4  22 36.7994 5.94394   1
   0   4 -21 13.6276  6.7527   1
   0  -4  21 21.7018 6.04993   1
   0   4 -20 72.9434 6.81943   1
   0  -4  20 64.0536 6.87474   1
   0   4 -19 4.74258 6.17947   1
   0  -4  19 0.90533  6.0715   1
   0   4 -18 10.6813 5.89981   1
   0  -4  18 11.6411 6.19921   1
   0   4 -17 222.024 11.2275   1
   0  -4  17 208.701 9.86152   1
   0   4 -16 923.396 26.2308   1
   0  -4  16  886.19 20.7726   1
   0   4 -15 137.978 7.95486   1
   0  -4  15 142.709 7.95486   1
   0   4 -14 1671.55 36.2803   1
   0  -4  14 1629.63 35.4393   1
   0   4 -13 81.1101   7.602   1
   0  -4  13 71.4478  5.7621   1
   0   4 -12 315.906 12.4783   1
   0  -4  12 313.155 10.2488   1
   0   4 -11  75.494 6.74289   1
   0  -4  11 75.1194 5.46483   1
   0   4 -10 629.845 16.9268   1
   0  -4  10 639.787 16.7861   1
   0   4  -9 234.371 8.22612   1
   0  -4   9 228.048 7.94064   1
   0   4  -8 30.0242 3.32572   1
   0  -4   8 30.6523 3.18158   1
   0   4  -7 211.067 7.54062   1
   0  -4   7 214.822 7.41009   1
   0  -4   6 3721.71 147.128   1
   0   4  -5 13.8715 1.88583   1
   0  -4   5 11.9274 2.08024   1
   0   4  -413656.80 451.406   1
   0  -4   413381.00 446.723   1
   0   4  -3 2460.74 88.9202   1
   0  -4   3 2293.48 61.4092   1
   0   4  -2 6666.81 220.757   1
   0  -4   2 5970.53 144.397   1
   0   4  -1 4931.91 173.416   1
   0  -4   1 4823.97 121.198   1
   0   4   0 12.7817 2.14409   1
   0  -4   0 15.9823 1.93693   1
   0   4   1 128.848 5.68494   1
   0  -4  -1 148.634 3.34533   1
   0   4   2  485.52 15.3586   1
   0  -4  -2 502.781  12.743   1
   0   4   3 6446.08 156.833   1
   0  -4  -3 6621.49 161.942   1
   0   4   4 1650.66 46.0525   1
   0  -4  -4 1653.08 38.9562   1
   0   4   5 187.368 6.12804   1
   0  -4  -5  197.82 6.52115   1
   0   4   6 129.011 5.16662   1
   0  -4  -6 130.995 5.40416   1
   0   4   7 301.646 9.42988   1
   0  -4  -7 298.788 9.34437   1
   0   4   8 474.822  12.964   1
   0  -4  -8  470.04 13.0518   1
   0   4   9 736.783 18.6893   1
   0  -4  -9 729.192 18.4196   1
   0   4  10 2029.03 43.9315   1
   0  -4 -10 2012.92   49.48   1
   0   4  11 14.4641 5.97744   1
   0  -4 -11 11.2061 5.26803   1
   0   4  12 1582.59 53.9172   1
   0  -4 -12 1625.59 42.8308   1
   0   4  13 390.233 14.2306   1
   0  -4 -13 407.435 14.2306   1
   0   4  14 351.922 13.6614   1
   0  -4 -14 323.879 13.2396   1
   0   4  15 27.3856  6.7125   1
   0  -4 -15 18.1261 6.62919   1
   0   4  16 8.91052 7.21923   1
   0  -4 -16 10.1024 6.64033   1
   0   4  17 41.9466 7.91301   1
   0  -4 -17  46.244 7.62074   1
   0   4  18 12.3984 7.66975   1
   0  -4 -18  8.7194 7.37875   1
   0   4  19 4.06097 7.53456   1
   0  -4 -19 3.61537 7.40291   1
   0   4  20  102.96 10.3851   1
   0  -4 -20 90.8241  10.041   1
   0   4  21 5.73149 8.91332   1
   0  -4 -21 4.94131 8.77635   1
   0   5 -23 0.38755 7.41184   1
   0  -5  23 8.17886 7.62983   1
   0   5 -22 38.2276 7.39988   1
   0  -5  22 25.8301 7.29946   1
   0   5 -21 18.9155 6.57493   1
   0  -5  21 20.4108 6.81388   1
   0   5 -20 58.9153 8.38258   1
   0  -5  20 57.2783 7.84483   1
   0   5 -19 11.2269 5.41931   1
   0  -5  19 4.21318 6.14629   1
   0   5 -18 18.0807 6.73338   1
   0  -5  18 18.4121 6.19261   1
   0   5 -17 0.56416 5.59537   1
   0  -5  17 4.08786 5.88208   1
   0   5 -16 197.552 9.05088   1
   0  -5  16 186.963 9.11945   1
   0   5 -15 171.754 8.65265   1
   0  -5  15 162.142 7.96168   1
   0   5 -14 610.836 16.2272   1
   0  -5  14 572.639 15.8615   1
   0   5 -13 6.24821 5.27331   1
   0  -5  13  4.8191 5.19576   1
   0   5 -12 3514.26 68.4358   1
   0  -5  12 3563.66 77.2015   1
   0   5 -11 17.4689 5.53617   1
   0  -5  11 28.2469 4.84557   1
   0   5 -10 2574.50 61.3323   1
   0  -5  10 2543.14 50.0007   1
   0   5  -9 301.122 11.2751   1
   0  -5   9 304.339 9.60554   1
   0   5  -8 35.8758 4.24196   1
   0  -5   8 29.5403 4.47215   1
   0   5  -7 2.96838 3.19505   1
   0  -5   7 2.82805 2.96838   1
   0   5  -6 8.36819 2.71833   1
   0  -5   6 11.6622 2.85691   1
   0  -5   5 1039.80 45.2757   1
   0  -5   4 2092.30   81.64   1
   0  -5   3 872.178 24.9883   1
   0  -5   2 8046.18 272.403   1
   0  -5   1 2219.60 82.8732   1
   0   5   0 2572.74  93.528   1
   0  -5   0 2660.14 95.6064   1
   0   5   1 1728.15 46.3918   1
   0  -5  -1 1842.80 49.7388   1
   0   5   2 1801.48 48.4517   1
   0  -5  -2 1829.54 69.8646   1
   0   5   3 34.4818 3.43274   1
   0  -5  -3 32.5813 2.22118   1
   0   5   4 2776.50 71.0509   1
   0  -5  -4 2728.02 69.3575   1
   0   5   5 3923.01 140.937   1
   0  -5  -5 3823.70 131.289   1
   0   5   6 1891.60 41.9113   1
   0  -5  -6 1861.08 51.7493   1
   0   5   7 287.994 8.92637   1
   0  -5  -7 271.792 9.74506   1
   0   5   8 528.276 16.3152   1
   0  -5  -8  505.54 13.5036   1
   0   5   9 1112.36 29.7887   1
   0  -5  -9 1128.37 30.3528   1
   0   5  10 546.391 19.7377   1
   0  -5 -10 532.987 19.1682   1
   0   5  11 189.949 9.57376   1
   0  -5 -11 188.672 9.47664   1
   0   5  12 915.026 34.2561   1
   0  -5 -12 848.267 29.4622   1
   0   5  13 65.4014 7.44351   1
   0  -5 -13 65.4949  7.0827   1
   0   5  14 450.594 18.9506   1
   0  -5 -14 433.618  15.491   1
   0   5  15 1.72208 7.58211   1
   0  -5 -15 3.66717 6.82638   1
   0   5  16 8.59454  7.5499   1
   0  -5 -16 10.4108 7.18191   1
   0   5  17 8.58216 7.72509   1
   0  -5 -17  5.8281 7.26798   1
   0   5  18 4.38847 8.28686   1
   0  -5 -18-1.29204 7.76337   1
   0   5  19-1.62082 8.63699   1
   0  -5 -19-5.58407 8.03751   1
   0   5  20 157.419 13.7714   1
   0  -5 -20 179.419 13.2206   1
   0   6 -23 19.4109 8.39671   1
   0  -6  23 33.4745 8.56948   1
   0   6 -22 50.4397  8.1097   1
   0  -6  22 59.8392 8.49664   1
   0   6 -21 5.45582 5.56652   1
   0  -6  21 1.90558 6.82373   1
   0   6 -20 152.839 9.82877   1
   0  -6  20 127.934 8.89956   1
   0   6 -19 51.5903 7.37833   1
   0  -6  19 37.9528 7.01356   1
   0   6 -18 86.5939 6.71324   1
   0  -6  18 63.7758 7.24369   1
   0   6 -17 36.0934 6.83468   1
   0  -6  17 40.0895 6.40292   1
   0   6 -16 0.79715 6.18275   1
   0  -6  16 2.87751 6.04665   1
   0   6 -15 6.65736 5.85724   1
   0  -6  15-5.78544 5.58028   1
   0   6 -14  5.2582 5.40874   1
   0  -6  14-0.21506 5.48401   1
   0   6 -13  6.0757 5.23806   1
   0  -6  13  0.6031  5.0817   1
   0   6 -12 803.033 20.6386   1
   0  -6  12 817.943 25.9417   1
   0   6 -11  4.0042 4.91478   1
   0  -6  11 2.26477 5.07822   1
   0   6 -10 7626.23 265.154   1
   0  -6  10 7660.41 191.513   1
   0   6  -9 2244.54 86.5719   1
   0   6  -8 1100.52 52.0483   1
   0  -6   8 1016.95  33.112   1
   0   6  -7 207.186 9.54951   1
   0  -6   7 208.562  7.2525   1
   0   6  -6 39.9141 4.14225   1
   0  -6   6 44.7177 3.58531   1
   0   6  -5 983.288 38.5587   1
   0   6  -4 361.797 12.9602   1
   0  -6   4 360.267 9.88826   1
   0   6  -2 1162.31 44.8754   1
   0  -6   2 1209.59 47.2311   1
   0   6  -1 118.718 6.00877   1
   0  -6   1 122.457 7.43033   1
   0   6   0 1493.56 56.4003   1
   0  -6   0 1530.46 56.8137   1
   0   6   1 1173.07  34.041   1
   0  -6  -1 1242.96 35.3441   1
   0   6   2 2156.26 56.0294   1
   0  -6  -2 2320.05  84.641   1
   0   6   3 251.114  6.3677   1
   0  -6  -3 257.885 6.28957   1
   0   6   4 2371.52 83.4818   1
   0   6   5 76.5409 5.41324   1
   0  -6  -5 76.8157 4.14923   1
   0   6   6 1704.78 38.6906   1
   0  -6  -6 1694.91 75.7449   1
   0   6   7 158.213 8.14607   1
   0  -6  -7 142.065 6.57174   1
   0   6   8  118.71  8.3016   1
   0  -6  -8 112.911 6.19676   1
   0   6   9  92.686 8.40027   1
   0  -6  -9 86.6688 6.77682   1
   0   6  10 20.8024 6.70517   1
   0  -6 -10 24.2073 5.77929   1
   0   6  11 119.996 9.61566   1
   0  -6 -11 128.767 8.56371   1
   0   6  12 244.849 13.0445   1
   0  -6 -12 246.478 12.3028   1
   0   6  13 3.02566 7.97418   1
   0  -6 -13-8.07315 6.91378   1
   0   6  14 343.614 16.2904   1
   0  -6 -14  367.51 16.6591   1
   0   6  15 23.1188 8.72384   1
   0  -6 -15 11.5397 7.77645   1
   0   6  16 116.562 11.0709   1
   0  -6 -16 122.531 12.1907   1
   0   6  17 10.1912 8.49891   1
   0  -6 -17-1.44345 7.82696   1
   0   6  18 23.6432 9.50449   1
   0  -6 -18 27.3208 9.33055   1
   0   6  19 14.9755 9.64546   1
   0  -6 -19-2.92831 9.55555   1
   0   7 -22 5.09799 7.70362   1
   0  -7  22 0.35729 7.58162   1
   0   7 -21 13.6655 7.40698   1
   0  -7  21 4.24445 7.46523   1
   0   7 -20 64.9575 8.60474   1
   0  -7  20 63.3524 9.47349   1
   0   7 -19 27.0103 7.40714   1
   0  -7  19 21.5288 6.85815   1
   0   7 -18 291.451  27.345   1
   0  -7  18  307.62 21.6426   1
   0   7 -17 7.72666 6.10581   1
   0  -7  17 1.85108 6.04135   1
   0   7 -16 4.03268 7.89045   1
   0  -7  16 2.67226 6.11218   1
   0   7 -15   9.069 5.85792   1
   0  -7  15-0.97461  6.0631   1
   0   7 -14 34.5276 6.01371   1
   0  -7  14  34.452 5.94893   1
   0   7 -13-1.50211 5.45503   1
   0  -7  13 4.03198 6.14397   1
   0   7 -12 31.2747 5.33358   1
   0  -7  12 36.1394 5.41563   1
   0   7 -11 62.4375 6.30889   1
   0  -7  11 69.3254 6.71903   1
   0   7 -10 737.282 22.1374   1
   0  -7  10 788.045  22.556   1
   0   7  -9 51.1036 5.60331   1
   0  -7   9 43.0918 5.09165   1
   0   7  -8 1471.48 57.8609   1
   0  -7   8 1577.25 62.1017   1
   0   7  -6 536.405 18.9886   1
   0  -7   6 558.378 26.2411   1
   0   7  -5 26.3633 2.82008   1
   0  -7   5 23.8495 3.16462   1
   0   7  -4 162.438 5.49723   1
   0  -7   4 176.528 6.28071   1
   0  -7   3 851.079 37.1917   1
   0   7  -2  365.66 18.2836   1
   0  -7   2 406.834 18.8218   1
   0  -7   1 3055.62 107.268   1
   0   7   0 308.491 13.3028   1
   0  -7   0  357.87 17.1346   1
   0   7   1 783.856 37.8992   1
   0  -7  -1 844.836 35.3994   1
   0   7   2 0.19919 4.88013   1
   0  -7  -2    0.00 5.07932   1
   0   7   3 1606.54 60.3912   1
   0  -7  -3 1592.04 45.8045   1
   0   7   4 233.068  7.9479   1
   0  -7  -4 227.415 6.22336   1
   0   7   5 33.6336 4.12531   1
   0  -7  -5 32.4945 3.61734   1
   0   7   6 1067.96 31.8306   1
   0  -7  -6 1070.58 36.4972   1
   0   7   7 264.679 9.72849   1
   0  -7  -7 273.636 9.61592   1
   0   7   8 449.269 14.2943   1
   0  -7  -8 456.359 21.6615   1
   0   7   9 57.2576 7.45627   1
   0  -7  -9 56.3727 6.80077   1
   0   7  10 0.55493 7.32827   1
   0  -7 -10 4.71686 5.82671   1
   0   7  11 61.9268 8.32237   1
   0  -7 -11 63.6814 7.77506   1
   0   7  12 17.7051 8.34106   1
   0  -7 -12 9.41124 7.60138   1
   0   7  13 8.94476  9.0365   1
   0  -7 -13 16.2076 8.31787   1
   0   7  14 184.735 16.6755   1
   0  -7 -14 218.946 13.5035   1
   0   7  15 0.28839 9.06973   1
   0  -7 -15 8.96879 8.13247   1
   0   7  16 104.481 11.8974   1
   0  -7 -16 96.2001 12.0959   1
   0   7  17 15.9197 10.2097   1
   0  -7 -17 16.7883 10.2097   1
   0   7  18 2.66642 11.6285   1
   0  -7 -18  2.8738  10.325   1
   0   8 -21 9.00283 8.62847   1
   0  -8  21 9.00283 8.00759   1
   0   8 -20 3.71243 8.09503   1
   0  -8  20 3.95933 7.84812   1
   0   8 -19 4.37424 6.92294   1
   0  -8  19 8.93368 6.86121   1
   0   8 -18 138.299 9.32465   1
   0  -8  18 135.817 9.69475   1
   0   8 -17 6.08817 6.53845   1
   0  -8  17 19.1275 6.72607   1
   0   8 -16 132.659 8.89445   1
   0  -8  16 129.747 8.96332   1
   0   8 -15 4.71628 6.06378   1
   0  -8  15 7.57714 6.12598   1
   0   8 -14 1.89024  5.7909   1
   0  -8  14 3.90066 5.86738   1
   0   8 -13 57.3165 6.95058   1
   0  -8  13 68.0927 8.70833   1
   0   8 -12 3.06582 5.55454   1
   0  -8  12 6.04747 5.47038   1
   0   8 -11 63.8789 6.04024   1
   0  -8  11 73.2707 6.37789   1
   0   8 -10 121.219 7.56005   1
   0  -8  10 118.376 7.19821   1
   0   8  -9 158.827 7.57837   1
   0  -8   9 147.095 7.76418   1
   0   8  -8  636.01 27.3761   1
   0  -8   8 707.386 24.5694   1
   0   8  -7 537.838 29.0328   1
   0  -8   7 469.823 17.8695   1
   0  -8   6 397.625 17.1894   1
   0   8  -4 109.717 3.96479   1
   0  -8   4 116.767 3.96479   1
   0   8  -3 2.13849 7.16249   1
   0  -8   3 3.23703  6.5766   1
   0   8  -2 254.033 16.6691   1
   0  -8   2 285.999 15.1036   1
   0   8   1 7.90805 7.58918   1
   0  -8  -1 9.91696 10.0286   1
   0   8   2-2.06207 7.67547   1
   0  -8  -2 3.17493 7.11904   1
   0  -8  -3 1327.19  65.024   1
   0   8   4-0.93202 9.85527   1
   0  -8  -4 1.76049 8.92325   1
   0   8   5 18.0387 10.2219   1
   0  -8  -5 11.6014 3.55469   1
   0   8   6 375.792  12.456   1
   0  -8  -6 419.424 18.4132   1
   0   8   7 37.2317 6.66945   1
   0  -8  -7 38.2394 5.91822   1
   0   8   8 678.174 27.9857   1
   0  -8  -8 661.172 30.8102   1
   0   8   9 50.1932 8.27948   1
   0  -8  -9 50.3223 7.39437   1
   0   8  10 61.3056 9.67598   1
   0  -8 -10  59.133 8.69013   1
   0   8  11 4.69829 9.14552   1
   0  -8 -11 1.70358 8.41029   1
   0   8  12 12.4372 10.0023   1
   0  -8 -12 10.7206 9.05641   1
   0   8  13 3.07551 10.9693   1
   0  -8 -13-5.86055 11.0889   1
   0   8  14 0.45188  10.979   1
   0  -8 -14 2.44349 8.65262   1
   0   8  15-5.01043 10.6513   1
   0  -8 -15 5.92292 8.79314   1
   0   8  16 7.89064 11.0368   1
   0  -8 -16 17.6151 10.4648   1
   0   8  17-6.63428 12.7187   1
   0  -8 -17 0.35477 11.3883   1
   0   9 -20 9.21613 7.57287   1
   0  -9  20 13.0174 8.87956   1
   0   9 -19-2.83716 7.26543   1
   0  -9  19 12.2784 7.91721   1
   0   9 -18 42.4383 8.27668   1
   0  -9  18 25.2616 8.18077   1
   0   9 -17 3.16828 6.90548   1
   0  -9  17-0.06866    7.70   1
   0   9 -16  146.06 10.0977   1
   0  -9  16  152.33 9.27316   1
   0   9 -15 17.7907 6.77944   1
   0  -9  15 21.2337 6.63021   1
   0   9 -14 86.3442 8.42356   1
   0  -9  14 99.0413 8.12071   1
   0   9 -13   53.59 6.91446   1
   0  -9  13 55.0793 7.23359   1
   0   9 -12 18.2631 6.17065   1
   0  -9  12 16.1979 6.34482   1
   0   9 -11 26.9722 8.38149   1
   0  -9  11 29.4135 6.56681   1
   0   9 -10 37.9832 8.25425   1
   0  -9  10 43.3587 6.95812   1
   0   9  -9 692.388   40.52   1
   0  -9   9 677.827 36.2764   1
   0   9  -8 359.985 15.2866   1
   0  -9   8 377.271 27.4718   1
   0   9  -7 27.7817 6.08104   1
   0  -9   7 26.3411 5.20149   1
   0   9  -6  206.03 10.5456   1
   0  -9   6 209.586 9.81242   1
   0   9  -4 40.8843 15.5288   1
   0  -9   4  46.685 16.4162   1
   0   9  -3 16.6221 9.86201   1
   0  -9   3 17.7685 12.0873   1
   0   9  -2 397.429 26.5818   1
   0   9  -1 51.1273  17.161   1
   0   9   0 1098.87 58.8866   1
   0   9   1 385.388 32.3165   1
   0  -9  -1 420.963 26.2337   1
   0   9   2 192.033 14.5615   1
   0  -9  -2 193.081 21.2121   1
   0   9   3 8.13745 11.6677   1
   0  -9  -3-1.35624 16.8732   1
   0   9   4 116.246 22.3935   1
   0  -9  -4 103.595 13.8373   1
   0   9   5 57.9665 14.8578   1
   0  -9  -5 57.9665 13.7278   1
   0   9   6 252.493 21.9772   1
   0  -9  -6 200.433 8.23347   1
   0   9   7 41.7512 9.49281   1
   0  -9  -7 30.9483 5.90616   1
   0   9   8 313.497 18.5599   1
   0  -9  -8 284.033 20.7535   1
   0   9   9 2.69138 8.86445   1
   0  -9  -9 6.45076 7.98869   1
   0   9  10 99.7254 13.5242   1
   0  -9 -10 72.1713  10.891   1
   0   9  11  8.4388 10.5485   1
   0  -9 -11-0.14478 9.41092   1
   0   9  12 3.39086 11.1878   1
   0  -9 -12 4.34517 10.4974   1
   0   9  13-6.19635 12.6133   1
   0  -9 -13 0.54143 10.9088   1
   0   9  14 10.1084 12.7812   1
   0  -9 -14 8.60119 11.6156   1
   0   9  15 8.58732 13.2845   1
   0  -9 -15 9.41502 11.9602   1
   0  10 -18 17.4175 8.21988   1
   0 -10  18-0.07521 9.71343   1
   0  10 -17-3.53237  7.4608   1
   0 -10  17 1.56281  7.4608   1
   0  10 -16 79.8531 9.30401   1
   0 -10  16 79.8531 9.86029   1
   0  10 -15 9.40122  6.4443   1
   0 -10  15 6.28629 7.86633   1
   0  10 -14 184.334 13.6714   1
   0 -10  14 212.927 13.9899   1
   0  10 -13 55.3103 7.50454   1
   0 -10  13 58.3865 7.80224   1
   0  10 -12 143.003 10.4538   1
   0 -10  12  132.38 11.4743   1
   0  10 -11 29.6221 6.28348   1
   0 -10  11 41.9543 9.62547   1
   0  10 -10 70.3785 7.12085   1
   0 -10  10 75.8683 12.3195   1
   0  10  -9 30.9376 5.83816   1
   0 -10   9 32.5466 6.45109   1
   0  10  -8 76.5802 6.22355   1
   0 -10   8  92.308 7.76738   1
   0  10  -7 273.433 21.4592   1
   0 -10   7 255.929 10.3004   1
   0  10  -6 100.152 16.2351   1
   0 -10   6  96.989 14.3902   1
   0  10  -5 7.21206 13.3808   1
   0 -10   5-6.66292  20.721   1
   0  10  -4 241.054  27.171   1
   0 -10   4 239.893 25.0384   1
   0  10  -3 35.8526 21.7846   1
   0 -10   3 48.6938 20.5776   1
   0  10  -2 453.103 37.3562   1
   0  10  -1-3.68987 21.1581   1
   0 -10   1 26.8955 21.4567   1
   0  10   1-7.08387 20.8848   1
   0 -10  -1-0.32095 21.9623   1
   0  10   3 13.9535 17.8634   1
   0 -10  -3 27.4916 14.2956   1
   0  10   4 65.3671 20.7108   1
   0 -10  -4 66.8965 19.8583   1
   0  10   5-2.60818 19.3824   1
   0 -10  -5-5.47206 19.3824   1
   0  10   6 47.2411 22.8828   1
   0 -10  -6 23.4005 23.4005   1
   0  10   7 4.34101 25.9681   1
   0 -10  -7-10.6056 21.4711   1
   0  10   8 138.721 27.9981   1
   0 -10  -8 67.5217 7.82184   1
   0  10   9 2.25685 10.2841   1
   0 -10  -9  12.387  10.797   1
   0  10  10 108.834 14.2783   1
   0 -10 -10 114.606 19.0124   1
   0  10  11 12.7696 13.2704   1
   0 -10 -11-5.35823 10.5412   1
   0  10  12 8.92203 14.7701   1
   0 -10 -12 7.89737 11.5462   1
   0  10  13 8.54724 14.0165   1
   0 -10 -13 29.4829 12.2867   1
   0  11 -16 9.97661 8.55138   1
   0 -11  16-11.6249 8.46462   1
   0  11 -15 16.5741 10.6942   1
   0 -11  15 11.8476 7.67275   1
   0  11 -14 23.6496 7.46149   1
   0 -11  14 17.1563 6.93221   1
   0  11 -13 9.64791 6.76834   1
   0 -11  13 7.68334 7.68334   1
   0  11 -12 67.8694 7.69346   1
   0 -11  12 40.0937 9.47541   1
   0  11 -11 33.5761 7.11269   1
   0 -11  11 30.9761 8.02419   1
   0  11 -10 102.158 8.28219   1
   0 -11  10 115.175 9.15317   1
   0  11  -9 12.9735 5.54569   1
   0 -11   9 10.5704 6.40275   1
   0  11  -8 74.2521 6.49238   1
   0 -11   8 90.6258 8.00846   1
   0  11  -7 34.0153 17.6131   1
   0 -11   7 28.8128 14.7185   1
   0  11  -6 81.3998   18.12   1
   0 -11   6 88.4353 17.4385   1
   0  11  -5 102.652 19.5971   1
   0 -11   5  129.82 19.8941   1
   0  11  -4 12.1908 18.8017   1
   0 -11   4 34.8918 15.6195   1
   0  11  -3 44.1886 18.7252   1
   0 -11   3 12.3652 15.8407   1
   0  11  -2 179.524 34.5401   1
   0 -11   2 49.7557  31.751   1
   0 -11   1 79.3694 36.4649   1
   0  11   1 12.0713 31.1963   1
   0 -11  -1-48.6295 38.1065   1
   0 -11  -2 652.296 59.9881   1
   0  11   3-40.7375 36.1461   1
   0 -11  -3 0.83201 23.1421   1
   0  11   4 8.69371 40.3072   1
   0 -11  -4-1.07486  27.725   1
   0  11   5 45.2509  29.717   1
   0 -11  -5 46.5695 29.0738   1
   0  11   6 70.4502 32.1761   1
   0 -11  -6 64.6118 30.6517   1
   0  11   7 41.3827 57.2542   1
   0 -11  -7 70.7239 35.7352   1
   0  11   8 42.7015 61.2421   1
   0 -11  -8 55.2341 39.6329   1
   0  11   9-13.0979 71.9099   1
   0 -11  -9 12.2311 37.4317   1
   0  11  10 12.6345 41.9762   1
   0 -11 -10 46.8504 41.0783   1
   0  12 -13    0.00  7.1293   1
   0 -12  13-1.68202 8.07062   1
   0  12 -12 8.91354 6.52913   1
   0 -12  12 3.96868 8.16141   1
   0  12 -11 5.42231 7.75575   1
   0 -12  11 2.56846 10.5592   1
   0  12 -10 20.4554 8.68288   1
   0 -12  10 20.5797 7.47544   1
   0  12  -9 43.7327 25.9373   1
   0 -12   9 7.31082 19.3822   1
   0  12  -8 80.1055 24.8993   1
   0 -12   8  43.826 23.9307   1
   0  12  -7  13.439 25.0415   1
   0 -12   7 3.73786 21.5845   1
   0  12  -6  57.941 27.4762   1
   0 -12   6 89.2861 22.6806   1
   0  12  -5-39.0164 26.0192   1
   0 -12   5-7.67902 20.1792   1
   0  12  -4 45.7245 26.4328   1
   0 -12   4  81.137 22.9955   1
   0  12  -3 -6.3059 25.7943   1
   0 -12   3-32.7279 21.8281   1
   0  12  -2 3.84124 25.5778   1
   0 -12   2 13.2614 23.1084   1
   0  12  -1 0.64925 26.8139   1
   0  12   0 31.1011 30.8603   1
   0 -12   0 4.78214 26.7662   1
   0  12   1-2.71759 31.5241   1
   0 -12  -1-11.7038 29.1688   1
   0  12   2 159.452 36.5402   1
   0 -12  -2 130.257 34.9877   1
   0  12   3  -88.61 63.0464   1
   0 -12  -3 -16.781 35.1695   1
   0  12   4 88.9503  40.717   1
   0 -12  -4 92.7687 42.6061   1
   0  12   5-26.4821 45.6194   1
   0 -12  -5 7.05918  39.662   1
   0  12   6 94.8323 39.1163   1
   0 -12  -6 69.6861 46.5122   1
   0  12   7-4.48904 43.6549   1
   0 -12  -7 13.8378 49.7089   1
   0  13  -9 0.75076 29.5005   1
   0 -13   9 21.3084 27.0936   1
   0  13  -8 23.3042 32.7246   1
   0 -13   8-11.3467 25.5595   1
   0  13  -7-29.8393 32.0785   1
   0 -13   7 37.9658 25.4867   1
   0  13  -6 61.7465 34.1352   1
   0 -13   6 67.5395 28.6941   1
   0  13  -5-17.6704 33.6468   1
   0 -13   5 0.99305 27.6009   1
   0  13  -4 13.5023 34.3236   1
   0 -13   4-0.44166 27.2255   1
   0  13  -3 17.3661  34.017   1
   0 -13   3 17.1277 29.0456   1
   0  13  -2 34.6413 34.6413   1
   0 -13   2 24.0473 31.0122   1
   0  13  -1-1.06055 37.1191   1
   0 -13   1-7.62022 36.5692   1
   0  13   0 54.7207 39.5043   1
   0 -13   0-15.6345 35.3657   1
   0  13   1-18.5654   59.18   1
   0 -13  -1-1.19066 39.8649   1
   0  13   2 8.93118 60.8609   1
   0 -13  -2  -1.243 47.2339   1
   1 -13  -4 2.21726 37.1391   1
  -1  13   4 28.5961 37.3347   1
   1 -13  -3 5.99251 29.6101   1
  -1  13   3 3.04432 36.2755   1
   1 -13  -2-0.84442 32.9638   1
  -1  13   2 16.1692 33.5893   1
   1 -13  -1-7.72681 51.1788   1
  -1  13   1 21.3321 33.8768   1
   1 -13   0 89.1869 31.8962   1
  -1  13   0 55.2789 34.1995   1
   1 -13   1  149.73 30.9776   1
  -1  13  -1 175.493 35.7177   1
   1 -13   2 53.9105 25.9736   1
  -1  13  -2 17.0327 28.8654   1
   1 -13   3 124.947 27.0061   1
  -1  13  -3 108.527 30.8533   1
   1 -13   4 34.7217 21.6505   1
  -1  13  -4 5.25222 27.2117   1
   1 -13   5 12.8042 24.3976   1
  -1  13  -5 10.6739 24.9133   1
   1 -13   6 7.25352 23.4946   1
  -1  13  -6 8.62809 27.6818   1
   1 -13   7 7.60349 24.0877   1
  -1  13  -7-4.68981  28.079   1
   1 -13   8 8.47333 19.4943   1
  -1  13  -8 46.4429 24.8161   1
   1 -13   9 11.4987 18.7525   1
  -1  13  -9 23.5526 23.5526   1
   1 -13  10 4.58136 6.85494   1
  -1  13 -10 13.6586 8.01738   1
   1 -13  11 1.67781  7.2705   1
  -1  13 -11  4.5235 6.15196   1
   1 -12  -8 43.9525 37.3723   1
  -1  12   8  42.434 37.5691   1
   1 -12  -7 285.469 46.5378   1
  -1  12   7 401.575 66.3339   1
   1 -12  -6-5.25343 32.7567   1
  -1  12   6 55.9616 33.9085   1
   1 -12  -5 119.221 32.3979   1
  -1  12   5 53.5865 29.6305   1
   1 -12  -4 29.6977 28.3704   1
  -1  12   4 30.0848 29.1447   1
   1 -12  -3  2.5814 23.8304   1
  -1  12   3-32.2268 41.1938   1
   1 -12  -2 -16.871 24.3516   1
  -1  12   2-4.24428 34.1665   1
   1 -12  -1 23.4487 20.0253   1
  -1  12   1 7.77334 24.1437   1
   1 -12   0 15.9496 29.4646   1
  -1  12   0-10.6331 35.7997   1
   1 -12   1 364.289 44.9513   1
  -1  12  -1 369.088 41.9434   1
   1 -12   2 25.3911 36.5896   1
   1 -12   3 777.785 64.7863   1
   1 -12   6-1.40404 17.5598   1
  -1  12  -6 4.13723 18.8328   1
   1 -12   7 56.1294 16.9949   1
  -1  12  -7  33.635 20.2059   1
   1 -12   8 1.94919  5.9988   1
  -1  12  -8 1.83157 6.62052   1
   1 -12   9-2.86614 7.03795   1
  -1  12  -9-3.83744 5.57304   1
   1 -12  10 41.7577 11.1535   1
  -1  12 -10 46.5939 9.70265   1
   1 -12  11 15.4557 8.21715   1
  -1  12 -11 17.7583 9.44037   1
   1 -12  12 5.62076 7.67345   1
  -1  12 -12 2.94815 5.99273   1
   1 -12  13 18.0695 7.77824   1
  -1  12 -13 13.2828 7.04695   1
   1 -12  14 9.84374 7.59708   1
  -1  12 -14 3.92191 7.50618   1
   1 -12  15 26.1418 11.6645   1
  -1  12 -15 36.6579  8.9032   1
   1 -11 -11 10.2157 9.89209   1
  -1  11  11 37.1647 14.3759   1
   1 -11 -10 5.10233 8.63471   1
  -1  11  10-9.25808 13.5062   1
   1 -11  -9 7.50216 7.80411   1
  -1  11   9  6.2247 11.2184   1
   1 -11  -8 7.06673 6.43494   1
  -1  11   8 3.41637 10.3427   1
   1 -11  -7 196.469 28.6919   1
  -1  11   7 123.022 27.8923   1
   1 -11  -6 25.2653 24.6302   1
  -1  11   6 6.16343  24.936   1
  -1  11   5 242.317 43.4154   1
   1 -11  -4 10.3794 18.1466   1
  -1  11   4-14.7022 27.4164   1
   1 -11  -3 89.2394  18.284   1
  -1  11   3 120.424  22.395   1
   1 -11  -2 3.84144 17.1421   1
  -1  11   2  1.3545 18.1858   1
   1 -11  -1 150.341 18.6574   1
  -1  11   1 118.301 19.9762   1
   1 -11   0 15.7569 20.5407   1
  -1  11   0 11.5607 18.9671   1
   1 -11   1 10.9068 24.9212   1
  -1  11  -1   52.95 24.0885   1
   1 -11   2 17.6004 25.5471   1
  -1  11  -2 98.1661 23.1337   1
   1 -11   3 497.811 30.2937   1
  -1  11  -3 545.021 38.9787   1
  -1  11  -5 464.724 40.3971   1
   1 -11   6 52.5374 7.06653   1
  -1  11  -6 50.5399  4.6159   1
   1 -11   7 343.217 24.5591   1
   1 -11   8 17.5614 5.58283   1
  -1  11  -8 15.6442 8.02148   1
   1 -11   9 77.1497 7.95177   1
  -1  11  -9 80.2778 7.25015   1
   1 -11  10 8.41663 6.42724   1
  -1  11 -10 8.84789 5.85686   1
   1 -11  11 18.6218 7.37197   1
  -1  11 -11 18.3571 6.39257   1
   1 -11  12 26.3064 7.84024   1
  -1  11 -12 39.8819 6.94529   1
   1 -11  13 1.67384 6.55085   1
  -1  11 -13 2.82987 5.81629   1
   1 -11  14 6.52626 6.91968   1
  -1  11 -14-5.58897 8.14625   1
   1 -11  15 13.6933 7.74457   1
  -1  11 -15 24.1429   7.666   1
   1 -11  16-2.89311 9.04373   1
  -1  11 -16 11.3295 6.68065   1
   1 -11  17  12.701 11.0038   1
  -1  11 -17 46.1784 9.65055   1
   1 -10 -14 0.27343 10.4879   1
  -1  10  14-2.12883 11.9527   1
   1 -10 -13  52.096 11.5493   1
  -1  10  13 38.5422 15.7681   1
   1 -10 -12  11.394 9.20284   1
  -1  10  12 9.31716 10.8795   1
   1 -10 -11 0.78843 8.36507   1
  -1  10  11 20.1339 10.0573   1
   1 -10 -10-8.08932 7.54353   1
  -1  10  10-3.50862 11.2666   1
   1 -10  -9 14.8316 8.05765   1
  -1  10   9 13.6269 9.93382   1
   1 -10  -8 26.7546 7.11729   1
  -1  10   8 28.8679 8.39322   1
   1 -10  -7 0.28021 6.32468   1
  -1  10   7 2.04151 7.14528   1
   1 -10  -6 3.73409 5.23171   1
  -1  10   6 8.28687 5.91064   1
  -1  10   5 608.831 41.0468   1
   1 -10  -4 2.12866 12.5376   1
  -1  10   4 6.83516 13.0845   1
   1 -10  -2 2.04632 20.8575   1
  -1  10   2-1.40802 13.4607   1
   1 -10  -1 196.462 15.6429   1
  -1  10   1 205.815 16.7065   1
   1 -10   0 2.37949 18.7318   1
  -1  10   0 3.59608 14.5274   1
   1 -10   2 446.047  32.805   1
   1 -10   3 61.9584 13.8918   1
  -1  10  -3 23.4124 9.90143   1
  -1  10  -4 80.5285 18.4558   1
   1 -10   5 407.407 13.9496   1
  -1  10  -5 378.003 12.7271   1
   1 -10   6 308.876 16.7515   1
  -1  10  -6 252.292 16.9037   1
   1 -10   7 312.375 15.1171   1
  -1  10  -7 314.526  16.782   1
   1 -10   8 45.3082 6.28767   1
  -1  10  -8  44.725 5.98894   1
   1 -10   9 356.341 15.8639   1
  -1  10  -9  434.73 30.2905   1
   1 -10  10 4.59323 7.67725   1
  -1  10 -10  4.4095 5.44626   1
   1 -10  11 93.8697 7.97717   1
  -1  10 -11 93.4432 7.33749   1
   1 -10  12 7.15215 8.16876   1
  -1  10 -12 7.67839 7.60663   1
   1 -10  13 48.9208 6.97403   1
  -1  10 -13 49.9578 6.89426   1
   1 -10  14 26.4522 6.83864   1
  -1  10 -14 22.0272 6.91475   1
   1 -10  15-0.50002 6.15646   1
  -1  10 -15 2.58342 6.02104   1
   1 -10  16 11.4589 6.52924   1
  -1  10 -16 15.7245 7.01214   1
   1 -10  17 6.85919 8.19757   1
  -1  10 -17-0.19682 6.92808   1
   1 -10  18 4.74021 7.10541   1
  -1  10 -18 11.5119 7.30169   1
   1 -10  19 11.6046 8.39118   1
  -1  10 -19 13.5186 8.17963   1
   1  -9 -16-1.37649 10.7769   1
  -1   9  16 17.1222 11.9184   1
   1  -9 -15-7.03009  9.8906   1
  -1   9  15-5.65639 13.4622   1
   1  -9 -14 3.31739 9.26305   1
  -1   9  14-5.38475 11.3785   1
   1  -9 -13 32.9628 9.78051   1
  -1   9  13 41.4338 10.1685   1
   1  -9 -12 3.96406 7.59916   1
  -1   9  12 5.75694 9.95128   1
   1  -9 -11 92.9977 9.57995   1
  -1   9  11 98.1987 10.7712   1
   1  -9 -10 1.16153 7.19125   1
  -1   9  10 6.73005 8.35278   1
   1  -9  -9 16.7022 6.94051   1
  -1   9   9 28.7659  7.9963   1
   1  -9  -8 5.03619 6.22118   1
  -1   9   8 1.89946 9.00939   1
   1  -9  -7 18.8369 5.38446   1
  -1   9   7 13.2085 6.34286   1
   1  -9  -6  5.4707 7.77324   1
  -1   9   6  13.469 5.71307   1
   1  -9  -5 77.4393 5.28578   1
  -1   9   5 92.0992 7.20166   1
   1  -9  -4  3.2654 3.48422   1
  -1   9   4-2.12083 4.29216   1
   1  -9  -3  744.61   32.90   1
  -1   9   3 687.018 37.3263   1
   1  -9  -2 330.472 20.1782   1
  -1   9   2 337.397 22.3303   1
   1  -9  -1 939.079 44.6539   1
  -1   9   1  848.44 45.2402   1
   1  -9   0 45.0615  9.0806   1
  -1   9   0 51.4412 10.9278   1
   1  -9   1 536.289 28.8529   1
  -1   9  -1 468.129 25.1854   1
   1  -9   2 24.1041 10.4093   1
  -1   9  -2-3.70372  10.006   1
   1  -9   3 14.8608 2.94869   1
  -1   9  -3 15.5503 3.63819   1
   1  -9   4 370.584 13.1357   1
  -1   9  -4 331.335 13.7269   1
   1  -9   5 19.4579 3.79805   1
  -1   9  -5 20.8042  4.6767   1
   1  -9   6 102.731 5.77534   1
  -1   9  -6 108.117   6.332   1
   1  -9   7 25.3967 4.96477   1
  -1   9  -7  22.396 6.58787   1
   1  -9   8 9.19601 4.85123   1
  -1   9  -8 12.1414 4.47806   1
   1  -9   9 181.306 8.41744   1
  -1   9  -9  164.51 9.39017   1
   1  -9  10 219.043 9.94794   1
  -1   9 -10  200.68 11.3547   1
   1  -9  11 288.591  19.942   1
  -1   9 -11 295.742 13.6133   1
   1  -9  12 109.954 8.79262   1
  -1   9 -12 115.626 9.10581   1
   1  -9  13 121.909 8.01799   1
  -1   9 -13 113.525 10.3104   1
   1  -9  14 7.13068 5.81213   1
  -1   9 -14 9.60953 5.87542   1
   1  -9  15 50.2015 8.81239   1
  -1   9 -15 53.6179 9.28466   1
   1  -9  16 4.96546 6.23323   1
  -1   9 -16 5.34963 6.36769   1
   1  -9  17-2.42321 6.38174   1
  -1   9 -17 0.31446 6.25225   1
   1  -9  18 11.9247 6.77419   1
  -1   9 -18 14.4414 6.96362   1
   1  -9  19-0.48444 7.04228   1
  -1   9 -19 4.44964 7.34729   1
   1  -9  20 4.80567 7.27741   1
  -1   9 -20 0.75347 7.65415   1
   1  -8 -17-3.41507 10.2594   1
  -1   8  17-3.79767 11.4072   1
   1  -8 -16-3.05564 9.16693   1
  -1   8  16 1.92187  10.757   1
   1  -8 -15-0.56789 8.37986   1
  -1   8  15 4.75089 12.2443   1
   1  -8 -14 68.8471 9.52336   1
  -1   8  14 67.0862 9.81921   1
   1  -8 -13  62.049 8.83322   1
  -1   8  13 77.5072 9.85799   1
   1  -8 -12-4.47218 7.65601   1
  -1   8  12 3.37634 7.95218   1
   1  -8 -11 302.821 17.9681   1
  -1   8  11 272.748 14.5138   1
   1  -8 -10 33.9968 6.81169   1
  -1   8  10 32.9488 7.53601   1
   1  -8  -9 244.891 11.3762   1
  -1   8   9 237.281 12.5278   1
   1  -8  -8 3.13457 5.23987   1
  -1   8   8 4.08585 6.03521   1
   1  -8  -7 19.9845 4.68582   1
  -1   8   7 20.6207 5.80296   1
   1  -8  -6  34.681 4.63436   1
  -1   8   6 38.4867 5.58578   1
   1  -8  -5 87.4088 4.88039   1
  -1   8   5  83.858 5.07681   1
   1  -8  -4 244.381   7.165   1
  -1   8   4 240.094   7.254   1
   1  -8  -3 961.835 30.9918   1
  -1   8   3 907.312 28.0686   1
   1  -8  -2  54.211 2.95075   1
  -1   8   2 62.4931 7.07039   1
   1  -8  -1 1767.33 67.1987   1
  -1   8   1 1579.57 67.9537   1
   1  -8   0 253.605 13.6245   1
  -1   8   0 237.316 15.4512   1
   1  -8   1 1732.54  64.864   1
   1  -8   2 825.327  31.444   1
   1  -8   3 330.412 14.9116   1
  -1   8  -3 370.167 10.7885   1
   1  -8   4 47.2899 3.41698   1
  -1   8  -4 49.5983 4.30383   1
   1  -8   5 100.276 4.70608   1
  -1   8  -5 99.8749 4.92587   1
   1  -8   6 1289.83 54.0812   1
  -1   8  -6 1253.70 50.1194   1
   1  -8   7 66.2798 4.91667   1
  -1   8  -7 61.1472 4.84045   1
   1  -8   8  495.17 25.6094   1
  -1   8  -8 430.675  15.235   1
   1  -8   9 36.8212 5.04638   1
  -1   8  -9 40.9894 5.20717   1
   1  -8  10 5.76675 4.94293   1
  -1   8 -10 5.85155 5.35484   1
   1  -8  11 20.7969 5.04596   1
  -1   8 -11 19.9127 6.56682   1
   1  -8  12 372.678 12.7366   1
  -1   8 -12 380.994 13.5911   1
   1  -8  13 339.588 16.2042   1
  -1   8 -13  353.30 13.5691   1
   1  -8  14 11.6669  6.3135   1
  -1   8 -14 11.4165 7.48228   1
   1  -8  15 407.124 16.4263   1
  -1   8 -15 416.136 28.1977   1
   1  -8  16  34.666 6.37839   1
  -1   8 -16 25.6268 8.20887   1
   1  -8  17 125.263 9.72906   1
  -1   8 -17 141.445 9.42306   1
   1  -8  18 12.2976 6.43871   1
  -1   8 -18 14.6775 6.43871   1
   1  -8  19 4.30339 6.27789   1
  -1   8 -19 3.07144 5.59441   1
   1  -8  20 20.2259 7.48172   1
  -1   8 -20 20.4528 7.48172   1
   1  -8  21  1.4449 7.38024   1
  -1   8 -21-0.29417 7.25911   1
   1  -7 -19 18.6792 10.1053   1
  -1   7  19 12.9065 10.1839   1
   1  -7 -18 32.3569 9.69473   1
  -1   7  18  25.515 11.1644   1
   1  -7 -17 92.3574 16.2291   1
  -1   7  17 93.8394 13.1314   1
   1  -7 -16 3.54176 7.62275   1
  -1   7  16-5.41681 8.54189   1
   1  -7 -15 42.3837 7.67874   1
  -1   7  15 32.7978 9.17183   1
   1  -7 -14 62.9558 8.04572   1
  -1   7  14 57.2384 8.39497   1
   1  -7 -13 20.4112 7.43561   1
  -1   7  13 17.7413  7.6225   1
   1  -7 -12 7.00221 6.24707   1
  -1   7  12 5.50566  6.5354   1
   1  -7 -11 257.346 13.6368   1
  -1   7  11 234.029 12.1076   1
   1  -7 -10 116.323 7.43636   1
  -1   7  10  124.20 8.01932   1
   1  -7  -9 741.251 29.7141   1
  -1   7   9 716.837 22.7284   1
   1  -7  -8 7.64543 4.78374   1
  -1   7   8 5.80882 5.99391   1
   1  -7  -7 554.406 17.5749   1
  -1   7   7 519.918  16.236   1
   1  -7  -6 502.223 15.8945   1
  -1   7   6 470.101 12.1742   1
   1  -7  -5  52.428 4.21114   1
  -1   7   5 53.2729 4.49733   1
   1  -7  -4 25.9671 3.04553   1
  -1   7   4  28.278 4.22099   1
   1  -7  -3 233.082 6.13822   1
  -1   7   3 212.888 6.84496   1
   1  -7   0 303.371 9.90249   1
  -1   7   0 296.331 14.6988   1
   1  -7   2 789.201 29.3245   1
  -1   7  -2 785.503 27.4759   1
   1  -7   5 839.212 35.9567   1
  -1   7  -5 848.864  34.257   1
   1  -7   6 2.94604  3.0292   1
  -1   7  -6 0.08315 3.34994   1
   1  -7   7 1163.37 49.7941   1
  -1   7  -7 1184.97 47.0852   1
   1  -7   8 163.422 6.45853   1
  -1   7  -8 161.843 6.54164   1
   1  -7   9 452.668 16.1574   1
  -1   7  -9 428.822 12.3014   1
   1  -7  10 567.854 18.2543   1
  -1   7 -10 560.808 15.6633   1
   1  -7  11 0.62308 4.70771   1
  -1   7 -11 1.17693 5.18079   1
   1  -7  12 18.3307 5.28077   1
  -1   7 -12 13.3539 5.58478   1
   1  -7  13 44.5887  5.9996   1
  -1   7 -13 44.8935 6.06493   1
   1  -7  14 214.016 10.3573   1
  -1   7 -14 217.565 11.4222   1
   1  -7  15 555.598 17.2033   1
  -1   7 -15  573.07 18.5856   1
   1  -7  16 23.0188 6.25469   1
  -1   7 -16  18.915 7.91506   1
   1  -7  17 398.559 17.0287   1
  -1   7 -17 419.543 32.6973   1
   1  -7  18-3.41864 6.05296   1
  -1   7 -18 7.35733 4.86794   1
   1  -7  19 33.5417 6.93966   1
  -1   7 -19  41.843 8.03065   1
   1  -7  20 26.8912 6.08283   1
  -1   7 -20  20.343 6.92544   1
   1  -7  21-8.37561 6.70854   1
  -1   7 -21-2.76234 6.95014   1
   1  -7  22 11.6528  7.5361   1
  -1   7 -22 10.4766 7.93937   1
   1  -6 -20 6.26711  8.2161   1
  -1   6  20 8.68293 9.79163   1
   1  -6 -19 81.7998  11.703   1
  -1   6  19 81.2809 11.8576   1
   1  -6 -18 72.2565 9.00073   1
  -1   6  18 99.3676 10.2212   1
   1  -6 -17 319.681 18.1937   1
  -1   6  17 285.126 14.3739   1
   1  -6 -16 8.22394 7.22434   1
  -1   6  16 16.5955 8.14442   1
   1  -6 -15 25.5776 6.80655   1
  -1   6  15 26.9318 7.64265   1
   1  -6 -14 45.9904 7.39612   1
  -1   6  14 54.5968  8.2641   1
   1  -6 -13 3.38943 6.36151   1
  -1   6  13 8.04358 6.27298   1
   1  -6 -12-0.09095 5.56102   1
  -1   6  12 2.68956 5.83387   1
   1  -6 -11 151.738 8.32037   1
  -1   6  11 146.962 8.32037   1
   1  -6 -10 79.4976 6.25471   1
  -1   6  10 82.7249 6.34807   1
   1  -6  -9 2235.92 99.6091   1
  -1   6   9 2167.50 65.3847   1
   1  -6  -8 7.72488 4.80659   1
  -1   6   8-4.93864 5.03107   1
   1  -6  -7 3087.84 84.3895   1
  -1   6   7 3106.68 81.2404   1
   1  -6  -6 234.876 7.94675   1
  -1   6   6 240.038 7.81899   1
   1  -6  -5 884.432 21.9975   1
  -1   6   5 910.098 21.7471   1
   1  -6  -4 811.472 25.4221   1
  -1   6   4 778.913 18.5914   1
   1  -6  -3 922.741   27.33   1
  -1   6   3 858.899 20.4674   1
   1  -6  -2 336.784 7.89991   1
  -1   6   2 308.014 11.5433   1
   1  -6  -1 1948.12 49.9244   1
   1  -6   0 4530.19 157.042   1
   1  -6   1 927.092 22.3091   1
  -1   6  -1 884.272 23.3768   1
   1  -6   2 116.668 3.96708   1
  -1   6  -2 108.845 6.50067   1
   1  -6   3 277.318 7.45366   1
  -1   6  -3 256.104 7.90573   1
   1  -6   5 1082.64 44.4067   1
  -1   6  -5 1112.73 42.3832   1
   1  -6   6 1060.81  32.682   1
  -1   6  -6 1048.27 42.1097   1
   1  -6   7 3822.26 138.618   1
  -1   6  -7 3851.27 100.975   1
   1  -6   8 66.6977 4.20373   1
  -1   6  -8 61.8871 4.66457   1
   1  -6   9 4013.55 152.288   1
  -1   6  -9 3887.28 101.865   1
   1  -6  10 89.8629 5.63347   1
  -1   6 -10 96.8479 5.48581   1
   1  -6  11 221.278 8.49461   1
  -1   6 -11 204.402 8.49461   1
   1  -6  12 456.067 13.3117   1
  -1   6 -12 475.672 14.4498   1
   1  -6  13 44.1074 6.21707   1
  -1   6 -13 38.9683 5.92309   1
   1  -6  14 57.8562 5.99998   1
  -1   6 -14 54.3151 6.21014   1
   1  -6  15  297.36 12.6636   1
  -1   6 -15 315.858 12.8645   1
   1  -6  16 5.11751 6.06096   1
  -1   6 -16  0.1906 6.18485   1
   1  -6  17 538.627 16.8456   1
  -1   6 -17 579.673  22.542   1
   1  -6  18 5.22404 6.18007   1
  -1   6 -18 8.64698 7.54583   1
   1  -6  19  143.74  8.0742   1
  -1   6 -19 153.393 8.40791   1
   1  -6  20 16.1453 6.65316   1
  -1   6 -20  17.671 6.49587   1
   1  -6  21 9.46852 5.82857   1
  -1   6 -21 9.25897 5.82857   1
   1  -6  22-0.21356 6.88138   1
  -1   6 -22 8.70851 6.58873   1
   1  -6  23 21.0169 8.58127   1
  -1   6 -23 29.3102 8.64057   1
   1  -5 -21 7.46726 8.84929   1
  -1   5  21 14.0239 9.75994   1
   1  -5 -20 17.7909 8.11888   1
  -1   5  20 19.6769 9.11735   1
   1  -5 -19 5.94408 7.19652   1
  -1   5  19 3.91634 7.87243   1
   1  -5 -18   1.744 6.95584   1
  -1   5  18-5.21184 7.57077   1
   1  -5 -17  165.30 9.96651   1
  -1   5  17 196.272 10.3202   1
   1  -5 -16 72.5048  8.0609   1
  -1   5  16 64.5197 8.50512   1
   1  -5 -15 399.592 14.5693   1
  -1   5  15 401.051 16.6845   1
   1  -5 -14 2.92035 6.40594   1
  -1   5  14 2.76727 6.48837   1
   1  -5 -13 11.2482 5.62409   1
  -1   5  13 19.1122 7.81529   1
   1  -5 -12 105.638 6.69272   1
  -1   5  12 107.719 7.11647   1
   1  -5 -11 26.8973 5.40218   1
  -1   5  11 22.6059 5.57889   1
   1  -5 -10 11.7754 4.89482   1
  -1   5  10  11.611 5.07189   1
   1  -5  -9 992.066 26.5882   1
  -1   5   9 1015.88 27.5302   1
   1  -5  -8 3278.67 72.0727   1
  -1   5   8 3289.69 88.3599   1
   1  -5  -7 3642.61  135.28   1
  -1   5   7 3525.23  130.44   1
   1  -5  -6 169.294 6.39902   1
  -1   5   6  164.11 5.99386   1
   1  -5  -5 2541.46 99.9399   1
  -1   5   5 2474.21  65.502   1
   1  -5  -4 5970.53 150.528   1
  -1   5   4 5861.68 145.274   1
   1  -5  -3 1066.86 31.8622   1
  -1   5   3 1022.48 45.7984   1
   1  -5  -2 1442.03 32.4293   1
  -1   5   2 1400.51   31.38   1
   1  -5  -1 909.836 18.3418   1
  -1   5   1 873.076 17.3862   1
   1  -5   0 2364.94 44.7495   1
  -1   5   0 2270.63 47.9741   1
   1  -5   1 885.258  23.529   1
  -1   5  -1 838.315 17.2476   1
   1  -5   2 5640.56 209.306   1
  -1   5  -2 5129.37 182.346   1
   1  -5   3 37.5712 2.33603   1
  -1   5  -3 37.2228 2.33603   1
   1  -5   4 7.10859 2.32534   1
  -1   5  -4 3.29422 2.04997   1
   1  -5   5 89.4303 3.82338   1
  -1   5  -5 87.4573 3.72115   1
   1  -5   6 3267.62 89.5974   1
  -1   5  -6 3261.85 118.208   1
   1  -5   7 4505.65 168.006   1
  -1   5  -7 4597.33 161.179   1
   1  -5   8  141.31  5.9381   1
  -1   5  -8 148.303 6.01273   1
   1  -5   9 5134.72 94.3472   1
  -1   5  -9 5154.46  95.411   1
   1  -5  10 215.595 8.19635   1
  -1   5 -10 219.968 8.19635   1
   1  -5  11 937.976 25.9226   1
  -1   5 -11 969.439 22.4144   1
   1  -5  12 19.2356 5.19372   1
  -1   5 -12 27.3972 5.03869   1
   1  -5  13  25.256 4.82209   1
  -1   5 -13 26.7724 5.41122   1
   1  -5  14 6.74537  5.5469   1
  -1   5 -14 9.04686 5.33478   1
   1  -5  15 18.5126 5.26457   1
  -1   5 -15 22.6672 5.95701   1
   1  -5  16-2.79741 6.67894   1
  -1   5 -16  1.6165 5.85617   1
   1  -5  17 315.656 12.1536   1
  -1   5 -17 319.516  12.931   1
   1  -5  18 7.30015 6.07483   1
  -1   5 -18 8.91378 8.03362   1
   1  -5  19 251.959 10.5906   1
  -1   5 -19  247.24 10.0918   1
   1  -5  20  16.853 6.26015   1
  -1   5 -20 8.57147 6.47169   1
   1  -5  21 36.6923 7.17179   1
  -1   5 -21 37.2122  7.3247   1
   1  -5  22 0.36844  6.9927   1
  -1   5 -22 4.64389 6.49377   1
   1  -5  23 13.3168 6.47737   1
  -1   5 -23 3.11396 6.37276   1
   1  -4 -22 0.61808 8.36936   1
  -1   4  22  1.0335 8.64293   1
   1  -4 -21 4.27984 6.62199   1
  -1   4  21 8.31512 7.44974   1
   1  -4 -20 2.34681 7.16006   1
  -1   4  20 0.44175 7.35332   1
   1  -4 -19-2.68942 6.35596   1
  -1   4  19-1.35867 7.18419   1
   1  -4 -18 44.1107 7.47346   1
  -1   4  18 45.7437 7.80007   1
   1  -4 -17 153.705 10.4336   1
  -1   4  17 163.868 11.3566   1
   1  -4 -16 197.669 9.87241   1
  -1   4  16 192.733 11.0196   1
   1  -4 -15 830.704 25.5905   1
  -1   4  15 914.675 32.2279   1
   1  -4 -14 1.17068 4.76305   1
  -1   4  14 4.60237 5.61236   1
   1  -4 -13  382.57 13.3088   1
  -1   4  13 390.331 13.4744   1
   1  -4 -12 324.932 11.9537   1
  -1   4  12 307.242 12.0381   1
   1  -4 -11  29.176 5.27496   1
  -1   4  11 24.2284 5.51749   1
   1  -4 -10 5.33522 4.51442   1
  -1   4  10 2.66761 4.67134   1
   1  -4  -9  87.857 5.42033   1
  -1   4   9   91.55 5.50372   1
   1  -4  -8 3755.31 86.1432   1
  -1   4   8 3826.12 106.136   1
   1  -4  -7 230.748 7.97734   1
  -1   4   7  232.35 7.66831   1
   1  -4  -6 461.825 12.9091   1
  -1   4   6  442.17 14.2874   1
   1  -4  -5 36.1384 2.80356   1
  -1   4   5 38.2603 2.80356   1
   1  -4  -412931.10 314.907   1
  -1   4   413649.40 325.488   1
   1  -4  -3 1304.42 38.0179   1
  -1   4   3 1294.99  37.655   1
   1  -4  -2 4020.56  83.726   1
  -1   4   2 3971.82 84.2634   1
   1  -4  -1 3920.52 70.5712   1
  -1   4   1 3844.22 68.7023   1
   1  -4   0 243.749 6.48177   1
  -1   4   0 239.968 6.02316   1
   1  -4   1 2855.46 53.5367   1
  -1   4  -1 2715.76 51.1939   1
   1  -4   2 5476.38 98.6081   1
  -1   4  -2 5695.51 203.614   1
   1  -4   3 644.839 15.1869   1
  -1   4  -3 621.675  14.928   1
   1  -4   4 2613.04 74.4871   1
  -1   4  -4 2619.79 50.2034   1
   1  -4   5 995.175 26.1705   1
  -1   4  -5 979.185 25.1305   1
   1  -4   6 188.845 6.80871   1
  -1   4  -6 188.845 6.74101   1
   1  -4   7 155.243 5.84313   1
  -1   4  -7 157.162 5.98155   1
   1  -4   8 496.181 14.3664   1
  -1   4  -8 495.317 14.2242   1
   1  -4   9 3843.54 87.4192   1
  -1   4  -9 3841.62 74.7993   1
   1  -4  10 352.304 11.3089   1
  -1   4 -10 346.103 11.5235   1
   1  -4  11 3893.90 72.6406   1
  -1   4 -11 3915.31 74.9147   1
   1  -4  12 123.114 6.85439   1
  -1   4 -12  119.18 6.66705   1
   1  -4  13 53.1629 5.51019   1
  -1   4 -13 55.3648 5.72928   1
   1  -4  14 64.2963 6.12397   1
  -1   4 -14 61.1324 6.41354   1
   1  -4  15 90.7857 6.43518   1
  -1   4 -15 86.9888 6.58003   1
   1  -4  16 69.8466 6.60418   1
  -1   4 -16 66.4361 7.27446   1
   1  -4  17 12.3757 5.97834   1
  -1   4 -17 8.48328 6.36013   1
   1  -4  18 47.3217   6.883   1
  -1   4 -18 46.4887 8.22453   1
   1  -4  19 142.243 9.25443   1
  -1   4 -19 142.359 13.7575   1
   1  -4  20 1.85344 5.55243   1
  -1   4 -20 1.79823 6.08874   1
   1  -4  21 104.771 8.36029   1
  -1   4 -21 105.505 8.80352   1
   1  -4  22 10.4906 6.87211   1
  -1   4 -22 5.86866 5.45055   1
   1  -4  23 -0.5903 7.00488   1
  -1   4 -23  1.2593 8.07529   1
   1  -3 -22-3.60171 7.59862   1
  -1   3  22-9.70935 7.81419   1
   1  -3 -21 66.7589 7.47056   1
  -1   3  21 69.7021 7.94667   1
   1  -3 -20 10.1821 6.98769   1
  -1   3  20 15.1906 6.81408   1
   1  -3 -19 8.98125 6.52614   1
  -1   3  19 7.89207 6.58863   1
   1  -3 -18 7.25454  6.3687   1
  -1   3  18 1.42666 6.24748   1
   1  -3 -17 43.2274 6.83984   1
  -1   3  17 45.9947 6.90853   1
   1  -3 -16 528.485 18.3797   1
  -1   3  16 510.312 22.4526   1
   1  -3 -15 376.357 12.1171   1
  -1   3  15 391.238 12.7782   1
   1  -3 -14 135.963 7.99387   1
  -1   3  14 129.152  7.8475   1
   1  -3 -13 172.029 8.13353   1
  -1   3  13 177.089 9.62391   1
   1  -3 -12 2058.80  44.326   1
  -1   3  12 2069.02 45.3903   1
   1  -3 -11  294.46 10.0849   1
  -1   3  11 280.963 10.1667   1
   1  -3 -10 1874.98 48.6307   1
  -1   3  10 1894.88 43.7688   1
   1  -3  -9 226.331 8.42455   1
  -1   3   9 216.672 8.58308   1
   1  -3  -8   29.95  3.6484   1
  -1   3   8 34.6819 3.79212   1
   1  -3  -7 389.654 11.8025   1
  -1   3   7 394.574 12.0614   1
   1  -3  -6 8673.32 224.444   1
  -1   3   6 8455.18 179.063   1
   1  -3  -5 1395.66   44.96   1
  -1   3   5 1394.25 35.3658   1
   1  -3  -4 1052.45 28.1288   1
  -1   3   4 1084.22 24.1089   1
   1  -3  -3 70.8551 2.95912   1
  -1   3   3 69.6674 2.95912   1
   1  -3  -2 1412.17 29.2407   1
  -1   3   2 1402.31 29.1692   1
   1  -3  -1 174.922 4.95809   1
  -1   3   1 172.884  4.7553   1
   1  -3   0 6007.26 106.831   1
  -1   3   0 5734.76 100.374   1
   1  -3   113466.80 329.212   1
  -1   3  -112648.90 248.698   1
   1  -3   2 1530.76 31.8521   1
  -1   3  -2 1457.37 29.3613   1
   1  -3   3 7871.89 203.335   1
  -1   3  -3 7430.47 265.792   1
   1  -3   4 6420.10 138.697   1
  -1   3  -4 6304.36 131.945   1
   1  -3   5 92.2378 4.07815   1
  -1   3  -5 92.9728 4.07815   1
   1  -3   6 600.253 16.0757   1
  -1   3  -6  578.55 15.8927   1
   1  -3   7 282.973 9.17322   1
  -1   3  -7 275.621 9.23928   1
   1  -3   8 163.767  6.7575   1
  -1   3  -8 162.337  6.7575   1
   1  -3   9 12.5609 2.87048   1
  -1   3  -9 13.3854 3.07406   1
   1  -3  10 53.2366 4.87325   1
  -1   3 -10 47.6777 4.51462   1
   1  -3  11 3138.54 72.3813   1
  -1   3 -11 3140.94 63.4964   1
   1  -3  12-1.53275 4.20127   1
  -1   3 -12-4.20127 4.49899   1
   1  -3  13 1357.17 33.1662   1
  -1   3 -13 1360.13 34.0384   1
   1  -3  14 54.7515 6.50018   1
  -1   3 -14 52.2405 6.50018   1
   1  -3  15 20.1774 5.72589   1
  -1   3 -15 19.3565 6.97843   1
   1  -3  16-6.52101 6.07891   1
  -1   3 -16 9.22387 6.66168   1
   1  -3  17 6.36172 6.22879   1
  -1   3 -17 7.64356 6.16233   1
   1  -3  18 14.8429  5.9211   1
  -1   3 -18  7.3143 7.25178   1
   1  -3  19 196.802 10.7769   1
  -1   3 -19 187.372 15.6648   1
   1  -3  20 41.9088 6.48931   1
  -1   3 -20 44.7858 6.95283   1
   1  -3  21 62.1208 6.82002   1
  -1   3 -21 66.0014 6.97432   1
   1  -3  22-5.58542 6.46411   1
  -1   3 -22 0.57306  8.7487   1
   1  -3  23 -0.3226 7.22298   1
  -1   3 -23 14.8708 7.27019   1
   1  -3  24 5.88428 6.88366   1
  -1   3 -24 12.0012 6.76305   1
   1  -2 -23 106.895 10.6222   1
  -1   2  23 108.364 11.7021   1
   1  -2 -22 0.50687  5.5672   1
  -1   2  22 3.21568 6.07407   1
   1  -2 -21 86.0465 8.25036   1
  -1   2  21 101.571 8.69322   1
   1  -2 -20  3.1261 6.61997   1
  -1   2  20 15.7391 6.45279   1
   1  -2 -19 56.0929 6.65185   1
  -1   2  19 56.6234  7.2953   1
   1  -2 -18 22.9546 5.35425   1
  -1   2  18 18.8543  5.5373   1
   1  -2 -17 1.21934  6.0193   1
  -1   2  17 6.93864 6.08704   1
   1  -2 -16 20.2011 5.97454   1
  -1   2  16 18.8836 6.10731   1
   1  -2 -15  65.638 6.80453   1
  -1   2  15 72.5067 7.01851   1
   1  -2 -14 821.085 20.8606   1
  -1   2  14  837.27  21.913   1
   1  -2 -13 907.208 22.1422   1
  -1   2  13 902.062 27.0614   1
   1  -2 -12 253.497 9.47259   1
  -1   2  12  265.71 11.5991   1
   1  -2 -11 1366.54 32.2777   1
  -1   2  11 1377.80  37.646   1
   1  -2 -10 1983.45 43.9136   1
  -1   2  10 1962.40 52.2982   1
   1  -2  -9 1545.31  36.451   1
  -1   2   9 1554.39 42.7505   1
   1  -2  -8 1891.59  42.723   1
  -1   2   8 1926.46  51.416   1
   1  -2  -7 6321.76 140.075   1
  -1   2   7 6185.23 172.379   1
   1  -2  -6 741.664 19.8489   1
  -1   2   6 757.613 19.8489   1
   1  -2  -5 9365.99 199.231   1
  -1   2   5 9286.36 237.704   1
   1  -2  -418586.20 455.074   1
  -1   2   418700.10 455.336   1
   1  -2  -3  93.506 3.73162   1
  -1   2   3 97.7665 3.79039   1
   1  -2  -2 374.517 9.98033   1
  -1   2   2 370.681 9.71059   1
   1  -2  -1  29.426 1.62183   1
  -1   2   1 29.2131 1.55087   1
   1  -2   0 86.8589 3.21552   1
  -1   2   0 83.9819 3.00646   1
   1  -2   1 20.1708 1.37293   1
  -1   2  -1 18.3465 1.25068   1
   1  -2   2 3687.19  70.152   1
  -1   2  -2 3481.41 65.5306   1
   1  -2   315896.90 552.979   1
   1  -2   4 444.302 14.6171   1
  -1   2  -4 422.216 13.5863   1
   1  -2   5 3852.88 152.431   1
  -1   2  -5 3566.74 82.4818   1
   1  -2   6 2846.18 69.0853   1
  -1   2  -6 2737.59 67.7938   1
   1  -2   7 3120.60 75.6016   1
  -1   2  -7 3030.13 74.4779   1
   1  -2   8 13.5622 2.85318   1
  -1   2  -8 12.6754 2.91101   1
   1  -2   9 650.037 17.8056   1
  -1   2  -9 651.541 18.0075   1
   1  -2  10 1121.09 27.6626   1
  -1   2 -10 1101.33 27.8837   1
   1  -2  11 56.1706 4.81525   1
  -1   2 -11 55.8002 5.18565   1
   1  -2  12 432.066  13.957   1
  -1   2 -12 437.208 14.1128   1
   1  -2  13 1771.62  38.181   1
  -1   2 -13 1689.18 43.0488   1
   1  -2  14 15.3944 5.18303   1
  -1   2 -14 10.5208 5.71349   1
   1  -2  15 767.157  19.826   1
  -1   2 -15 770.116 27.3318   1
   1  -2  16 319.151 12.1517   1
  -1   2 -16 325.493  14.416   1
   1  -2  17  123.16 9.48055   1
  -1   2 -17 140.969 11.2914   1
   1  -2  18  14.695 7.70256   1
  -1   2 -18  6.0364 6.46432   1
   1  -2  19 87.7391 9.76212   1
  -1   2 -19 99.3011 6.55665   1
   1  -2  20 30.6643  8.1278   1
  -1   2 -20 27.8737 7.02131   1
   1  -2  21 101.998 10.5351   1
  -1   2 -21 123.689 7.63046   1
   1  -2  22 35.5388 7.08288   1
  -1   2 -22 32.1023 6.81853   1
   1  -2  23  21.492 7.73294   1
  -1   2 -23 22.7661 7.67685   1
   1  -2  24 0.47504 8.25169   1
  -1   2 -24 9.02584 7.89101   1
   1  -1 -23 37.3279 8.43391   1
  -1   1  23  30.538 8.43391   1
   1  -1 -22 11.1671 5.98633   1
  -1   1  22 10.2273 6.35752   1
   1  -1 -21 129.901 10.0362   1
  -1   1  21 131.492  9.8225   1
   1  -1 -20 0.77455 5.12836   1
  -1   1  20 6.34318 5.29142   1
   1  -1 -19 90.3448 8.07489   1
  -1   1  19 104.145 7.95526   1
   1  -1 -18 42.6695 6.78771   1
  -1   1  18 49.2764 7.09501   1
   1  -1 -17 57.0568 6.15121   1
  -1   1  17 53.7608 6.41949   1
   1  -1 -16 194.876 9.07413   1
  -1   1  16 187.006 9.48889   1
   1  -1 -15 329.721 12.4109   1
  -1   1  15 332.493 12.1147   1
   1  -1 -14 468.364 13.3962   1
  -1   1  14 462.272 16.1038   1
   1  -1 -13 2412.86 49.6013   1
  -1   1  13 2411.31 50.1225   1
   1  -1 -12 2529.54 53.0761   1
  -1   1  12 2589.96  55.071   1
   1  -1 -11 2185.72 48.4623   1
  -1   1  11 2180.44 49.0518   1
   1  -1 -10 591.257 17.3092   1
  -1   1  10 615.073 20.0204   1
   1  -1  -9 2010.68 45.8975   1
  -1   1   9 2119.08 48.9395   1
   1  -1  -8 5316.51 106.478   1
  -1   1   8 5294.53 125.013   1
   1  -1  -7 2916.02 63.6353   1
  -1   1   7 3004.76 77.0689   1
   1  -1  -6 440.846 13.2042   1
  -1   1   6 457.483 13.6483   1
   1  -1  -510044.30  216.81   1
  -1   1   510482.80 224.007   1
   1  -1  -4 9742.27 205.529   1
  -1   1   4 9606.33 203.301   1
   1  -1  -3 12.8305  1.5776   1
  -1   1   3 14.1984 1.52288   1
   1  -1  -2 33.9465 2.17288   1
  -1   1   2  33.813 2.10617   1
   1  -1  -1 7661.76 158.563   1
  -1   1   1 7743.79  159.01   1
   1  -1   0 6.26162 0.76736   1
  -1   1   0 6.04676 0.76736   1
   1  -1   1 5123.00 94.1024   1
  -1   1  -1 4903.43 104.397   1
   1  -1   2 182.496 6.81297   1
  -1   1  -2 168.638 6.22802   1
   1  -1   3 1953.14 48.3233   1
  -1   1  -3 1802.74 44.3609   1
   1  -1   4 367.244 12.7186   1
  -1   1  -4 350.668 12.5432   1
   1  -1   524142.80 589.472   1
  -1   1  -523082.30 567.777   1
   1  -1   6 210.109 9.11587   1
  -1   1  -6 194.196 8.69828   1
   1  -1   7 4923.16 139.617   1
  -1   1  -7 4732.17 110.269   1
   1  -1   8 751.418 24.2887   1
  -1   1  -8 695.011  23.293   1
   1  -1   9 8.39441 3.38237   1
  -1   1  -9 10.3111 2.96213   1
   1  -1  10 73.3337 4.87463   1
  -1   1 -10 66.0164 4.73535   1
   1  -1  11 41.8347 4.75067   1
  -1   1 -11 34.3646 4.82836   1
   1  -1  12 417.866 13.6205   1
  -1   1 -12 412.236 13.4616   1
   1  -1  13 3489.91 69.1883   1
  -1   1 -13 3509.81 79.0071   1
   1  -1  14 365.545 12.4153   1
  -1   1 -14 372.909 12.9904   1
   1  -1  15 839.792  22.086   1
  -1   1 -15 822.541 22.3813   1
   1  -1  16 140.011 8.13023   1
  -1   1 -16 134.253 8.27654   1
   1  -1  17 141.441 8.78945   1
  -1   1 -17  152.62 10.6066   1
   1  -1  18 212.399 11.3304   1
  -1   1 -18 223.349 14.2652   1
   1  -1  19 67.7754 7.34102   1
  -1   1 -19  81.005 7.55102   1
   1  -1  20 1.38934 6.36436   1
  -1   1 -20-7.29614 6.36436   1
   1  -1  21 74.8569 8.15464   1
  -1   1 -21 70.7514 7.27719   1
   1  -1  22 24.2843 7.18438   1
  -1   1 -22 31.9573 7.56883   1
   1  -1  23 131.167 9.58178   1
  -1   1 -23 129.504 9.41543   1
   1   0 -24 0.75189 7.84363   1
  -1   0  24 5.66485 8.24521   1
   1   0 -23 7.35925 6.98266   1
  -1   0  23-3.14612 7.24941   1
   1   0 -22 7.06243    6.00   1
  -1   0  22 10.6471 5.84714   1
   1   0 -21 144.114 10.1674   1
  -1   0  21 133.235 8.41224   1
   1   0 -20 38.0606 6.83777   1
  -1   0  20 38.6859 6.50911   1
   1   0 -19 446.232 16.6912   1
  -1   0  19 446.747  19.189   1
   1   0 -18 13.3807 6.05039   1
  -1   0  18 8.57437 6.11304   1
   1   0 -17 356.262 12.0461   1
  -1   0  17 346.772 12.7491   1
   1   0 -16 147.795  8.5546   1
  -1   0  16 161.835  8.5546   1
   1   0 -15 54.4334 6.12729   1
  -1   0  15 56.6015 6.26345   1
   1   0 -14 51.9474 5.42219   1
  -1   0  14  49.716 5.42219   1
   1   0 -13 858.482 25.4751   1
  -1   0  13 835.091 21.9511   1
   1   0 -12 606.164  18.492   1
  -1   0  12 575.934 22.0644   1
   1   0 -11 1391.00 39.1184   1
  -1   0  11 1394.77  47.189   1
   1   0 -10 1005.81 35.9836   1
  -1   0  10 1004.12 34.7246   1
   1   0  -9 1231.91  45.128   1
  -1   0   9 1267.39 44.1255   1
   1   0  -8 14.4855  3.3289   1
  -1   0   8 9.82502 3.26232   1
   1   0  -7 1482.53  41.989   1
  -1   0   7 1494.99 50.9795   1
   1   0  -6 3107.18 75.8039   1
  -1   0   6 3212.70 76.5237   1
   1   0  -5 2889.40 71.9733   1
  -1   0   5 2929.73 71.3941   1
   1   0  -4 3.35874 1.62493   1
  -1   0   4 4.09582 1.22288   1
   1   0  -311820.10 241.621   1
  -1   0   311970.60 246.027   1
   1   0  -2 955.725 21.7468   1
  -1   0   2 1014.17  22.601   1
   1   0  -1 8240.42 200.205   1
  -1   0   1 6844.57 141.272   1
   1   0   0 9.84977 0.72925   1
  -1   0   0  9.7817 0.72925   1
   1   0   1 434.774 10.5208   1
  -1   0  -1 413.321 10.2963   1
   1   0   2 1752.40  35.519   1
  -1   0  -2 1673.31  34.068   1
   1   0   3 3558.53 80.2555   1
  -1   0  -3 3588.29 70.8865   1
   1   0   4 345.479 10.1668   1
  -1   0  -4 336.479 10.1668   1
   1   0   519752.30 687.073   1
  -1   0  -519519.10 478.712   1
   1   0   6 172.899 6.86349   1
  -1   0  -6 163.384 6.79839   1
   1   0   711657.90  245.06   1
  -1   0  -711025.10 232.132   1
   1   0   8 1426.18 33.9959   1
  -1   0  -8 1384.51 33.4774   1
   1   0   9 1806.57 40.8888   1
  -1   0  -9 1769.89 46.0199   1
   1   0  10 1592.86 37.7942   1
  -1   0 -10 1568.39 42.9984   1
   1   0  11 66.1866 5.37609   1
  -1   0 -11 60.6959 5.45633   1
   1   0  12 409.342 14.0238   1
  -1   0 -12 421.777 13.7082   1
   1   0  13  142.93 7.37214   1
  -1   0 -13 142.403 7.60655   1
   1   0  14 964.865 24.6022   1
  -1   0 -14 963.329 24.8331   1
   1   0  15 1293.80 31.6845   1
  -1   0 -15 1307.02 30.8798   1
   1   0  16  18.448  6.2382   1
  -1   0 -16 14.3852  5.6517   1
   1   0  17 224.344 11.4766   1
  -1   0 -17 210.509 13.1896   1
   1   0  18 88.6024 7.83572   1
  -1   0 -18 102.661 7.38037   1
   1   0  19 138.233 9.62356   1
  -1   0 -19 139.936 9.74901   1
   1   0  20  82.154 8.14609   1
  -1   0 -20 87.3651 7.67546   1
   1   0  21 14.6437 6.99266   1
  -1   0 -21 10.9599   7.051   1
   1   0  22-1.34002 7.22775   1
  -1   0 -22 1.50753 7.08537   1
   1   0  23 33.4793 8.82476   1
  -1   0 -23 27.3488 9.01027   1
   1   1 -24 0.22208 6.62122   1
  -1  -1  24 2.65671 8.89135   1
   1   1 -23 0.25974 6.75332   1
  -1  -1  23-2.91065 9.00697   1
   1   1 -22-3.15529 5.37374   1
  -1  -1  22 7.17998 8.48407   1
   1   1 -21 42.0428 7.25085   1
  -1  -1  21 39.0114   9.452   1
   1   1 -20 23.3663 8.61782   1
  -1  -1  20 24.7366 7.75446   1
   1   1 -19 248.771 14.8548   1
  -1  -1  19 231.569 10.9364   1
   1   1 -18 164.548  12.057   1
  -1  -1  18 151.852 8.49933   1
   1   1 -17 25.5891 8.51715   1
  -1  -1  17 25.1369 6.82125   1
   1   1 -16 282.849 13.2871   1
  -1  -1  16 277.916 11.7257   1
   1   1 -15  115.56 7.51641   1
  -1  -1  15 128.651 8.14969   1
   1   1 -14 1086.83 24.5662   1
  -1  -1  14 1116.91 24.2779   1
   1   1 -13 1006.73 24.7642   1
  -1  -1  13 1002.11 24.6886   1
   1   1 -12 156.616  7.1916   1
  -1  -1  12 155.596 6.89105   1
   1   1 -11 1492.47 35.8798   1
  -1  -1  11 1495.36 35.1016   1
   1   1 -10 1681.33 37.4893   1
  -1  -1  10 1710.68 37.0717   1
   1   1  -9 186.367 7.61681   1
  -1  -1   9 183.273 7.48954   1
   1   1  -8 944.391  23.591   1
  -1  -1   8 972.128 23.3377   1
   1   1  -7 154.424 6.26869   1
  -1  -1   7  156.78 6.20573   1
   1   1  -6 115.602 5.06838   1
  -1  -1   6 120.645 5.97809   1
   1   1  -5 9.21171 1.69246   1
  -1  -1   5 11.4431 1.74298   1
   1   1  -4 2845.37 56.0289   1
  -1  -1   4 2906.06 57.4726   1
   1   1  -324605.70 823.503   1
  -1  -1   324398.60 574.793   1
   1   1  -2 249.796 6.74009   1
  -1  -1   2 256.913 6.91182   1
   1   1  -1 3386.71 86.3398   1
  -1  -1   1 3472.92 90.1281   1
   1   1   0 203.164 7.22179   1
  -1  -1   0 204.025 7.53049   1
   1   1   1 6980.79 159.444   1
  -1  -1  -1 4760.25 119.862   1
   1   1   2 3401.33 70.8547   1
  -1  -1  -2 3410.60 86.2718   1
   1   1   3 3344.84 62.6407   1
  -1  -1  -3 3158.11 68.7996   1
   1   1   4 797.064 18.9213   1
  -1  -1  -4 769.639 18.7982   1
   1   1   5 2843.16 57.9019   1
  -1  -1  -5 2744.31 56.5871   1
   1   1   6 1785.79 39.7765   1
  -1  -1  -6 1699.89 38.4207   1
   1   1   7 8573.88 159.263   1
  -1  -1  -7 8245.78 153.529   1
   1   1   8 94.5747 5.20921   1
  -1  -1  -8  85.925 5.05822   1
   1   1   9 2276.61 50.0041   1
  -1  -1  -9 2212.45 48.6338   1
   1   1  10 961.058 25.1222   1
  -1  -1 -10 941.152 24.5751   1
   1   1  11 493.881 14.9929   1
  -1  -1 -11 478.888 14.9092   1
   1   1  12 604.032 17.4634   1
  -1  -1 -12  580.97 17.3786   1
   1   1  13 403.306 13.2251   1
  -1  -1 -13 394.796 13.2251   1
   1   1  14 344.141  12.897   1
  -1  -1 -14 333.946  12.814   1
   1   1  15 182.213 9.36801   1
  -1  -1 -15 168.796 10.7292   1
   1   1  16 261.137 12.4771   1
  -1  -1 -16 236.139 14.0354   1
   1   1  17 409.478 15.6164   1
  -1  -1 -17 397.333 15.0499   1
   1   1  18 38.5325 6.04774   1
  -1  -1 -18 45.9025 6.57278   1
   1   1  19  29.017 6.18364   1
  -1  -1 -19 31.0567 5.98983   1
   1   1  20 57.9871 8.93476   1
  -1  -1 -20 49.4165 9.17456   1
   1   1  21 8.67922 7.34059   1
  -1  -1 -21 8.74046 6.75439   1
   1   1  22-1.73459 7.71624   1
  -1  -1 -22-4.62259 8.08283   1
   1   1  23   40.65 10.2085   1
  -1  -1 -23 42.8582 10.2666   1
   1   2 -24 10.2439 7.89621   1
  -1  -2  24 5.88154 7.83934   1
   1   2 -23-1.46736 5.78623   1
  -1  -2  23-7.14769 7.14769   1
   1   2 -22 40.9044 7.11704   1
  -1  -2  22 50.8519 7.47363   1
   1   2 -21 16.4058 6.23902   1
  -1  -2  21-2.59078  6.0804   1
   1   2 -20-1.46905 5.95475   1
  -1  -2  20  4.7528 6.32397   1
   1   2 -19 153.614 7.60612   1
  -1  -2  19 150.035 7.77184   1
   1   2 -18  235.53 10.6715   1
  -1  -2  18 228.562 10.7331   1
   1   2 -17 85.8376 7.01688   1
  -1  -2  17 87.2672 7.46536   1
   1   2 -16  140.18 7.94292   1
  -1  -2  16 145.341 7.54824   1
   1   2 -15 8.89694 5.60827   1
  -1  -2  15 8.02065 5.74229   1
   1   2 -14 742.106 18.0825   1
  -1  -2  14 736.627 18.2949   1
   1   2 -13 875.811 22.3805   1
  -1  -2  13 845.716 21.5736   1
   1   2 -12 888.767 21.4368   1
  -1  -2  12 857.921 20.6428   1
   1   2 -11 3813.12 76.3224   1
  -1  -2  11 3900.33 77.3561   1
   1   2 -10 360.757 11.5387   1
  -1  -2  10 360.624 11.0156   1
   1   2  -9 1284.45 30.9346   1
  -1  -2   9 1291.62  30.162   1
   1   2  -8 894.232 24.4549   1
  -1  -2   8 889.624 21.4971   1
   1   2  -7 1534.36 39.0802   1
  -1  -2   7 1534.08 34.3851   1
   1   2  -6 2.88562 1.67062   1
  -1  -2   6 6.16433 2.09944   1
   1   2  -5 7189.59  133.29   1
  -1  -2   5 7382.56  192.17   1
   1   2  -4 23.9066 1.86037   1
  -1  -2   4 26.1756 1.86037   1
   1   2  -3 311.243  9.8664   1
  -1  -2   3 311.068 8.34917   1
   1   2  -2 62.5059 2.46935   1
  -1  -2   2 63.9964  2.5322   1
   1   2   0 631.122 13.6289   1
  -1  -2   0 626.194 13.8295   1
   1   2   2 2729.60  49.431   1
  -1  -2  -2 2823.75 58.6424   1
   1   2   3 961.743 23.4038   1
  -1  -2  -3 948.963  20.437   1
   1   2   4 343.547 9.21618   1
  -1  -2  -4  333.22 9.28754   1
   1   2   5 4866.91 106.307   1
  -1  -2  -5 4593.25 101.444   1
   1   2   6 6532.95 139.782   1
  -1  -2  -6 6212.85 231.985   1
   1   2   7 163.791 6.65583   1
  -1  -2  -7 156.423 6.51113   1
   1   2   8 3285.05 78.3097   1
  -1  -2  -8 3240.48 65.7968   1
   1   2   9 2960.82 71.9899   1
  -1  -2  -9 2833.15 59.2246   1
   1   2  10  304.46 11.2116   1
  -1  -2 -10 308.608 10.9531   1
   1   2  11 688.048 19.7912   1
  -1  -2 -11 662.622 19.3645   1
   1   2  12 1940.34 43.0945   1
  -1  -2 -12 1930.03 41.5157   1
   1   2  13 23.9943 5.69504   1
  -1  -2 -13 13.0172 5.78265   1
   1   2  14  137.02  8.8392   1
  -1  -2 -14  135.64 10.3287   1
   1   2  15 193.501 10.7788   1
  -1  -2 -15 163.138 11.4128   1
   1   2  16 186.876 11.5442   1
  -1  -2 -16 190.553  10.639   1
   1   2  17 552.117 28.5954   1
  -1  -2 -17 559.567 21.9386   1
   1   2  18 36.1222 7.74835   1
  -1  -2 -18 25.0416 7.33684   1
   1   2  19 -3.3615 7.21282   1
  -1  -2 -19 2.05532 7.21282   1
   1   2  20 16.2499 7.47477   1
  -1  -2 -20 11.5443  6.0715   1
   1   2  21 1.62296 8.29303   1
  -1  -2 -21 0.76926 7.74892   1
   1   2  22 4.61916 7.60339   1
  -1  -2 -22 2.51148 7.19958   1
   1   3 -24 4.13805 7.77428   1
  -1  -3  24 4.13805 8.21852   1
   1   3 -23-2.40571 5.25299   1
  -1  -3  23-4.34704  6.0828   1
   1   3 -22 46.9589 7.84633   1
  -1  -3  22 39.4178 7.43689   1
   1   3 -21 109.335 8.63609   1
  -1  -3  21 105.232 8.84728   1
   1   3 -20-2.79272 6.19561   1
  -1  -3  20 0.15646 6.03916   1
   1   3 -19 177.633 9.32008   1
  -1  -3  19 170.808 9.26245   1
   1   3 -18 60.3554 5.90196   1
  -1  -3  18 49.7651 6.14642   1
   1   3 -17 406.025 15.7857   1
  -1  -3  17 392.918 14.9051   1
   1   3 -16 242.916 9.85617   1
  -1  -3  16 240.879 10.3852   1
   1   3 -15 96.3084 7.15105   1
  -1  -3  15 89.4446  6.9356   1
   1   3 -14 19.2823 4.68801   1
  -1  -3  14 19.4308 5.48348   1
   1   3 -13 24.7066  4.5481   1
  -1  -3  13 26.2839 4.69934   1
   1   3 -12 991.383 23.6862   1
  -1  -3  12  948.13 22.4721   1
   1   3 -11 857.756 26.0525   1
  -1  -3  11 842.878  21.383   1
   1   3 -10 568.927 15.8029   1
  -1  -3  10 575.713 15.5925   1
   1   3  -9 6067.01 115.549   1
  -1  -3   9 6080.66 114.535   1
   1   3  -8 67.7407 4.13175   1
  -1  -3   8 59.9651 4.06205   1
   1   3  -7 829.575 24.9627   1
  -1  -3   7 839.188 20.9799   1
   1   3  -6 590.733  15.182   1
  -1  -3   6 606.949 17.8562   1
   1   3  -5 3034.45  84.313   1
   1   3  -4 54.1643 2.81785   1
  -1  -3   4 53.5578 2.63124   1
   1   3  -3 4665.37 173.975   1
  -1  -3   2 1081.26 24.8709   1
  -1  -3   111492.00 368.571   1
   1   3   0  744.33 16.1698   1
  -1  -3   0 769.256 16.9211   1
   1   3   115182.30  338.65   1
  -1  -3  -114533.10 463.191   1
   1   3   2 1868.73 38.8118   1
  -1  -3  -2 1740.37 63.8594   1
   1   3   3 4403.32 90.0858   1
   1   3   4 3193.24 120.991   1
  -1  -3  -4 3025.43 79.3644   1
   1   3   5 886.235 20.6368   1
  -1  -3  -5 868.505 20.2538   1
   1   3   6 67.0274 4.65985   1
  -1  -3  -6 64.3431 3.98586   1
   1   3   7 28.2549 3.55589   1
  -1  -3  -7 24.4107 3.55589   1
   1   3   8 1720.11 51.1035   1
  -1  -3  -8 1664.66  41.146   1
   1   3   9 2726.88 56.7675   1
  -1  -3  -9 2710.07 56.4222   1
   1   3  10 156.796 7.73057   1
  -1  -3 -10 145.769 7.11579   1
   1   3  11  160.96 8.23533   1
  -1  -3 -11 162.443 8.23533   1
   1   3  12  307.19 11.1888   1
  -1  -3 -12 325.442 13.5694   1
   1   3  13 145.362 8.44961   1
  -1  -3 -13 146.729 10.1291   1
   1   3  14 88.6836 7.64514   1
  -1  -3 -14 90.1494 7.85996   1
   1   3  15 553.922 21.9668   1
  -1  -3 -15 565.547 22.2092   1
   1   3  16 71.3719 8.12777   1
  -1  -3 -16  55.405 8.27785   1
   1   3  17 568.932 33.9864   1
  -1  -3 -17 589.493 30.3309   1
   1   3  18 5.78216 6.52723   1
  -1  -3 -18 6.34884 5.78216   1
   1   3  19 48.6262 8.91785   1
  -1  -3 -19 44.3045 8.84667   1
   1   3  20 1.74567 8.19353   1
  -1  -3 -20 5.27736 7.64864   1
   1   3  21-5.65915 8.66557   1
  -1  -3 -21 1.94533 8.23905   1
   1   4 -23 37.7592 7.96904   1
  -1  -4  23 31.7277 7.96904   1
   1   4 -22 2.13159 5.72959   1
  -1  -4  22 7.75536  5.0115   1
   1   4 -21 36.4674 7.02144   1
  -1  -4  21 31.9992 7.18102   1
   1   4 -20 49.7452  7.5609   1
  -1  -4  20 64.7103 7.61574   1
   1   4 -19 76.5177 7.53764   1
  -1  -4  19 73.9805 7.20099   1
   1   4 -18 27.5346 5.86988   1
  -1  -4  18  23.523 5.81778   1
   1   4 -17 713.888 20.6941   1
  -1  -4  17 673.006 18.5943   1
   1   4 -16 45.5993 6.72298   1
  -1  -4  16 46.4567  6.3917   1
   1   4 -15 265.298 10.7871   1
  -1  -4  15 243.806 9.94791   1
   1   4 -14  83.424 5.99836   1
  -1  -4  14 85.9977 6.35996   1
   1   4 -13 199.502 9.64504   1
  -1  -4  13 192.824 8.34667   1
   1   4 -12 55.8204 5.63284   1
  -1  -4  12 64.1923 5.71016   1
   1   4 -11  962.59 24.4431   1
  -1  -4  11 955.002 26.7294   1
   1   4 -10 52.8679 4.68187   1
  -1  -4  10 51.3474 4.75844   1
   1   4  -9 5276.74 138.885   1
  -1  -4   9 5192.30 97.4303   1
   1   4  -8 26.3562 3.62332   1
  -1  -4   8 24.3808 3.62332   1
   1   4  -710300.40 180.058   1
  -1  -4   710116.90 176.531   1
   1   4  -6 27.2816 2.88359   1
  -1  -4   6 27.7009 2.81201   1
   1   4  -5 284.729 8.37557   1
  -1  -4   5 282.214 8.44654   1
   1   4  -4 19.9631 2.03581   1
  -1  -4   4 19.0718 2.03581   1
   1   4  -3 179.058 5.26941   1
  -1  -4   3 184.358  5.6771   1
   1   4  -2 212.482 5.39902   1
  -1  -4   2 212.616 5.54354   1
   1   4  -1 2694.69 64.7397   1
  -1  -4   1 2707.94 88.2002   1
   1   4   0 1185.45 31.2766   1
  -1  -4   0 1199.60 46.1104   1
   1   4   1 5932.82 136.889   1
  -1  -4  -1 5365.21 122.978   1
   1   4   2 34.4636 1.87717   1
  -1  -4  -2 36.7117 1.79849   1
  -1  -4  -3 3265.39 114.897   1
   1   4   4 3437.04 122.004   1
  -1  -4  -4 3351.55 120.508   1
   1   4   5 745.447 19.8402   1
  -1  -4  -5 730.429  19.216   1
   1   4   6 1759.76 73.3698   1
  -1  -4  -6 1782.65 72.9021   1
   1   4   7 870.756 39.5703   1
  -1  -4  -7 860.694 20.5813   1
   1   4   8 347.215 12.4222   1
  -1  -4  -8 345.159 15.4874   1
   1   4   9 2221.26 66.2044   1
  -1  -4  -9 2164.76 52.2913   1
   1   4  10 1085.32 38.6726   1
  -1  -4 -10 1123.04 30.5825   1
   1   4  11 1254.48 36.2257   1
  -1  -4 -11 1262.03 36.2257   1
   1   4  12 48.6295 6.91719   1
  -1  -4 -12 49.2989 6.81957   1
   1   4  13  126.24 9.32025   1
  -1  -4 -13 148.046 9.32025   1
   1   4  14 185.161 11.0703   1
  -1  -4 -14 176.914 10.8064   1
   1   4  15 82.1217   9.677   1
  -1  -4 -15 75.6704 8.72828   1
   1   4  16 5.83669 7.31097   1
  -1  -4 -16 11.2504 7.39556   1
   1   4  17 147.152 12.4334   1
  -1  -4 -17 169.819 11.8083   1
   1   4  18 56.2319 8.65278   1
  -1  -4 -18 49.4509 8.57432   1
   1   4  19 156.216 14.4944   1
  -1  -4 -19 142.707 14.3394   1
   1   4  20-4.84091 9.26333   1
  -1  -4 -20  1.0745 8.49422   1
   1   4  21 56.7629 11.2721   1
  -1  -4 -21 59.8737 11.8576   1
   1   5 -23 39.9449 8.56021   1
  -1  -5  23  30.183 8.56021   1
   1   5 -22 2.47018 5.65953   1
  -1  -5  22 3.40041 6.95716   1
   1   5 -21 6.56204  6.7482   1
  -1  -5  21 4.82457  6.8025   1
   1   5 -20 28.3498 6.59832   1
  -1  -5  20 32.9282  7.0023   1
   1   5 -19 164.429 11.2027   1
  -1  -5  19 155.461 11.2604   1
   1   5 -18 92.0399 7.60998   1
  -1  -5  18 73.6962 7.16744   1
   1   5 -17 415.275 14.3528   1
  -1  -5  17 382.602 12.9845   1
   1   5 -16-4.09135 5.87949   1
  -1  -5  16 2.34208 5.35471   1
   1   5 -15 356.687 13.6073   1
  -1  -5  15 360.066 12.2148   1
   1   5 -14 132.527 8.18597   1
  -1  -5  14 145.432  8.6889   1
   1   5 -13 234.715 9.36292   1
  -1  -5  13 227.156 8.68781   1
   1   5 -12 259.425 10.9999   1
  -1  -5  12 260.195 9.18921   1
   1   5 -11 633.437  16.883   1
  -1  -5  11 652.781 17.5812   1
   1   5 -10 21.2892 4.59967   1
  -1  -5  10 18.2496 4.51938   1
   1   5  -9 3502.02 97.9136   1
  -1  -5   9 3480.76 94.6936   1
   1   5  -8 3.35203 3.57852   1
  -1  -5   8 6.46625 3.73706   1
   1   5  -7 3050.67 119.728   1
  -1  -5   7 2959.55 111.524   1
   1   5  -6 46.8314 3.36419   1
  -1  -5   6 46.4526 3.44217   1
   1   5  -5 4077.60 150.162   1
  -1  -5   5 3990.15 104.936   1
   1   5  -4 1593.57 64.8771   1
  -1  -5   4 1620.53  62.266   1
   1   5  -3 55.7222  2.5496   1
  -1  -5   3 61.9844 2.69497   1
   1   5  -2 549.513 23.6081   1
  -1  -5   2 640.744 16.9114   1
   1   5  -1 3.55192 2.62083   1
  -1  -5   1  6.9544 2.23001   1
  -1  -5   0 695.226 28.0595   1
   1   5   1 897.831 34.7521   1
  -1  -5  -1 960.435 39.0361   1
   1   5   2 2117.06 72.8362   1
  -1  -5  -2 2144.81 75.8043   1
   1   5   3 3948.27 130.586   1
   1   5   4 1.51566 2.79613   1
  -1  -5  -4 0.97995 3.24037   1
   1   5   5  508.50 13.4764   1
  -1  -5  -5 527.574 14.5825   1
   1   5   6 388.771  10.557   1
  -1  -5  -6 395.011  10.752   1
   1   5   7 972.307 31.5601   1
  -1  -5  -7 963.424 31.5601   1
   1   5   8 93.8917  8.6146   1
  -1  -5  -8 87.5891   7.304   1
   1   5   9 1104.23 34.6278   1
  -1  -5  -9 1180.68 33.8026   1
   1   5  10 81.2991 6.79763   1
  -1  -5 -10 89.1262 6.69166   1
   1   5  11 506.352 19.4495   1
  -1  -5 -11 536.885 21.7599   1
   1   5  12  48.482 7.18527   1
  -1  -5 -12 51.9779   6.977   1
   1   5  13 137.527 9.50358   1
  -1  -5 -13 147.363 10.2859   1
   1   5  14 73.4235 9.27057   1
  -1  -5 -14  81.072 8.79516   1
   1   5  15 14.4282 8.71869   1
  -1  -5 -15 4.70192 8.03356   1
   1   5  16 19.9408  8.2193   1
  -1  -5 -16 14.9782 8.12883   1
   1   5  17 47.1774 10.0951   1
  -1  -5 -17  62.991 9.50571   1
   1   5  18 13.4806 9.21836   1
  -1  -5 -18 18.5234 9.47855   1
   1   5  19 186.907 14.9727   1
  -1  -5 -19 189.785 15.6671   1
   1   5  20 3.35625  10.989   1
  -1  -5 -20 19.5014 10.8943   1
   1   6 -22-0.96386 7.39517   1
  -1  -6  22-2.56754  7.5115   1
   1   6 -21 4.94387 6.89073   1
  -1  -6  21 1.29252 7.35926   1
   1   6 -20 4.08941 5.77233   1
  -1  -6  20 7.29265 6.54469   1
   1   6 -19 71.6204 7.50947   1
  -1  -6  19 78.1922  7.7355   1
   1   6 -18  4.2256 6.27279   1
  -1  -6  18-4.69803 7.78631   1
   1   6 -17 275.214 16.1988   1
  -1  -6  17 265.561 11.8748   1
   1   6 -16 33.7903 6.98808   1
  -1  -6  16 29.4825 6.86138   1
   1   6 -15 545.543 21.5768   1
  -1  -6  15 530.572 20.4244   1
   1   6 -14-2.09697 5.51266   1
  -1  -6  14-2.54015 5.58833   1
   1   6 -13  290.13 11.4947   1
  -1  -6  13 318.551 10.9538   1
   1   6 -12 4.43599 5.22772   1
  -1  -6  12-0.39586 5.22772   1
   1   6 -11 266.226 9.92688   1
  -1  -6  11 256.621 9.92688   1
   1   6 -10 45.2555  5.1762   1
  -1  -6  10 44.0219 5.26086   1
   1   6  -9 97.9822 5.71705   1
  -1  -6   9 92.9234 5.96085   1
   1   6  -8 188.827   7.399   1
  -1  -6   8 196.312  7.8515   1
   1   6  -7 224.964  7.9448   1
  -1  -6   7 232.284 8.11618   1
   1   6  -6 210.365 7.24086   1
  -1  -6   6  222.20 7.49814   1
  -1  -6   5 4684.36 171.524   1
   1   6  -4 996.997 37.2702   1
  -1  -6   2 1772.39 64.3415   1
   1   6  -1 768.153 31.1825   1
  -1  -6   1 734.401  28.433   1
   1   6   0 156.011 7.04666   1
  -1  -6   0 164.619 7.23037   1
   1   6   1 329.578 11.8893   1
  -1  -6  -1 345.892 13.3418   1
  -1  -6  -2 1597.24 62.2214   1
   1   6   3 24.1677 3.24896   1
  -1  -6  -3 24.1677 2.08047   1
   1   6   4 1707.42 63.7891   1
  -1  -6  -4 1739.16 69.3341   1
   1   6   5  172.79  5.9829   1
  -1  -6  -5 172.062  6.0892   1
   1   6   6 183.124 7.23228   1
  -1  -6  -6 183.453 7.23228   1
   1   6   7 83.2278 6.12631   1
  -1  -6  -7 87.0065 6.01375   1
   1   6   8 167.448 8.14257   1
  -1  -6  -8 182.945 8.48731   1
   1   6   9 365.385 13.9433   1
  -1  -6  -9 368.161 17.7325   1
   1   6  10 53.6955 8.82438   1
  -1  -6 -10 51.5477 7.47575   1
   1   6  11 367.871 19.4441   1
  -1  -6 -11  402.85 21.0273   1
   1   6  12 5.65545 7.69141   1
  -1  -6 -12 7.69141 7.14203   1
   1   6  13 130.349 11.1423   1
  -1  -6 -13 114.468 10.9383   1
   1   6  14 2.53296 8.55444   1
  -1  -6 -14 1.44091 8.03874   1
   1   6  15-5.23671 8.97722   1
  -1  -6 -15 5.23671 8.58116   1
   1   6  16 8.45043 9.27975   1
  -1  -6 -16 9.37984 8.45043   1
   1   6  17 18.1651 11.4152   1
  -1  -6 -17 10.9473 10.5502   1
   1   6  18 2.91353 10.6974   1
  -1  -6 -18 7.98683 10.2046   1
   1   7 -21 1.32885 7.67779   1
  -1  -7  21-1.09435 7.91229   1
   1   7 -20-2.29121 6.60004   1
  -1  -7  20-1.42773 6.94201   1
   1   7 -19 -0.6499 7.09696   1
  -1  -7  19 2.38298 6.68968   1
   1   7 -18 3.77021 6.60906   1
  -1  -7  18-4.32544 6.72548   1
   1   7 -17 39.9071 7.48667   1
  -1  -7  17  52.641 7.23368   1
   1   7 -16 11.4404 6.54444   1
  -1  -7  16 9.93017 6.61353   1
   1   7 -15 107.547 8.32739   1
  -1  -7  15 88.2036 7.47276   1
   1   7 -14 4.25254 6.42826   1
  -1  -7  14 9.55998 5.74698   1
   1   7 -13 702.876 22.7363   1
  -1  -7  13 870.325 33.4873   1
   1   7 -12 56.8948 6.87118   1
  -1  -7  12 56.4857  6.3778   1
   1   7 -11 56.3294 6.01927   1
  -1  -7  11 54.0488 6.09404   1
   1   7 -10 2.39591 4.95838   1
  -1  -7  10-4.30495 6.18836   1
   1   7  -9 60.6194 4.98618   1
  -1  -7   9 64.5848 5.95463   1
   1   7  -8 45.2996 4.65498   1
  -1  -7   8 40.5914 5.06727   1
   1   7  -7 3.24647 3.79878   1
  -1  -7   7-1.69733 4.06819   1
   1   7  -6 281.858 10.9659   1
  -1  -7   6 277.472 9.59007   1
   1   7  -5 285.889 7.76954   1
  -1  -7   5 286.963 11.1859   1
   1   7  -4 104.597 3.65489   1
  -1  -7   4 104.499 4.88248   1
   1   7  -2 325.501 17.7879   1
  -1  -7   2  271.95 13.5211   1
   1   7  -1 1466.50 59.9965   1
  -1  -7   1 1562.48  58.745   1
   1   7   0 259.372 11.4364   1
  -1  -7   0 288.898 15.7968   1
   1   7   3 17.9484 7.17605   1
  -1  -7  -3 3.64576 6.61516   1
   1   7   4 589.719 28.5524   1
  -1  -7  -4 617.402 33.4587   1
   1   7   5 1.07192 4.48097   1
  -1  -7  -5 3.16303 3.63749   1
   1   7   6 360.281 13.0814   1
  -1  -7  -6 367.906 16.4602   1
   1   7   7 40.7614 6.09758   1
  -1  -7  -7 35.5508 6.20845   1
   1   7   8 67.6183 8.28821   1
  -1  -7  -8 65.3869 7.14436   1
   1   7   9  139.41 11.2719   1
  -1  -7  -9 152.152  10.254   1
   1   7  10 37.4613  9.2997   1
  -1  -7 -10  30.149 8.15599   1
   1   7  11 284.923 14.4917   1
  -1  -7 -11 282.468 14.9901   1
   1   7  12 14.1512  12.691   1
  -1  -7 -12 11.0325  8.9414   1
   1   7  13 214.044  16.314   1
  -1  -7 -13 244.114  14.474   1
   1   7  14 6.49536 10.7233   1
  -1  -7 -14 16.1105 9.97318   1
   1   7  15 1.93991 11.2046   1
  -1  -7 -15 5.28457  9.3149   1
   1   7  16 3.80846 10.7238   1
  -1  -7 -16 0.80178 9.87193   1
   1   7  17-3.34232 12.4734   1
  -1  -7 -17 14.2307 10.8367   1
   1   8 -20 1.87956  7.5276   1
  -1  -8  20-3.68431 7.59305   1
   1   8 -19 7.32591 7.26116   1
  -1  -8  19 9.30539 7.19641   1
   1   8 -18 2.51839 7.50818   1
  -1  -8  18 5.49723  13.729   1
   1   8 -17 5.41279  6.8996   1
  -1  -8  17-1.41879 7.62843   1
   1   8 -16 9.18898 6.59696   1
  -1  -8  16 10.9882 7.77607   1
   1   8 -15 5.89653 6.18547   1
  -1  -8  15 7.30913 8.61471   1
   1   8 -14 6.14449 6.44946   1
  -1  -8  14 10.1316 6.60759   1
   1   8 -13 165.736 10.1627   1
  -1  -8  13 185.573 10.1627   1
   1   8 -12 14.9477 5.96404   1
  -1  -8  12 7.15434 6.30234   1
   1   8 -11 618.954 17.8257   1
  -1  -8  11 646.591 28.6602   1
   1   8 -10 144.876 8.59124   1
  -1  -8  10 149.384 8.86441   1
   1   8  -9  799.49 30.4297   1
  -1  -8   9  822.28 30.6277   1
   1   8  -8 92.8776 5.94976   1
  -1  -8   8 106.265 6.24142   1
   1   8  -7 219.581 11.7563   1
  -1  -8   7 257.755 11.3519   1
   1   8  -6 25.9132 4.01968   1
  -1  -8   6 25.1921 4.11174   1
   1   8  -5 39.3736  4.0033   1
  -1  -8   5 50.9597 3.68932   1
   1   8  -3  12.244  12.244   1
  -1  -8   3 21.3118 11.2401   1
   1   8  -1 517.524 29.5782   1
  -1  -8   1 536.351 26.3304   1
   1   8   0  313.17 20.6238   1
   1   8   2 241.432 15.0106   1
   1   8   4 57.1585 12.2205   1
  -1  -8  -4 51.9474   11.26   1
   1   8   5 843.744 48.0089   1
  -1  -8  -5 844.733 56.7224   1
   1   8   6   98.29  7.2456   1
  -1  -8  -6 92.4246 6.81432   1
   1   8   7 198.797 10.5935   1
  -1  -8  -7 180.176 9.84774   1
   1   8   8 67.0255 9.30665   1
  -1  -8  -8 57.9179 10.6772   1
   1   8   9-3.37521 10.3462   1
  -1  -8  -9-5.18415 10.6551   1
   1   8  10 2.22409 10.9678   1
  -1  -8 -10 6.89032  8.5911   1
   1   8  11 67.8279 11.6362   1
  -1  -8 -11 53.4965 10.4597   1
   1   8  12-10.9332 10.8078   1
  -1  -8 -12 1.56786  10.097   1
   1   8  13 66.5932 13.0198   1
  -1  -8 -13 60.5337 11.6891   1
   1   8  14 36.9506 13.5654   1
  -1  -8 -14 48.7141 12.7353   1
   1   8  15 30.7129 15.2133   1
  -1  -8 -15  39.342 13.4139   1
   1   8  16 19.8067 15.3695   1
  -1  -8 -16 0.72882 13.7618   1
   1   9 -19 80.1299 10.3072   1
  -1  -9  19 100.401 13.2476   1
   1   9 -18-2.61803 7.57689   1
  -1  -9  18 1.04721 7.63849   1
   1   9 -17 22.4033 7.82189   1
  -1  -9  17 8.60303 8.17601   1
   1   9 -16 17.2952 6.50721   1
  -1  -9  16 12.9821 7.71185   1
   1   9 -15 3.01202 7.53005   1
  -1  -9  15-5.57448 6.72085   1
   1   9 -14  10.859 6.11561   1
  -1  -9  14 6.26939 6.43499   1
   1   9 -13 52.0217  7.5602   1
  -1  -9  13 63.1558 8.19751   1
   1   9 -12 7.00304 6.83127   1
  -1  -9  12-1.83665 7.54478   1
   1   9 -11 285.298 18.5472   1
  -1  -9  11 302.142 15.3653   1
   1   9 -10 27.0387 5.89588   1
  -1  -9  10 24.8333 6.79276   1
   1   9  -9 579.588 38.7226   1
  -1  -9   9 482.087 26.6025   1
   1   9  -8  125.43  8.1272   1
  -1  -9   8 164.806 11.8111   1
  -1  -9   7 754.586 41.5825   1
   1   9  -6 176.867  16.452   1
  -1  -9   6 195.582 7.15608   1
   1   9  -5 179.212 15.8514   1
  -1  -9   5 178.229 13.0638   1
   1   9  -4 89.2795 11.5736   1
  -1  -9   4 86.4428 10.9306   1
   1   9  -1  437.23 29.6513   1
  -1  -9   1 443.351 26.8556   1
   1   9   0-2.09253 12.7314   1
  -1  -9   0-6.21151  10.771   1
   1   9   1 166.976 17.0482   1
  -1  -9  -1 208.635 15.0318   1
   1   9   2 8.90988 14.5798   1
  -1  -9  -2 38.6174 11.8163   1
   1   9   4 55.5051 17.1217   1
  -1  -9  -4 56.5528 17.2751   1
   1   9   6 13.4778 20.8463   1
  -1  -9  -6 14.0137 20.3104   1
   1   9   7 213.345  41.407   1
  -1  -9  -7 258.354 30.6558   1
   1   9   8  4.6885 10.1358   1
  -1  -9  -8-3.14374 8.02195   1
   1   9   9 57.8042 16.2583   1
  -1  -9  -9 52.6177 12.7916   1
   1   9  10 17.5479 12.9426   1
  -1  -9 -10 5.31996 10.2429   1
   1   9  11 17.2419 13.9652   1
  -1  -9 -11   17.58 15.2135   1
   1   9  12 12.2141 13.5998   1
  -1  -9 -12 16.3197 11.3417   1
   1   9  13 17.0137 14.6528   1
  -1  -9 -13 11.6761 16.1412   1
   1   9  14 10.0437 16.1331   1
  -1  -9 -14 0.52723 12.3635   1
   1  10 -17 58.8181  9.8207   1
  -1 -10  17 74.7694 10.4927   1
   1  10 -16 14.5998 8.44811   1
  -1 -10  16 7.97216 8.29343   1
   1  10 -15 6.57607 7.07816   1
  -1 -10  15 10.2744  7.4088   1
   1  10 -14 0.68981 6.85972   1
  -1 -10  14 11.2924 7.11521   1
   1  10 -13 1.27739 7.03237   1
  -1 -10  13-1.46564 6.95169   1
   1  10 -12  29.508 7.25958   1
  -1 -10  12 41.5077 8.32716   1
   1  10 -11  52.408 7.19533   1
  -1 -10  11 58.5754 10.4302   1
   1  10 -10 16.2812 7.76288   1
  -1 -10  10 7.42537 9.49868   1
   1  10  -9 233.572 33.3356   1
  -1 -10   9 162.783 12.1314   1
   1  10  -8  32.374 7.40392   1
  -1 -10   8 35.0235 6.22438   1
  -1 -10   7 323.664 39.7627   1
   1  10  -6 89.3562  18.711   1
  -1 -10   6 69.9726 26.1098   1
   1  10  -4 17.1058 27.3329   1
  -1 -10   4 21.8208  23.848   1
  -1 -10   3 535.035  44.947   1
   1  10  -2 29.2329 25.3504   1
  -1 -10   2  111.78 14.8448   1
   1  10  -1  137.96 21.7268   1
  -1 -10   1 213.709 19.3722   1
   1  10   0  42.327 17.0492   1
  -1 -10   0 54.2192 17.5282   1
   1  10   1 79.6132 20.4364   1
  -1 -10  -1 42.6796 32.4021   1
   1  10   2-32.4186 21.6227   1
  -1 -10  -2-0.21716 20.3508   1
   1  10   3 32.7466 24.9559   1
  -1 -10  -3 82.8523 33.3931   1
   1  10   4 121.273 30.4687   1
  -1 -10  -4 124.483 26.4887   1
   1  10   5 110.387 30.0745   1
  -1 -10  -5  76.335 32.6464   1
   1  10   6-35.9475 30.0316   1
  -1 -10  -6-29.1965 27.8045   1
   1  10   7 143.328 37.5267   1
  -1 -10  -7 132.636 40.2521   1
   1  10   8  129.83 50.7849   1
  -1 -10  -8 126.528 37.3326   1
   1  10   9 148.851 45.6865   1
  -1 -10  -9 14.0257 40.7707   1
   1  10  10 9.10849 15.2601   1
  -1 -10 -10 6.83137 10.9778   1
   1  10  11 27.0631 16.3598   1
  -1 -10 -11  31.297 13.3452   1
   1  11 -15 30.7371 9.31342   1
  -1 -11  15 22.1904 9.21404   1
   1  11 -14 4.29648 7.40273   1
  -1 -11  14 14.5006 8.57845   1
   1  11 -13-0.61873 9.89962   1
  -1 -11  13 4.25563 7.59072   1
   1  11 -12-3.50936 8.20967   1
  -1 -11  12 0.96865 11.2744   1
   1  11 -11 3.96058 6.64029   1
  -1 -11  11-3.72463 7.09533   1
   1  11 -10 35.5954 6.96431   1
  -1 -11  10  29.045  7.8281   1
   1  11  -9  16.786 7.87204   1
  -1 -11   9 17.3069 6.09697   1
   1  11  -8 60.2134 24.3301   1
  -1 -11   8 38.9116 18.7506   1
   1  11  -7 113.927  22.915   1
  -1 -11   7 73.8594 20.0338   1
   1  11  -6 13.2627 24.5516   1
  -1 -11   6 37.4774 20.9411   1
   1  11  -5 72.4005 25.5867   1
  -1 -11   5 99.4922  21.772   1
   1  11  -4 117.405  34.883   1
  -1 -11   4 101.264 36.6173   1
   1  11  -3 164.308  25.707   1
  -1 -11   3  105.51 25.1043   1
   1  11  -2 25.0348 23.4782   1
  -1 -11   2 50.0372 20.8191   1
   1  11  -1 77.9952 29.7008   1
  -1 -11   1 178.797 24.5128   1
   1  11   0 59.2763 27.7194   1
  -1 -11   0 20.2679 25.1859   1
   1  11   1-8.76469 31.9257   1
  -1 -11  -1 46.5203 27.9201   1
   1  11   2 35.4548 34.3233   1
  -1 -11  -2-26.9055 30.6353   1
   1  11   3 12.6769 35.6182   1
  -1 -11  -3-22.9413 50.2251   1
   1  11   4 79.1516  39.485   1
  -1 -11  -4 34.0842 35.0373   1
   1  11   5 52.4871 37.6497   1
  -1 -11  -5 37.6497 43.4919   1
   1  11   6 8.74973 46.4157   1
  -1 -11  -6 13.1948 40.3798   1
   1  11   7 53.5332 46.7071   1
  -1 -11  -7 83.7362 52.2709   1
   1  11   8 14.0397 61.7842   1
  -1 -11  -8 38.7255 50.5803   1
   1  12 -12 4.02025 6.83818   1
  -1 -12  12-4.79049 8.54773   1
   1  12 -11 9.51608 6.22584   1
  -1 -12  11 4.88611 7.50648   1
   1  12 -10 4.05943 26.8048   1
  -1 -12  10-28.7299 21.9084   1
   1  12  -9  5.8793 30.1146   1
  -1 -12   9 7.53987 22.5747   1
   1  12  -8    0.00 29.7496   1
  -1 -12   8 22.5729  24.561   1
   1  12  -7 3.84684 29.4573   1
  -1 -12   7-13.2531 22.7385   1
   1  12  -6 5.57888 29.7061   1
  -1 -12   6-5.78018 24.5298   1
   1  12  -5 9.50755 28.2393   1
  -1 -12   5 9.31866  24.493   1
   1  12  -4-1.86438 33.3171   1
  -1 -12   4  27.793  25.687   1
   1  12  -3 36.5495 32.0424   1
  -1 -12   3 59.4639 28.9745   1
   1  12  -2 19.7494 33.1508   1
  -1 -12   2-9.75025 34.5615   1
   1  12  -1 162.403 39.0836   1
  -1 -12   1 112.994  37.408   1
   1  12   0 -11.545 42.3972   1
  -1 -12   0-19.3563 34.5859   1
   1  12   1 76.0941 46.6809   1
  -1 -12  -1 181.654 46.3113   1
   1  12   2 -12.785 66.5046   1
  -1 -12  -2-1.12149 48.3925   1
   1  12   3 61.0311 65.1977   1
  -1 -12  -3 29.5179 52.6394   1
   1  12   4 -8.8275 50.3651   1
  -1 -12  -4 40.8725 54.6579   1
   1  12   5 25.8493 46.9707   1
  -1 -12  -5 9.39415 55.0755   1
   2 -14   1 33.1304 42.7165   1
  -2  14  -1 7.35471 38.7773   1
   2 -14   2 57.0171 50.2885   1
  -2  14  -2 40.4375 25.3312   1
   2 -14   3 6.53956 24.6768   1
  -2  14  -3 13.8833 39.4067   1
   2 -14   4 10.2217 23.9589   1
  -2  14  -4 4.63328 28.1858   1
   2 -14   5 24.4393 25.1019   1
  -2  14  -5 29.6819 29.9352   1
   2 -14   6 25.9268 21.9266   1
  -2  14  -6 21.6649 29.6093   1
   2 -13  -6 41.1538   29.93   1
  -2  13   6 11.2238 28.3499   1
   2 -13  -5 44.5976 29.7626   1
   2 -13  -4    0.00 28.5828   1
  -2  13   4 46.4385 40.4331   1
   2 -13  -3 17.3237 23.3927   1
  -2  13   3 5.16316 31.8621   1
   2 -13  -2 108.058 26.1183   1
  -2  13   2 67.0436 26.8753   1
   2 -13  -1-4.07368 45.0065   1
  -2  13   1  3.4855 38.8633   1
   2 -13   0 156.002 44.2661   1
  -2  13   0 90.1865 39.4937   1
   2 -13   1  15.996 39.9696   1
  -2  13  -1 -26.338 35.8575   1
   2 -13   2 31.0305 37.5225   1
  -2  13  -2 24.7569 29.1445   1
   2 -13   3-1.94893 20.2536   1
  -2  13  -3 3.70679  21.037   1
   2 -13   4  13.535 17.8266   1
  -2  13  -4 28.5556 19.3305   1
   2 -13   5 8.48562 16.9537   1
  -2  13  -5 -10.383 18.9916   1
   2 -13   6 200.687 24.9094   1
  -2  13  -6 163.491 28.2709   1
   2 -13   7   0.659 5.62565   1
  -2  13  -7-0.22503 7.42585   1
   2 -13   8 212.536  23.839   1
  -2  13  -8 74.2237 7.10555   1
   2 -13   9 1.29752 6.51708   1
  -2  13  -9-5.36701  9.5692   1
   2 -13  10 39.6774 7.61771   1
  -2  13 -10 23.2929  7.2347   1
   2 -13  11 2.66287 7.17876   1
  -2  13 -11-1.40006 6.16303   1
   2 -13  12-0.26791 10.6091   1
  -2  13 -12 2.31739 7.00576   1
   2 -12 -10 2.71998 7.91454   1
  -2  12  10 14.9497 8.89618   1
   2 -12  -9 8.00848 7.25641   1
  -2  12   9-0.83337 12.0127   1
   2 -12  -8  26.734 7.11552   1
  -2  12   8 16.7926 11.0596   1
   2 -12  -7 22.9173 23.2025   1
  -2  12   7 33.5713  27.073   1
   2 -12  -6 85.1553 23.6282   1
  -2  12   6 93.4731 25.1572   1
   2 -12  -5-1.78974 19.3617   1
  -2  12   5-9.94524 22.1276   1
   2 -12  -4-5.55597 21.5572   1
  -2  12   4 -19.355 21.0117   1
   2 -12  -3 27.4287  16.641   1
  -2  12   3 49.1638 19.1381   1
   2 -12  -2 225.809 22.7894   1
  -2  12   2  240.32 22.7894   1
   2 -12  -1-4.77929 31.7591   1
  -2  12   1 3.21831 27.3845   1
   2 -12   0 654.762 50.3316   1
   2 -12   1-2.80127 30.1732   1
  -2  12  -1-35.3363 28.2507   1
   2 -12   2 321.305 33.1999   1
   2 -12   3 20.6264 15.0745   1
  -2  12  -3  16.948 15.0745   1
   2 -12   4 11.0008 22.5491   1
  -2  12  -4 21.2549 15.5637   1
   2 -12   5 20.0404 5.16193   1
  -2  12  -5 21.7185 5.48156   1
   2 -12   6  18.326 5.48397   1
  -2  12  -6 21.1986 6.78968   1
   2 -12   7 21.1363 6.01367   1
  -2  12  -7 26.5014 6.91277   1
   2 -12   8 89.8561 8.34721   1
  -2  12  -8 73.9667   9.463   1
   2 -12   9  2.5292 6.15392   1
  -2  12  -9-4.00343 15.3104   1
   2 -12  10 92.3372 8.49912   1
  -2  12 -10 46.5378  10.002   1
   2 -12  11 46.9439 7.60849   1
  -2  12 -11 29.4145 7.52147   1
   2 -12  12 92.5739 9.31486   1
  -2  12 -12 80.9363 10.4164   1
   2 -12  13 18.9686 7.29742   1
  -2  12 -13 30.9531  7.9239   1
   2 -12  14 4.93707 7.60422   1
  -2  12 -14 10.9524 6.56006   1
   2 -12  15 0.92341 7.22965   1
  -2  12 -15-5.50669 7.61252   1
   2 -11 -12-5.41846 8.22414   1
  -2  11  12-0.71895 10.0128   1
   2 -11 -11 21.2748 12.3812   1
  -2  11  11 7.46361 12.6254   1
   2 -11 -10 27.4853 7.86044   1
  -2  11  10 35.1006 10.1188   1
   2 -11  -9-0.24703 6.95225   1
  -2  11   9-4.97598 8.15213   1
   2 -11  -8 81.0809 9.07224   1
  -2  11   8 87.7873 9.55254   1
   2 -11  -7-0.25049 6.38738   1
  -2  11   7 -1.0914 7.53246   1
   2 -11  -6 34.3667 8.40793   1
  -2  11   6 22.7319 7.43985   1
   2 -11  -5  0.7332 5.40063   1
  -2  11   5-1.82405 7.90424   1
   2 -11  -4 15.3252  4.5283   1
  -2  11   4 30.8457 15.5738   1
   2 -11  -3 0.71999 25.3049   1
  -2  11   3-13.0651  14.031   1
   2 -11  -2 178.775 17.6491   1
  -2  11   2  180.54  17.874   1
   2 -11  -1 31.6512 22.0131   1
  -2  11   1-37.4307 24.9538   1
   2 -11   0  441.07  40.532   1
  -2  11   0  419.33 34.9345   1
   2 -11   1 109.484 26.5277   1
   2 -11   3 25.1426 7.27444   1
  -2  11  -3 37.8457 8.11201   1
   2 -11   4 244.905 10.7169   1
  -2  11  -4 238.444 14.3698   1
   2 -11   5 198.565 11.1129   1
   2 -11   6 15.8848 5.17181   1
  -2  11  -6 17.4335 8.39709   1
   2 -11   7 9.47781 5.50812   1
  -2  11  -7 2.84334 5.41197   1
   2 -11   8 27.3643 6.56956   1
  -2  11  -8 23.6292 5.94704   1
   2 -11   9 152.458 9.91164   1
  -2  11  -9  168.09 12.4724   1
   2 -11  10  141.52 9.51374   1
  -2  11 -10 117.662 8.52324   1
   2 -11  11  2.2742 6.45921   1
  -2  11 -11 0.56269 6.29509   1
   2 -11  12 61.5747  7.5971   1
  -2  11 -12 56.7984 7.29366   1
   2 -11  13  61.529 8.25783   1
  -2  11 -13  54.221 7.81526   1
   2 -11  14 33.8053 6.97769   1
  -2  11 -14 28.2857 9.26887   1
   2 -11  15 3.91884 6.50103   1
  -2  11 -15  0.6177 7.94908   1
   2 -11  16 25.8443 7.55494   1
  -2  11 -16 26.5918 9.95697   1
   2 -11  17 0.47959 7.64354   1
  -2  11 -17 6.89418 7.23389   1
   2 -10 -14 8.97075 9.44129   1
  -2  10  14 21.6603 14.0253   1
   2 -10 -13 0.72186  7.1584   1
  -2  10  13-0.51131 9.97063   1
   2 -10 -12-0.51373 7.81174   1
  -2  10  12 10.9395 8.92986   1
   2 -10 -11 6.23827 6.95689   1
  -2  10  11 1.45254 8.42472   1
   2 -10 -10 1.36464 7.16438   1
  -2  10  10 3.84581 7.90873   1
   2 -10  -9  1.0683 6.29981   1
  -2  10   9 10.7301 7.47808   1
   2 -10  -8 140.817 8.94678   1
  -2  10   8 139.421 10.6283   1
   2 -10  -7 8.13206 5.46921   1
  -2  10   7  11.656 6.50565   1
   2 -10  -6 229.304 10.6861   1
  -2  10   6 263.723 21.1967   1
   2 -10  -5 1.39736  4.7002   1
  -2  10   5-6.04992 5.77998   1
   2 -10  -4 71.7661 5.73121   1
  -2  10   4 80.3157 6.62868   1
   2 -10  -3 15.2351 4.27953   1
  -2  10   3 4.38846 10.7377   1
   2 -10  -2  200.63 9.85118   1
  -2  10   2 208.241 15.7435   1
   2 -10  -1 21.8737 4.15419   1
  -2  10   1 17.8101 4.25993   1
   2 -10   0 78.1177 5.09592   1
  -2  10   0 78.3108 5.40792   1
   2 -10   1 183.199 11.9602   1
   2 -10   3 20.0232 4.83318   1
  -2  10  -3 25.2368 5.45318   1
  -2  10  -5 467.985 29.3414   1
   2 -10   6 54.4791 5.05148   1
  -2  10  -6 59.1195 6.12542   1
   2 -10   7 66.9672  5.8868   1
  -2  10  -7 82.7515 8.13801   1
   2 -10   8 9.19991 5.29844   1
  -2  10  -8 5.13483  7.8281   1
   2 -10   9 229.794 13.8079   1
  -2  10  -9 248.115 11.1976   1
   2 -10  10 57.9542 6.55974   1
  -2  10 -10 59.9209 9.72773   1
   2 -10  11 103.928 7.51163   1
  -2  10 -11 96.2236 7.81753   1
   2 -10  12 11.8252 7.65162   1
  -2  10 -12 14.9228 6.49953   1
   2 -10  13-3.36287 5.73667   1
  -2  10 -13-3.08177 5.87202   1
   2 -10  14 61.6898 7.22475   1
  -2  10 -14 66.3001 7.63389   1
   2 -10  15 34.4122 6.81334   1
  -2  10 -15   42.07 6.62142   1
   2 -10  16 33.9531 6.66238   1
  -2  10 -16 31.7694  7.1084   1
   2 -10  17 4.45074 6.58965   1
  -2  10 -17 1.26514 8.22796   1
   2 -10  18 31.2177 7.55939   1
  -2  10 -18 27.5151 8.38521   1
   2 -10  19-1.86781 7.61063   1
  -2  10 -19-9.03239 10.4542   1
   2  -9 -16 16.6755 8.54604   1
  -2   9  16 28.0434  10.911   1
   2  -9 -15 3.45025 7.78281   1
  -2   9  15 13.4323 10.7853   1
   2  -9 -14 50.5328 8.73845   1
  -2   9  14 48.3317 10.0828   1
   2  -9 -13 0.36048 6.98268   1
  -2   9  13 0.09346 8.75838   1
   2  -9 -12 3.46837 6.84152   1
  -2   9  12 3.10113 8.73212   1
   2  -9 -11 1.74776 6.50557   1
  -2   9  11 6.60267 6.60267   1
   2  -9 -10-0.95984 5.37793   1
  -2   9  10 6.23897    7.10   1
   2  -9  -9 2.47434 6.02136   1
  -2   9   9 7.88069 6.99393   1
   2  -9  -8 201.608 9.16793   1
  -2   9   8 205.572 9.84543   1
   2  -9  -7 24.0121 5.59128   1
  -2   9   7  22.683  6.0825   1
   2  -9  -6 429.267 15.4725   1
  -2   9   6 419.413 18.4546   1
   2  -9  -5 107.048 7.96711   1
  -2   9   5 102.628 7.09459   1
   2  -9  -4  232.52 7.50246   1
  -2   9   4 229.972 9.08788   1
   2  -9  -3 91.1698 4.69688   1
  -2   9   3  94.301 5.08828   1
   2  -9  -2 54.3658 4.16395   1
  -2   9   2 48.7403  4.4535   1
   2  -9  -1 61.4476 4.10557   1
  -2   9   1 61.9642 5.08438   1
   2  -9   0 14.2115 3.15066   1
  -2   9   0 15.0829 3.68694   1
  -2   9  -1 359.276 15.7835   1
   2  -9   2 1012.76  40.803   1
  -2   9  -2 1043.84 38.9869   1
   2  -9   3 14.0473 5.17737   1
  -2   9  -3 21.2001 4.26068   1
   2  -9   4 731.568 29.7125   1
   2  -9   5 216.502 12.6011   1
   2  -9   6 424.306 15.1058   1
   2  -9   7 185.449 7.71782   1
  -2   9  -7 170.479 6.83439   1
   2  -9   8  70.373 5.32709   1
  -2   9  -8 69.1075 5.73686   1
   2  -9   9 4.29149  5.2111   1
  -2   9  -9 0.96676  5.2111   1
   2  -9  10 58.4731 6.00224   1
  -2   9 -10 59.9536 6.00224   1
   2  -9  11 124.403  9.1788   1
  -2   9 -11 109.223 6.91188   1
   2  -9  12 6.40119 5.59837   1
  -2   9 -12  9.3877 5.59837   1
   2  -9  13 70.4212 6.87888   1
  -2   9 -13 68.9839 6.94048   1
   2  -9  14-0.26517 6.77648   1
  -2   9 -14 11.0486  5.8042   1
   2  -9  15 60.1988 7.69155   1
  -2   9 -15 78.3242 7.82303   1
   2  -9  16 96.8532 8.62799   1
  -2   9 -16 104.653 9.24041   1
   2  -9  17 45.4305 7.06156   1
  -2   9 -17 44.3609 7.35724   1
   2  -9  18 106.556 10.3089   1
  -2   9 -18 90.7233 9.00859   1
   2  -9  19 15.0461 6.53294   1
  -2   9 -19  36.989 8.63161   1
   2  -9  20 50.9089 8.65963   1
  -2   9 -20 53.1194 9.81252   1
   2  -8 -18 12.7484   8.429   1
  -2   8  18 9.60141 10.9096   1
   2  -8 -17-2.61085 8.15154   1
  -2   8  17-2.37458 8.95488   1
   2  -8 -16 44.4244 8.85452   1
  -2   8  16 57.4843 9.40354   1
   2  -8 -15 18.0129 7.49263   1
  -2   8  15 22.2658 8.44688   1
   2  -8 -14 271.633 11.8467   1
  -2   8  14 267.391 15.6434   1
   2  -8 -13 8.07841 6.19427   1
  -2   8  13 11.3048 7.36416   1
   2  -8 -12 131.402  8.8889   1
  -2   8  12 126.124 9.57071   1
   2  -8 -11 28.0345 5.96314   1
  -2   8  11  18.509 6.84084   1
   2  -8 -10 -0.5382 4.77816   1
  -2   8  10  3.9643 5.52639   1
   2  -8  -9 0.09287 4.64355   1
  -2   8   9-6.03661 5.77127   1
   2  -8  -8 14.5763 4.47682   1
  -2   8   8 17.6141 5.34287   1
   2  -8  -7 1.54313 4.01746   1
  -2   8   7 1.17065 4.97526   1
   2  -8  -6 848.945 30.0579   1
  -2   8   6 833.083 27.3086   1
   2  -8  -5 14.5397 3.50733   1
  -2   8   5  17.131 3.78216   1
   2  -8  -4 2491.17 93.3621   1
  -2   8   4 2353.34 87.2086   1
   2  -8  -3 43.2646 3.68616   1
  -2   8   3 40.2672 4.03055   1
   2  -8  -2 875.811  34.424   1
  -2   8   2 822.828 22.1063   1
   2  -8  -1 280.402 8.90342   1
  -2   8   1 278.415 11.1386   1
   2  -8   0 16.5502 2.79721   1
  -2   8   0 19.5191 3.04258   1
   2  -8   1 29.1201  3.0953   1
  -2   8  -1 26.7774 3.01033   1
   2  -8   2 73.4632 5.31697   1
  -2   8  -2 69.7461 4.37868   1
   2  -8   3 884.927 26.1744   1
   2  -8   4 601.756 25.2121   1
  -2   8  -4 644.322 29.2836   1
   2  -8   5 76.0273 4.90156   1
  -2   8  -5 70.3344  4.7362   1
   2  -8   6 1408.68 54.9254   1
   2  -8   7 1133.62 45.9933   1
  -2   8  -7 1131.72 45.1169   1
   2  -8   8 1059.82  40.807   1
  -2   8  -8 1134.82 33.2506   1
   2  -8   9 402.194 13.8202   1
  -2   8  -9 423.629 16.5797   1
   2  -8  10 266.392 10.1718   1
  -2   8 -10 268.732 10.3969   1
   2  -8  11 248.984 9.85478   1
  -2   8 -11 264.585 9.37138   1
   2  -8  12 253.462 9.26754   1
  -2   8 -12 274.394 10.2049   1
   2  -8  13 86.4738 6.93514   1
  -2   8 -13 106.274  7.8482   1
   2  -8  14 3.37006 5.87549   1
  -2   8 -14 11.8591 8.47918   1
   2  -8  15 5.03526 5.60724   1
  -2   8 -15-1.43463 5.89792   1
   2  -8  16 24.5945 6.29619   1
  -2   8 -16 28.6011 6.77913   1
   2  -8  17 34.6675 6.31562   1
  -2   8 -17 34.5562 6.83765   1
   2  -8  18 77.4188 7.34571   1
  -2   8 -18 89.0894  8.0225   1
   2  -8  19 9.07907 6.33517   1
  -2   8 -19 0.82317 8.33661   1
   2  -8  20 124.529 9.77885   1
  -2   8 -20 162.153 17.8889   1
   2  -8  21   1.722 7.03775   1
  -2   8 -21 0.62391 16.5129   1
   2  -7 -19  20.283 8.87866   1
  -2   7  19 27.0661 9.59557   1
   2  -7 -18 52.3128 8.40742   1
  -2   7  18 68.5544 10.3925   1
   2  -7 -17-0.14774 6.92247   1
  -2   7  17 2.47985 8.85358   1
   2  -7 -16 66.9547 8.03628   1
  -2   7  16  81.358 8.54992   1
   2  -7 -15 7.86902 6.56301   1
  -2   7  15 12.7968 7.12273   1
   2  -7 -14 160.558 11.9234   1
  -2   7  14 158.748 11.1541   1
   2  -7 -13 9.94783 6.34422   1
  -2   7  13 9.63295 6.97398   1
   2  -7 -12 624.823 31.5587   1
  -2   7  12 740.838 55.8327   1
   2  -7 -11  30.116 5.98404   1
  -2   7  11 25.2088 6.32668   1
   2  -7 -10 93.4246 6.57745   1
  -2   7  10 100.685  6.9994   1
   2  -7  -9 21.2771 4.54777   1
  -2   7   9 17.4914 5.01004   1
   2  -7  -8 3.01104 4.19796   1
  -2   7   8 1.73666 5.01007   1
   2  -7  -7-1.90105 4.10029   1
  -2   7   7 1.98802 4.43577   1
   2  -7  -6 474.263 14.1769   1
  -2   7   6 450.844 13.0448   1
   2  -7  -5 223.405 6.94153   1
  -2   7   5 232.292 6.94153   1
   2  -7  -4 3041.26 77.1982   1
  -2   7   4 2972.09 73.7323   1
   2  -7  -3 32.5251 2.77942   1
  -2   7   3 30.9875 2.85038   1
   2  -7  -2 2725.77 96.2913   1
  -2   7   2 2476.99 63.0584   1
   2  -7  -1 932.715 25.6511   1
  -2   7   1  880.78 37.3243   1
   2  -7   0 1166.21 26.4483   1
  -2   7   0 1092.32 40.7037   1
   2  -7   1 414.684  12.349   1
  -2   7  -1 399.604 12.8569   1
   2  -7   2 289.615  8.1124   1
  -2   7  -2 286.231 7.35046   1
   2  -7   3  473.09 19.7451   1
  -2   7  -3 493.137 20.6147   1
   2  -7   4 647.593 20.8635   1
   2  -7   6 428.101 13.5848   1
  -2   7  -6 426.063 13.2062   1
   2  -7   7 7.39698 3.68175   1
  -2   7  -7 7.54202 3.52556   1
   2  -7   8  825.99 23.1473   1
  -2   7  -8 846.905  30.852   1
   2  -7   9 1203.86 49.3772   1
  -2   7  -9 1269.59 38.0913   1
   2  -7  10 1428.55 59.3094   1
  -2   7 -10 1541.46 38.1867   1
   2  -7  11 9.48373 4.95988   1
  -2   7 -11 15.2612 4.89448   1
   2  -7  12 1296.35 38.6378   1
  -2   7 -12 1346.44 37.0821   1
   2  -7  13 10.5934 4.28487   1
  -2   7 -13 7.82635 5.47225   1
   2  -7  14 281.503 11.6991   1
  -2   7 -14 300.595 13.3165   1
   2  -7  15 0.83382 5.41033   1
  -2   7 -15 4.69969 5.79881   1
   2  -7  16 1.74886 5.60717   1
  -2   7 -16-8.96066 5.97678   1
   2  -7  17 16.9062 6.03853   1
  -2   7 -17 5.18937 5.79837   1
   2  -7  18-1.47593 5.93654   1
  -2   7 -18 4.68199 6.15793   1
   2  -7  19-9.24108 6.16072   1
  -2   7 -19 1.42536 6.54082   1
   2  -7  20 51.4239 6.82178   1
  -2   7 -20 49.7515 7.93411   1
   2  -7  21 12.8241 6.93364   1
  -2   7 -21 1.41183 9.03569   1
   2  -7  22 58.6638 13.2852   1
   2  -6 -20 167.393 11.5586   1
  -2   6  20  125.61 11.5586   1
   2  -6 -19 22.2845 7.03312   1
  -2   6  19 14.5228 7.95598   1
   2  -6 -18 26.7279 7.07132   1
  -2   6  18 21.0785 7.78716   1
   2  -6 -17 3.44427 6.31778   1
  -2   6  17 3.80838 7.52819   1
   2  -6 -16 3.40592 6.20363   1
  -2   6  16 1.55091  6.7206   1
   2  -6 -15 9.92445 5.92316   1
  -2   6  15 13.0961 6.74232   1
   2  -6 -14 61.6073  6.5864   1
  -2   6  14 63.1206 7.35935   1
   2  -6 -13 16.6666 5.49931   1
  -2   6  13 11.3135  5.9604   1
   2  -6 -12 1169.76 42.1826   1
  -2   6  12 1274.96 60.6995   1
   2  -6 -11 2.76286 4.94963   1
  -2   6  11 5.67855 5.19652   1
   2  -6 -10 983.682 27.5593   1
  -2   6  10 1009.54   34.47   1
   2  -6  -9 79.7152 5.34291   1
  -2   6   9 83.3922 6.39007   1
   2  -6  -8 2.29868 3.82718   1
  -2   6   8 3.91013 4.06416   1
   2  -6  -7 9.30028 3.54632   1
  -2   6   7 12.1303 3.54632   1
   2  -6  -6 248.723 7.69282   1
  -2   6   6 260.082 7.69282   1
   2  -6  -5 197.278 6.22791   1
  -2   6   5 199.957 6.14777   1
   2  -6  -4 1125.22  31.584   1
  -2   6   4 1085.93 30.5903   1
   2  -6  -3 1370.08 36.6903   1
  -2   6   3 1372.38  38.473   1
   2  -6  -2 6061.89 206.542   1
  -2   6   2 5798.92 138.678   1
   2  -6  -1 42.3381  3.2827   1
  -2   6   1 45.5556 2.98921   1
   2  -6   0 3531.35 89.6543   1
  -2   6   0 3364.60 83.6666   1
   2  -6   1 3158.77 81.4436   1
  -2   6  -1 3026.87 102.712   1
   2  -6   2 1511.28 41.9292   1
   2  -6   3 723.529  17.108   1
  -2   6  -3 688.535 21.3535   1
   2  -6   4 1073.22 27.4932   1
  -2   6  -4 1047.69 33.5585   1
   2  -6   5 1570.97 64.9591   1
  -2   6  -5 1584.99  60.383   1
   2  -6   6 584.696 21.1458   1
  -2   6  -6 552.215 13.8538   1
   2  -6   7 2171.87 63.1245   1
  -2   6  -7 2046.75 85.9449   1
   2  -6   8 3.69449 3.32828   1
  -2   6  -8 0.58164 3.40367   1
   2  -6   9 1.36705 3.64547   1
  -2   6  -9 2.02888 3.79736   1
   2  -6  10 5.10239 4.28644   1
  -2   6 -10 2.40432 4.51491   1
   2  -6  11 578.646 15.3911   1
  -2   6 -11 583.065 15.3153   1
   2  -6  12 717.162 18.8457   1
  -2   6 -12 740.217 20.0422   1
   2  -6  13 134.599 7.62254   1
  -2   6 -13 153.598 7.69554   1
   2  -6  14 1463.71 35.7334   1
  -2   6 -14 1562.02 33.8903   1
   2  -6  15 3.11343 5.69672   1
  -2   6 -15 5.36899 5.43646   1
   2  -6  16 221.564 10.6877   1
  -2   6 -16 243.435 11.4302   1
   2  -6  17 0.94757 4.78999   1
  -2   6 -17 5.70279 6.29393   1
   2  -6  18 10.1368 5.81606   1
  -2   6 -18 6.98918 6.14651   1
   2  -6  19 5.72706  5.2999   1
  -2   6 -19 11.1298 5.45811   1
   2  -6  20 6.83633 5.87617   1
  -2   6 -20   12.82 6.73648   1
   2  -6  21 37.6941 7.10102   1
  -2   6 -21 45.7257  9.3587   1
   2  -6  22 7.99242 6.92677   1
  -2   6 -22 12.7017 8.41555   1
   2  -5 -21 5.07622 7.48672   1
  -2   5  21-1.31396 7.99717   1
   2  -5 -20 62.7197 7.98908   1
  -2   5  20 61.1834 8.78438   1
   2  -5 -19-1.98397 6.80475   1
  -2   5  19 3.72556 7.22669   1
   2  -5 -18  50.119 7.05283   1
  -2   5  18 50.3656 7.48222   1
   2  -5 -17 9.10406 6.25491   1
  -2   5  17   17.51 7.33985   1
   2  -5 -16 9.87405 5.93817   1
  -2   5  16 12.5732 6.43875   1
   2  -5 -15 14.6678 6.04508   1
  -2   5  15 15.7827 6.43377   1
   2  -5 -14 7.12091 5.42039   1
  -2   5  14 10.6176 6.06871   1
   2  -5 -13 44.7933 5.73907   1
  -2   5  13 48.9303  5.8927   1
   2  -5 -12 618.036 20.5008   1
  -2   5  12 582.651 26.7241   1
   2  -5 -11 66.9845 5.42256   1
  -2   5  11 71.1995 5.73014   1
   2  -5 -10 1417.39 35.1032   1
  -2   5  10 1396.18 43.5412   1
   2  -5  -9 506.477 16.2952   1
  -2   5   9 522.315 16.6835   1
   2  -5  -8 53.6929 4.46214   1
  -2   5   8 51.8469 4.54142   1
   2  -5  -7 13.3536  2.9998   1
  -2   5   7 12.5925 3.31322   1
   2  -5  -6 4.50718 2.51872   1
  -2   5   6 3.78912 3.03793   1
   2  -5  -5 2363.12 66.5889   1
  -2   5   5 2318.65 90.7188   1
   2  -5  -4 33.8688 2.74699   1
  -2   5   4 36.7558 2.67158   1
   2  -5  -3 1531.79 30.5664   1
  -2   5   3 1471.11 34.8707   1
   2  -5  -2 3371.04   72.52   1
  -2   5   2 3282.97 60.3016   1
   2  -5  -1 3322.33 61.8834   1
  -2   5   1 3148.30 58.0978   1
   2  -5   0 2721.02 51.9233   1
  -2   5   0 2683.70   67.86   1
   2  -5   1 1236.86 26.2387   1
  -2   5  -1 1133.62 27.7259   1
   2  -5   2 626.495 14.7908   1
  -2   5  -2 578.274 15.5465   1
   2  -5   3 4352.58 120.389   1
   2  -5   4 1433.72 44.7254   1
  -2   5  -4 1386.62 33.8182   1
   2  -5   5 104.447 4.49161   1
  -2   5  -5 98.9355 4.08146   1
   2  -5   6 858.114 24.0233   1
  -2   5  -6 846.724  23.579   1
   2  -5   7 1789.63  55.278   1
  -2   5  -7 1684.95 53.5061   1
   2  -5   8   14.05 3.21828   1
  -2   5  -8 14.3729 3.36409   1
   2  -5   9 301.587 9.03024   1
  -2   5  -9 290.788 8.95613   1
   2  -5  10 336.361 10.4949   1
  -2   5 -10  347.07 10.7093   1
   2  -5  11 10.3253 4.03095   1
  -2   5 -11 2.53281 4.61295   1
   2  -5  12 37.6227 4.88119   1
  -2   5 -12 37.9875 5.10648   1
   2  -5  13 92.2361 6.09843   1
  -2   5 -13  104.57 6.63652   1
   2  -5  14 1109.29 26.2645   1
  -2   5 -14 1107.17 27.2688   1
   2  -5  15 1.70218 5.35252   1
  -2   5 -15 3.10918 5.81496   1
   2  -5  16 950.085  28.324   1
  -2   5 -16 978.915 26.7322   1
   2  -5  17 0.17732 6.05536   1
  -2   5 -17 2.26079 5.87805   1
   2  -5  18 24.4757 6.42109   1
  -2   5 -18 27.6988 6.30358   1
   2  -5  19 10.5635 5.40159   1
  -2   5 -19 4.50665 7.00768   1
   2  -5  20 5.46637  6.0438   1
  -2   5 -20-2.27894 6.75212   1
   2  -5  21 5.68376 5.37346   1
  -2   5 -21 10.6485 6.30435   1
   2  -5  22 2.10969 6.54387   1
  -2   5 -22 12.1518 9.88101   1
   2  -5  23 22.0862 6.23696   1
  -2   5 -23 17.4309 6.56307   1
   2  -4 -22 1.57071   7.563   1
  -2   4  22 0.12711 8.64343   1
   2  -4 -21-3.54967 6.83419   1
  -2   4  21 7.44148  7.2362   1
   2  -4 -20 52.0017 7.62028   1
  -2   4  20 55.0363 8.70769   1
   2  -4 -19 11.1905 6.42024   1
  -2   4  19 3.05196 6.77074   1
   2  -4 -18 324.911 17.7603   1
  -2   4  18 329.051 15.9949   1
   2  -4 -17 48.8775 6.10393   1
  -2   4  17  50.194 6.35251   1
   2  -4 -16 96.6641 7.96057   1
  -2   4  16 93.5127 8.77976   1
   2  -4 -15 11.6036 5.47949   1
  -2   4  15 5.26796 5.89246   1
   2  -4 -14 57.1267 5.47403   1
  -2   4  14 60.9679 6.86609   1
   2  -4 -13 544.691 17.3363   1
  -2   4  13  567.30 15.9778   1
   2  -4 -12 126.522 6.49593   1
  -2   4  12 145.021 7.13343   1
   2  -4 -11 515.397 14.5824   1
  -2   4  11 528.405 15.0703   1
   2  -4 -10 2732.66 62.4961   1
  -2   4  10 2744.52 79.1565   1
   2  -4  -9 785.731 19.7035   1
  -2   4   9 791.749 19.9345   1
   2  -4  -8 2993.76 58.4458   1
  -2   4   8 2980.57 82.4241   1
   2  -4  -7 566.819 15.3728   1
  -2   4   7 574.431 17.6026   1
   2  -4  -6 105.061 4.75003   1
  -2   4   6 110.235 4.75003   1
   2  -4  -5 4097.17 91.0762   1
  -2   4   5 3898.34 106.583   1
   2  -4  -4 61.6666 3.20737   1
  -2   4   4 66.7423 3.20737   1
   2  -4  -3 23.1166 2.00206   1
  -2   4   3 19.3602 1.92982   1
   2  -4  -2 1059.44 22.8462   1
  -2   4   2 1021.59 21.7993   1
   2  -4  -110655.40 185.022   1
  -2   4   110157.60 201.213   1
   2  -4   0 807.545 18.5998   1
  -2   4   0 781.562 17.7447   1
   2  -4   1 76.0658 3.26633   1
  -2   4  -1 73.5419 2.98919   1
   2  -4   2 145.348 4.96267   1
  -2   4  -2 136.824 4.56371   1
   2  -4   3 2498.68 49.6286   1
  -2   4  -3 2334.09 53.8051   1
   2  -4   4 104.129 4.21862   1
  -2   4  -4 94.2031 4.01819   1
   2  -4   5 3278.08  92.273   1
  -2   4  -5 3068.07 61.2536   1
   2  -4   6 4463.45  126.86   1
  -2   4  -6 4358.05 98.7765   1
   2  -4   7 285.098 9.27744   1
  -2   4  -7 278.274 9.01039   1
   2  -4   8 3703.74 102.024   1
  -2   4  -8 3603.54 72.1364   1
   2  -4   9 394.059  13.522   1
  -2   4  -9  410.26 13.8751   1
   2  -4  10-3.27888 4.18083   1
  -2   4 -10 4.69017 4.10655   1
   2  -4  11 14.9939 4.89751   1
  -2   4 -11 15.6613 4.53154   1
   2  -4  12 232.283  9.9809   1
  -2   4 -12 228.351 9.68925   1
   2  -4  13 1.63671 3.81898   1
  -2   4 -13 1.71159 4.21479   1
   2  -4  14 80.1896 6.64243   1
  -2   4 -14 82.4978 7.63462   1
   2  -4  15 96.1859 7.14276   1
  -2   4 -15 96.1859 7.55523   1
   2  -4  16 693.769 19.6114   1
  -2   4 -16 701.916  20.359   1
   2  -4  17 4.99757 5.82294   1
  -2   4 -17 9.98607  6.4397   1
   2  -4  18 287.456 11.8831   1
  -2   4 -18 309.149 11.8231   1
   2  -4  19 75.2933 6.93202   1
  -2   4 -19 82.2253 7.28959   1
   2  -4  20 8.36947 5.90694   1
  -2   4 -20-2.40798 6.72519   1
   2  -4  21 12.4498 4.99516   1
  -2   4 -21 13.8966 5.92413   1
   2  -4  22-9.81328 6.77201   1
  -2   4 -22 -3.8533 9.29236   1
   2  -4  23 0.70927 6.10939   1
  -2   4 -23 1.12032 5.83535   1
   2  -3 -22 13.5781 6.83038   1
  -2   3  22 2.95211 7.69865   1
   2  -3 -21 29.2662 5.26422   1
  -2   3  21 32.8613 6.45991   1
   2  -3 -20 12.0131 6.44626   1
  -2   3  20  15.684 6.76898   1
   2  -3 -19 4.96208 5.94951   1
  -2   3  19 2.78806 6.28972   1
   2  -3 -18 423.731   17.53   1
  -2   3  18 418.436 15.4361   1
   2  -3 -17  59.084 6.88481   1
  -2   3  17  59.302  7.2572   1
   2  -3 -16 427.289 13.3581   1
  -2   3  16 431.764 13.6826   1
   2  -3 -15 45.3223 6.20799   1
  -2   3  15 47.1887 6.27786   1
   2  -3 -14 17.5623 5.35359   1
  -2   3  14 16.1229 5.48821   1
   2  -3 -13  360.67 11.8087   1
  -2   3  13 375.189 12.4677   1
   2  -3 -12  82.928 4.84133   1
  -2   3  12 90.8855 5.63923   1
   2  -3 -11 46.6831 4.70509   1
  -2   3  11  55.109 4.99713   1
   2  -3 -10 558.779 15.2747   1
  -2   3  10 568.571 18.8112   1
   2  -3  -9 3086.99 74.7038   1
  -2   3   9 3076.19 63.8468   1
   2  -3  -8 4613.58 101.941   1
  -2   3   8 4773.45 105.387   1
   2  -3  -7 37.9638 3.17564   1
  -2   3   7 40.3789 3.31952   1
   2  -3  -6 5005.39 109.627   1
  -2   3   6 4857.59 131.039   1
   2  -3  -5 2775.87  57.287   1
  -2   3   5 2736.78 64.7033   1
   2  -3  -4 3824.28 85.3039   1
  -2   3   4 3781.38  82.582   1
   2  -3  -3 3483.07 68.8969   1
  -2   3   3 3425.93 66.6702   1
   2  -3  -2 3200.37 63.2399   1
  -2   3   2 3171.48 61.5198   1
   2  -3  -1 901.421 20.6826   1
  -2   3   1 878.262 20.3389   1
   2  -3   0 2676.71 75.5541   1
  -2   3   0 2511.78 49.9165   1
   2  -3   1 6281.42 133.483   1
  -2   3  -1 5857.93 154.732   1
   2  -3   2 1262.08   32.67   1
  -2   3  -2 1190.41 30.2433   1
   2  -3   3 2911.32 67.7185   1
  -2   3  -3 2776.29 63.9812   1
   2  -3   4 1473.70  37.224   1
  -2   3  -4 1403.99 42.6539   1
   2  -3   5 5744.38 127.211   1
  -2   3  -5 5502.43 209.545   1
   2  -3   6 7307.39 190.194   1
  -2   3  -6 7378.10 270.458   1
   2  -3   7 3268.41 68.4688   1
  -2   3  -7 3153.17 65.3742   1
   2  -3   819976.20 483.207   1
  -2   3  -819150.30 381.447   1
   2  -3   9 1920.31 42.8071   1
  -2   3  -9 1882.54 42.5188   1
   2  -3  10 2823.09 58.4264   1
  -2   3 -10 2793.13 58.5006   1
   2  -3  11 18.6512 3.49643   1
  -2   3 -11 12.6976 4.12427   1
   2  -3  12 186.831 7.69536   1
  -2   3 -12 178.403 7.76095   1
   2  -3  13 11.9804 3.96081   1
  -2   3 -13  20.631 4.80955   1
   2  -3  14 29.3916 5.65223   1
  -2   3 -14 28.0159 5.36429   1
   2  -3  15 12.3568 5.67383   1
  -2   3 -15 18.7926 5.80769   1
   2  -3  16  491.43 15.3501   1
  -2   3 -16 491.804 14.9573   1
   2  -3  17 37.6383 6.16001   1
  -2   3 -17 35.6872 6.91259   1
   2  -3  18 417.477 16.2089   1
  -2   3 -18 432.757 16.2089   1
   2  -3  19 5.50311 5.50311   1
  -2   3 -19 3.77665 8.51613   1
   2  -3  20 74.8208 8.10076   1
  -2   3 -20 59.0085  9.5859   1
   2  -3  21 20.4998 5.65913   1
  -2   3 -21  13.393 8.10548   1
   2  -3  22 25.1093 6.09863   1
  -2   3 -22 32.7151 9.47813   1
   2  -3  23 2.18493 9.84034   1
  -2   3 -23 -8.5359  9.7262   1
   2  -2 -23-5.90942 6.97262   1
  -2   2  23 3.98082 8.01109   1
   2  -2 -22 11.1141 6.72142   1
  -2   2  22 20.1954 7.46132   1
   2  -2 -21 19.5312 6.04814   1
  -2   2  21 13.7451 6.46419   1
   2  -2 -20 6.58618 6.16228   1
  -2   2  20 6.31928 6.10733   1
   2  -2 -19 4.53978 6.01501   1
  -2   2  19 14.1002 6.01501   1
   2  -2 -18 164.672  8.1951   1
  -2   2  18 155.253 7.96413   1
   2  -2 -17 88.0039 7.14057   1
  -2   2  17  94.288  7.7807   1
   2  -2 -16 1075.52 26.6688   1
  -2   2  16 1052.63 26.0901   1
   2  -2 -15 25.2849 4.72171   1
  -2   2  15 29.4611 5.25736   1
   2  -2 -14 1045.67 27.5366   1
  -2   2  14 1102.93 31.7153   1
   2  -2 -13 192.824 8.38686   1
  -2   2  13 199.101 8.44984   1
   2  -2 -12 290.237 10.0853   1
  -2   2  12 282.747 10.0111   1
   2  -2 -11 3.77201 3.41277   1
  -2   2  11  7.3644 3.12749   1
   2  -2 -10 376.543 11.7438   1
  -2   2  10 372.357 12.2449   1
   2  -2  -9 3227.58  69.466   1
  -2   2   9 3155.88 67.6927   1
   2  -2  -8 3464.50 80.1928   1
  -2   2   8 3519.92 82.4117   1
   2  -2  -7 3413.33 82.4088   1
  -2   2   7 3439.80 82.2709   1
   2  -2  -6 1836.49 45.6914   1
  -2   2   6 1883.86 46.4194   1
   2  -2  -5 1634.64 43.5964   1
  -2   2   5 1611.11 42.2268   1
   2  -2  -4 924.005 24.6756   1
  -2   2   4  940.81 25.5662   1
   2  -2  -333339.50 791.024   1
  -2   2   332688.00 770.657   1
   2  -2  -215383.20 308.633   1
  -2   2   215310.90 305.107   1
   2  -2  -1 4265.57 80.7785   1
  -2   2   1 4088.93 77.8997   1
   2  -2   028063.50 661.898   1
  -2   2   027090.10 907.681   1
   2  -2   130483.90 1024.75   1
  -2   2  -128500.90 939.084   1
   2  -2   2 1184.00 26.3497   1
  -2   2  -2 1133.61  25.841   1
   2  -2   3 854.016 20.6321   1
  -2   2  -3 818.692 19.8792   1
   2  -2   4 3453.70 68.4788   1
  -2   2  -4 3213.91 63.4393   1
   2  -2   5  0.2474  1.7135   1
  -2   2  -5 4.42577 1.84178   1
   2  -2   6  40.515 2.82575   1
  -2   2  -6 40.1688 3.20938   1
   2  -2   7 329.341 10.9202   1
  -2   2  -7 316.916 12.4251   1
   2  -2   810435.80 219.635   1
  -2   2  -810081.40 215.455   1
   2  -2   9 422.122 16.1513   1
  -2   2  -9 409.041  16.006   1
   2  -2  10 8501.16 181.749   1
  -2   2 -10 8429.76  181.46   1
   2  -2  11 169.639 8.70903   1
  -2   2 -11 166.604 9.22585   1
   2  -2  12 1382.37 36.3865   1
  -2   2 -12 1354.43 36.1637   1
   2  -2  13 910.569 26.6748   1
  -2   2 -13 880.525 22.3717   1
   2  -2  14 81.1786 7.68555   1
  -2   2 -14  80.742  6.9432   1
   2  -2  15 12.2292 5.45513   1
  -2   2 -15 3.33427 5.74002   1
   2  -2  16 87.6225 6.74484   1
  -2   2 -16 92.9278 7.01665   1
   2  -2  17 112.507 6.82815   1
  -2   2 -17 129.497 9.32324   1
   2  -2  18 318.263 13.2505   1
  -2   2 -18 321.164 13.4301   1
   2  -2  19 41.8027  6.9657   1
  -2   2 -19 52.6382 7.02524   1
   2  -2  20 26.8641 6.78115   1
  -2   2 -20 41.5254 7.57894   1
   2  -2  21  20.766 6.56188   1
  -2   2 -21 7.02264 8.82597   1
   2  -2  22 31.7818 7.60781   1
  -2   2 -22  44.624 9.96527   1
   2  -2  23  5.1563 6.78239   1
  -2   2 -23 4.17897 6.73184   1
   2  -1 -23 3.33523 6.77956   1
  -2   1  23 0.98187 7.20036   1
   2  -1 -22 67.6261 7.43984   1
  -2   1  22 77.5933 7.90483   1
   2  -1 -21 13.3989 4.97951   1
  -2   1  21 10.2069 5.49023   1
   2  -1 -20 20.6471 5.17143   1
  -2   1  20 20.0142 6.37552   1
   2  -1 -19 32.9125 6.38577   1
  -2   1  19 33.1867 6.38577   1
   2  -1 -18 37.3105 5.57406   1
  -2   1  18 35.6111 5.80348   1
   2  -1 -17 118.089 8.29384   1
  -2   1  17 128.007 9.15554   1
   2  -1 -16 849.351 25.1499   1
  -2   1  16 814.362 20.9157   1
   2  -1 -15 464.487 17.0105   1
  -2   1  15 460.636 14.7003   1
   2  -1 -14 1450.25 37.6587   1
  -2   1  14 1464.45 51.2786   1
   2  -1 -13 81.8919 6.53265   1
  -2   1  13 78.1114  6.3561   1
   2  -1 -12  776.00  22.876   1
  -2   1  12 799.701  22.803   1
   2  -1 -11 1885.78 48.3315   1
  -2   1  11 1823.68 46.9642   1
   2  -1 -10 353.172  11.211   1
  -2   1  10 351.064 13.1151   1
   2  -1  -9 14.0684 3.28328   1
  -2   1   9  14.536 2.94501   1
   2  -1  -8 1506.29 34.4859   1
  -2   1   8 1521.63 34.9127   1
   2  -1  -7 4361.60  88.238   1
  -2   1   7 4376.06 88.3706   1
   2  -1  -6 1163.78 27.6487   1
  -2   1   6 1170.26 31.5121   1
   2  -1  -5 945.235 27.9278   1
  -2   1   5 958.788 27.0508   1
   2  -1  -4 417.387  13.294   1
  -2   1   4 430.431 12.9788   1
   2  -1  -3 2420.48 58.6427   1
  -2   1   3 2448.50 58.1993   1
   2  -1  -2 105.094  4.6788   1
  -2   1   2 105.026  4.6788   1
   2  -1  -118621.60 636.946   1
  -2   1   120246.00 393.863   1
   2  -1   033199.50 1118.10   1
  -2   1   031031.40 1019.18   1
   2  -1   1 3508.31 77.6167   1
  -2   1  -1 3401.93 76.3356   1
   2  -1   220496.60 483.153   1
  -2   1  -219427.90 660.379   1
   2  -1   3 5854.15 108.609   1
  -2   1  -3 5507.75 103.178   1
   2  -1   4 760.384 18.5704   1
  -2   1  -4  708.15 17.8162   1
   2  -1   5 49.0569 2.87585   1
  -2   1  -5 44.1894  2.8107   1
   2  -1   6 618.235 16.5003   1
  -2   1  -6 577.395 16.0425   1
   2  -1   7  10.521 2.71159   1
  -2   1  -7 10.3928 2.64257   1
   2  -1   8 7.55813 2.81638   1
  -2   1  -8 3.51279 2.88807   1
   2  -1   9 2.20269 3.36256   1
  -2   1  -9 8.06588 3.43704   1
   2  -1  10 4081.61 80.0067   1
  -2   1 -10 3981.95 78.1788   1
   2  -1  11 2.41764 4.45117   1
  -2   1 -11  3.0277 4.53026   1
   2  -1  12 2416.11  49.795   1
  -2   1 -12 2393.00 48.5129   1
   2  -1  13 371.414  12.575   1
  -2   1 -13 373.629  12.495   1
   2  -1  14 255.787 9.67244   1
  -2   1 -14  247.37 9.67244   1
   2  -1  15 78.4176 6.03046   1
  -2   1 -15 78.0495 6.03046   1
   2  -1  16-1.37332 6.24708   1
  -2   1 -16 4.91506 6.31936   1
   2  -1  17-0.06838 6.21305   1
  -2   1 -17-7.33648 6.54519   1
   2  -1  18 333.473 12.9759   1
  -2   1 -18 329.333 13.3541   1
   2  -1  19 89.4799 8.97423   1
  -2   1 -19 96.8272 8.79929   1
   2  -1  20 78.6618 8.33057   1
  -2   1 -20 85.7999 8.16262   1
   2  -1  21 5.90502 6.35798   1
  -2   1 -21 -1.0377 8.50751   1
   2  -1  22-4.60082 6.21236   1
  -2   1 -22 2.29624 6.10381   1
   2  -1  23 30.0086 7.30372   1
  -2   1 -23 26.8516 7.75853   1
   2   0 -23 5.46078 6.66758   1
  -2   0  23 10.6651 7.12767   1
   2   0 -22  103.54 8.50181   1
  -2   0  22 111.492 8.20105   1
   2   0 -21 25.5455 6.11079   1
  -2   0  21 22.0758 7.04295   1
   2   0 -20 107.948 8.64926   1
  -2   0  20  105.38 9.00837   1
   2   0 -19-4.98168 5.58236   1
  -2   0  19 1.33752 8.48967   1
   2   0 -18 7.70656 4.60194   1
  -2   0  18 9.02623  8.5102   1
   2   0 -17 118.163 7.90915   1
  -2   0  17 117.984 10.0028   1
   2   0 -16 10.1202 6.82218   1
  -2   0  16-2.52534 6.69026   1
   2   0 -15 317.963 14.9809   1
  -2   0  15  341.64 14.8432   1
   2   0 -14 404.908 14.6867   1
  -2   0  14 372.745 16.4414   1
   2   0 -13 4.27946 5.68189   1
  -2   0  13 4.69194 5.68189   1
   2   0 -12 399.827 14.5435   1
  -2   0  12 408.892 12.2591   1
   2   0 -11 2468.48 60.8583   1
  -2   0  11 2445.85 50.6982   1
   2   0 -10 180.914 7.40226   1
  -2   0  10 201.536 10.7022   1
   2   0  -9 3339.22 69.3201   1
  -2   0   9 3366.92 69.7892   1
   2   0  -8 3146.04 65.4327   1
  -2   0   8 3174.65 65.1761   1
   2   0  -7 754.598 20.2244   1
  -2   0   7 764.382 19.7894   1
   2   0  -6 3746.81 74.7609   1
  -2   0   6 3793.00 74.5524   1
   2   0  -5 5588.02 107.044   1
  -2   0   5 5720.75  108.20   1
   2   0  -4  2.3508 1.49841   1
  -2   0   4 0.78958 1.61505   1
   2   0  -3 846.053  20.382   1
  -2   0   3 878.928 21.0644   1
   2   0  -2 733.096 17.0056   1
  -2   0   2  743.83 17.3504   1
   2   0  -1  684.04 15.4672   1
  -2   0   1 703.858 16.0492   1
   2   0   0 62.8009 2.85766   1
  -2   0   0 62.5403 2.52941   1
   2   0   1 44.6374 1.93406   1
  -2   0  -1  43.858  1.9918   1
   2   0   213018.30  254.24   1
  -2   0  -212075.30 298.513   1
   2   0   3 7.37549 1.45045   1
  -2   0  -3 7.95378 1.38409   1
   2   0   4 8921.51 317.281   1
  -2   0  -4 8235.66 290.623   1
   2   0   5 978.399 23.8554   1
  -2   0  -5 900.785 22.0427   1
   2   0   6 20.1032 2.53904   1
  -2   0  -6 19.7647 2.60874   1
   2   0   7 1289.99 31.3642   1
  -2   0  -7 1227.61 30.5299   1
   2   0   8 194.867 7.66678   1
  -2   0  -8 198.866 7.89133   1
   2   0   9 65.5409 4.98186   1
  -2   0  -9 72.4423 4.98186   1
   2   0  10 1658.07 36.4967   1
  -2   0 -10 1599.96 36.1758   1
   2   0  11 1673.50 38.3039   1
  -2   0 -11 1630.57  36.791   1
   2   0  12 204.688 8.66299   1
  -2   0 -12  189.91 9.30294   1
   2   0  13 131.888 7.33431   1
  -2   0 -13 135.331 7.05132   1
   2   0  14    0.00 5.80597   1
  -2   0 -14 12.6277 6.19842   1
   2   0  15 447.172 15.0148   1
  -2   0 -15  437.30 15.5046   1
   2   0  16 179.425 9.30276   1
  -2   0 -16 175.034 9.51491   1
   2   0  17 10.1014 6.72759   1
  -2   0 -17 18.5661 6.85813   1
   2   0  18 231.136 11.9791   1
  -2   0 -18 244.312 12.3685   1
   2   0  19 38.3994 7.28187   1
  -2   0 -19 37.1692 7.86984   1
   2   0  20 105.361 10.8463   1
  -2   0 -20 119.773 13.1886   1
   2   0  21 14.4432 6.32592   1
  -2   0 -21 9.41532 6.26534   1
   2   0  22-1.36219 8.04851   1
  -2   0 -22 1.12181 8.41354   1
   2   0  23 14.0336 7.64494   1
  -2   0 -23 9.99198 7.51833   1
   2   1 -24  4.1555 10.0793   1
  -2  -1  24 4.47701 7.53938   1
   2   1 -23-8.97505 8.61813   1
  -2  -1  23-2.04485 5.98585   1
   2   1 -22 108.973 8.66413   1
  -2  -1  22 95.8211 9.15798   1
   2   1 -21 0.19831 5.76564   1
  -2  -1  21 -9.3205 6.21367   1
   2   1 -20 137.412 9.84175   1
  -2  -1  20 133.749 9.78855   1
   2   1 -19 15.6655 5.83069   1
  -2  -1  19  12.467 6.26141   1
   2   1 -18 10.1182  5.9866   1
  -2  -1  18 8.31379 5.93601   1
   2   1 -17 3.94378 4.66651   1
  -2  -1  17-1.24024 5.79076   1
   2   1 -16 49.3613 5.49921   1
  -2  -1  16  48.534 5.49921   1
   2   1 -15 10.0115 4.33832   1
  -2  -1  15 1.57043 4.40703   1
   2   1 -14 160.054 6.98482   1
  -2  -1  14 167.109 7.47072   1
   2   1 -13 770.786 19.5903   1
  -2  -1  13 751.927 19.3124   1
   2   1 -12 507.726  13.791   1
  -2  -1  12 503.865 13.8529   1
   2   1 -11 -0.8996 3.89485   1
  -2  -1  11 0.20445 4.17086   1
   2   1 -10 350.001 11.1403   1
  -2  -1  10 351.094 12.5742   1
   2   1  -9 3638.14 73.6005   1
  -2  -1   9 3672.83 74.0014   1
   2   1  -8 1686.02 37.7666   1
  -2  -1   8 1659.70 36.7297   1
   2   1  -7 1119.25 26.7235   1
  -2  -1   7 1141.81  30.822   1
   2   1  -6 9344.22 237.555   1
  -2  -1   6 9238.29 236.874   1
   2   1  -5 2380.77 70.4424   1
  -2  -1   5 2451.40 49.9042   1
   2   1  -4 2157.95  64.121   1
  -2  -1   4 2246.00  63.511   1
   2   1  -3 5344.38  200.95   1
  -2  -1   3 5398.02  200.09   1
   2   1  -2 5601.70 206.329   1
  -2  -1   2 6336.33 129.436   1
   2   1  -1 22.8696 1.37576   1
  -2  -1   1 21.0415 1.37576   1
   2   1   0 3522.38 61.0636   1
  -2  -1   0 3350.68 69.5007   1
   2   1   1 695.904 14.4384   1
  -2  -1  -1 688.883 14.7681   1
   2   1   2 1999.06 43.3249   1
  -2  -1  -2 1967.60 44.1265   1
   2   1   3 20.8401 1.70788   1
  -2  -1  -3 16.2101 1.64865   1
   2   1   4 8978.83 222.439   1
  -2  -1  -4 8165.27 202.127   1
   2   1   5 277.203 8.60331   1
  -2  -1  -5 271.635 8.32644   1
   2   1   6 2400.75 57.2662   1
  -2  -1  -6 2343.54 48.0069   1
   2   1   7 2034.77 50.8217   1
  -2  -1  -7 1967.09 49.1506   1
   2   1   8 90.9944 5.00367   1
  -2  -1  -8 93.9604 5.85271   1
   2   1   9 126.597 6.37202   1
  -2  -1  -9 122.579 6.12604   1
   2   1  10 201.998 8.07415   1
  -2  -1 -10 205.481 7.82108   1
   2   1  11 626.753 17.4487   1
  -2  -1 -11 599.297 17.0312   1
   2   1  12 1027.73  24.847   1
  -2  -1 -12 1014.29 24.2542   1
   2   1  13 601.599 17.8722   1
  -2  -1 -13  594.37 17.5419   1
   2   1  14 21.3687 6.40703   1
  -2  -1 -14   11.43 5.91785   1
   2   1  15 79.1905 7.69063   1
  -2  -1 -15 80.4417 6.94452   1
   2   1  16 152.626 9.10791   1
  -2  -1 -16 149.389 9.88421   1
   2   1  17  100.84 9.44438   1
  -2  -1 -17 100.384 9.22668   1
   2   1  18 17.2339 7.39582   1
  -2  -1 -18  20.789 7.53369   1
   2   1  19 6.44934  7.4125   1
  -2  -1 -19 7.79965 9.31047   1
   2   1  20 31.3395 7.05347   1
  -2  -1 -20 30.1132 6.54636   1
   2   1  21 16.8044 8.00341   1
  -2  -1 -21 11.6944 8.00341   1
   2   1  22 63.1883 8.33843   1
  -2  -1 -22 47.4401 8.90541   1
   2   2 -23 28.9307 6.35864   1
  -2  -2  23 27.4398   6.791   1
   2   2 -22 12.1347 6.42725   1
  -2  -2  22 7.91046 6.62356   1
   2   2 -21 15.4011 6.06643   1
  -2  -2  21 15.4011 6.26473   1
   2   2 -20 164.258 10.1428   1
  -2  -2  20 158.458 9.98332   1
   2   2 -19 27.0076 6.14677   1
  -2  -2  19 28.1939 6.25027   1
   2   2 -18 232.197 10.7778   1
  -2  -2  18 212.552 10.6095   1
   2   2 -17 184.116 7.98684   1
  -2  -2  17 184.178 7.74643   1
   2   2 -16 157.036 7.87574   1
  -2  -2  16 160.988 8.23245   1
   2   2 -15 2.90518 4.53444   1
  -2  -2  15 7.03721 5.00555   1
   2   2 -14 418.682 12.7915   1
  -2  -2  14 394.752 12.5176   1
   2   2 -13 521.597 14.2038   1
  -2  -2  13 505.635 14.2038   1
   2   2 -12 420.067 12.2098   1
  -2  -2  12 411.126 12.3451   1
   2   2 -11  749.09 18.8861   1
  -2  -2  11 757.534 18.8861   1
   2   2 -10 48.7438 4.29133   1
  -2  -2  10 44.6869 4.08746   1
   2   2  -9 341.246 10.4506   1
  -2  -2   9 326.114 12.2473   1
   2   2  -8  881.11 21.3789   1
  -2  -2   8 869.016 20.9205   1
   2   2  -7  639.76 16.5778   1
  -2  -2   7 637.231 16.3774   1
   2   2  -6 2283.93 94.1662   1
  -2  -2   6 2336.11 47.8056   1
   2   2  -5  693.15 24.0914   1
  -2  -2   5 713.776 17.4948   1
   2   2  -413519.40 475.112   1
  -2  -2   413826.80  472.43   1
   2   2  -3 51.3462 2.95437   1
  -2  -2   3 54.6558 2.57105   1
   2   2  -2 3637.32 94.2537   1
  -2  -2   2 3891.29 83.2236   1
   2   2  -1 2.85868 1.47763   1
  -2  -2   1 3.24499 1.05269   1
   2   2   0 2457.84 64.7312   1
  -2  -2   0 2471.75 66.1288   1
   2   2   1 4.56053   1.734   1
  -2  -2  -1 3.64842 1.53354   1
   2   2   2 19.0052 1.35752   1
  -2  -2  -2 16.5454 1.41876   1
   2   2   3 337.888  8.2465   1
  -2  -2  -3 325.539 8.17361   1
   2   2   4 3721.47 67.5991   1
  -2  -2  -4 3636.56 92.5624   1
   2   2   5 1127.72  28.153   1
  -2  -2  -5 1091.85 24.0215   1
   2   2   6 3281.96 122.026   1
  -2  -2  -6 3137.64 68.8519   1
   2   2   7 435.981 11.9373   1
  -2  -2  -7 419.796 12.1714   1
   2   2   8 2843.91 109.742   1
  -2  -2  -8 2765.40 63.1647   1
   2   2   9 1645.24 35.7289   1
  -2  -2  -9 1616.77 35.7289   1
   2   2  10 321.141  10.648   1
  -2  -2 -10 327.571 10.7247   1
   2   2  11 43.1443 5.81561   1
  -2  -2 -11 38.5592 5.81561   1
   2   2  12 224.226 9.11773   1
  -2  -2 -12  216.74 9.19544   1
   2   2  13  493.55 17.0498   1
  -2  -2 -13 510.549 17.2157   1
   2   2  14 518.785 18.0388   1
  -2  -2 -14 532.398 17.7784   1
   2   2  15  38.723 7.11847   1
  -2  -2 -15 33.7472 7.57081   1
   2   2  16 148.336 11.8782   1
  -2  -2 -16 153.884  12.264   1
   2   2  17 85.6977 8.33337   1
  -2  -2 -17 91.9802 8.03113   1
   2   2  18  22.777 7.68182   1
  -2  -2 -18 18.2856  8.9105   1
   2   2  19 25.1745 7.99778   1
  -2  -2 -19 26.3657 7.72752   1
   2   2  20 41.5048 9.32044   1
  -2  -2 -20 48.1622 8.64476   1
   2   2  21  5.5021 8.98573   1
  -2  -2 -21-3.90372 8.39147   1
   2   3 -23 0.57074  5.4563   1
  -2  -3  23 1.78833 6.28578   1
   2   3 -22 27.5749 6.08681   1
  -2  -3  22 22.1365 6.23419   1
   2   3 -21  9.5892 6.16819   1
  -2  -3  21 9.78913 6.11635   1
   2   3 -20 105.157 8.13536   1
  -2  -3  20 119.408 8.57758   1
   2   3 -19 42.5499 7.04912   1
  -2  -3  19 54.0964 7.32024   1
   2   3 -18 155.961  8.2355   1
  -2  -3  18 144.899 8.68976   1
   2   3 -17 157.991  8.7738   1
  -2  -3  17 161.381 9.07635   1
   2   3 -16 605.701 16.4974   1
  -2  -3  16 588.114 16.4974   1
   2   3 -15 242.545 10.0962   1
  -2  -3  15 233.246 9.56482   1
   2   3 -14 589.474 15.6809   1
  -2  -3  14 562.583 18.0085   1
   2   3 -13 30.9436 5.11715   1
  -2  -3  13 28.7042 5.26365   1
   2   3 -12 2290.26 45.7984   1
  -2  -3  12 2210.15 46.3811   1
   2   3 -11 824.949 20.1067   1
  -2  -3  11 785.838 20.0431   1
   2   3 -10 755.676 18.9158   1
  -2  -3  10  751.10  21.809   1
   2   3  -9 461.901 12.6577   1
  -2  -3   9 467.255 15.0232   1
   2   3  -8 395.235 13.2875   1
  -2  -3   8 390.561 12.5935   1
   2   3  -7 6.93097 2.69203   1
  -2  -3   7 6.14747 2.90297   1
   2   3  -6 235.715 7.38096   1
  -2  -3   6 237.471 7.38096   1
   2   3  -5 634.237 31.5055   1
  -2  -3   5 637.213 17.7822   1
   2   3  -411094.40 384.063   1
  -2  -3   410869.50 372.049   1
   2   3  -3 424.169  19.334   1
  -2  -3   3 451.153 22.0592   1
   2   3  -1 116.742 5.05712   1
  -2  -3   1 119.097 5.40378   1
   2   3   0 545.073 23.3562   1
  -2  -3   0 532.319 22.8573   1
   2   3   1  931.61 38.0052   1
  -2  -3  -1 975.285 27.7579   1
   2   3   2 332.435 6.97872   1
  -2  -3  -2 322.271 7.05481   1
   2   3   3 192.667 5.23164   1
  -2  -3  -3 194.229 5.23164   1
   2   3   4 688.017 17.5526   1
  -2  -3  -4 656.252 20.4799   1
   2   3   5 1025.56 21.7042   1
  -2  -3  -5  978.94 42.1171   1
   2   3   6 7241.47 175.874   1
  -2  -3  -6 6878.47 140.445   1
   2   3   7 11.3674  3.6624   1
  -2  -3  -7 6.98264 3.82715   1
   2   3   8 2209.72 62.8695   1
  -2  -3  -8 2104.22 84.2969   1
   2   3   9 658.103 17.7604   1
  -2  -3  -9 640.705 18.0291   1
   2   3  10 193.536 9.07136   1
  -2  -3 -10 211.446   9.345   1
   2   3  11 158.698 8.66654   1
  -2  -3 -11 166.758 8.14296   1
   2   3  12 370.134 13.5003   1
  -2  -3 -12 394.109 13.1169   1
   2   3  13 135.424 9.44788   1
  -2  -3 -13 135.518 9.16605   1
   2   3  14 446.432 17.3578   1
  -2  -3 -14 437.558 16.3834   1
   2   3  15 212.883 11.3552   1
  -2  -3 -15 204.992 11.3552   1
   2   3  16 122.403  10.361   1
  -2  -3 -16 116.973 12.3856   1
   2   3  17 15.4985 7.94884   1
  -2  -3 -17  9.6481 9.84197   1
   2   3  18 61.5921 9.51898   1
  -2  -3 -18 53.3857 9.51898   1
   2   3  19 82.1819 11.1606   1
  -2  -3 -19 91.2432 10.2795   1
   2   3  20 29.2634 10.3159   1
  -2  -3 -20 41.9948 10.3934   1
   2   3  21 6.38848 10.2668   1
  -2  -3 -21-4.33037  9.8266   1
   2   4 -23-1.48645 5.96966   1
  -2  -4  23-5.86632 7.61509   1
   2   4 -22 26.4098 7.22475   1
  -2  -4  22 20.2475 6.26854   1
   2   4 -21 1.56291  5.2097   1
  -2  -4  21 4.46222 5.87412   1
   2   4 -20 31.6599 6.82286   1
  -2  -4  20 30.5331 6.82286   1
   2   4 -19 54.1739 7.25959   1
  -2  -4  19 55.6756 7.74945   1
   2   4 -18 78.6899 8.37647   1
  -2  -4  18 87.6996 8.08938   1
   2   4 -17  6.4581 6.02994   1
  -2  -4  17 25.3418 6.39566   1
   2   4 -16 78.2313 7.45957   1
  -2  -4  16 78.2972  7.2712   1
   2   4 -15 56.8846 6.22593   1
  -2  -4  15 58.2703 6.42389   1
   2   4 -14 30.0885 5.61322   1
  -2  -4  14 31.2855 5.61322   1
   2   4 -13 828.828 23.9245   1
  -2  -4  13 769.703 27.3529   1
   2   4 -12 2592.30 52.3662   1
  -2  -4  12 2494.39 70.1006   1
   2   4 -11 34.1344  5.1476   1
  -2  -4  11 32.3783 5.22443   1
   2   4 -10 8230.22 210.966   1
  -2  -4  10 7993.26 200.063   1
   2   4  -9 1188.80 31.8914   1
  -2  -4   9 1162.70 36.8785   1
   2   4  -8 16.9543 3.42774   1
  -2  -4   8 13.2337 3.79654   1
   2   4  -7 80.8058 5.25802   1
  -2  -4   7 88.0423 5.77415   1
   2   4  -6 865.744 43.0453   1
  -2  -4   6 818.491  26.643   1
   2   4  -5 242.558 10.1971   1
  -2  -4   5 263.974 7.91922   1
   2   4  -4 8.23006 2.28139   1
  -2  -4   4 8.73111 2.28139   1
   2   4  -3 127.453 4.95858   1
  -2  -4   3 130.115 4.95858   1
   2   4  -1 213.557 5.47441   1
  -2  -4   1  224.66 6.00419   1
   2   4   1 1729.27 61.9833   1
  -2  -4  -1 1775.58 61.9833   1
   2   4   2 2090.98 74.3493   1
  -2  -4  -2 2318.77 77.6046   1
   2   4   3 799.744 17.7369   1
  -2  -4  -3 786.944 18.1513   1
   2   4   4 746.986 22.3774   1
  -2  -4  -4 740.995  18.136   1
   2   4   5  481.53  11.416   1
  -2  -4  -5 463.437 11.3249   1
   2   4   6 920.734 23.0335   1
  -2  -4  -6  872.62 27.6537   1
   2   4   7 1496.16 35.9921   1
  -2  -4  -7 1341.34 57.7599   1
   2   4   8 1412.36 35.7387   1
  -2  -4  -8 1326.97 56.6662   1
   2   4   9 4.52426 5.02208   1
  -2  -4  -9 4.72925 5.32955   1
   2   4  10 50.1744 6.55158   1
  -2  -4 -10 47.8028 6.55158   1
   2   4  11 313.588 12.9012   1
  -2  -4 -11 303.756 12.9012   1
   2   4  12 121.645 9.10946   1
  -2  -4 -12 122.348 8.96301   1
   2   4  13 20.0029 8.64409   1
  -2  -4 -13 21.3602 7.38677   1
   2   4  14 335.556 15.4314   1
  -2  -4 -14 301.312 17.4051   1
   2   4  15 27.0369 7.92941   1
  -2  -4 -15 24.1065 9.41452   1
   2   4  16 92.5034 10.0913   1
  -2  -4 -16 104.493 10.5245   1
   2   4  17 32.8265 9.01773   1
  -2  -4 -17 44.6569 8.84503   1
   2   4  18 29.5479 9.61857   1
  -2  -4 -18 40.0774 10.1165   1
   2   4  19 39.9487  12.467   1
  -2  -4 -19 28.2324 10.4118   1
   2   4  20 55.6173 12.0077   1
  -2  -4 -20 45.1661  10.098   1
   2   5 -22 9.10859 6.82145   1
  -2  -5  22 3.59066 6.54955   1
   2   5 -21 26.7655 6.20013   1
  -2  -5  21 29.3489 7.23349   1
   2   5 -20 41.4284 6.63708   1
  -2  -5  20 42.9077 6.58962   1
   2   5 -19 38.7601 6.74302   1
  -2  -5  19  41.201 6.96343   1
   2   5 -18 177.112 8.99817   1
  -2  -5  18 183.779 9.89457   1
   2   5 -17 210.064 9.78421   1
  -2  -5  17 208.634 11.9515   1
   2   5 -16-2.28792 5.61063   1
  -2  -5  16-2.28792 5.80999   1
   2   5 -15 3.74037 5.44054   1
  -2  -5  15 2.89029  6.0506   1
   2   5 -14 3.31102 4.55789   1
  -2  -5  14  0.2829 5.83619   1
   2   5 -13 61.7094 5.69608   1
  -2  -5  13 65.3688 6.37134   1
   2   5 -12 198.564 9.18726   1
  -2  -5  12 203.365 9.10874   1
   2   5 -11 362.355 11.8259   1
  -2  -5  11 338.268 11.5168   1
   2   5 -10 4338.07 163.007   1
  -2  -5  10 4171.94 111.893   1
   2   5  -9 12.4355  4.2423   1
  -2  -5   9 13.5893 4.07913   1
  -2  -5   8 724.455 25.5061   1
   2   5  -7 21.0656 3.52455   1
  -2  -5   7 27.6128 3.68794   1
   2   5  -6 448.974 17.0523   1
  -2  -5   6 422.199 23.6468   1
   2   5  -5 43.7679 3.21651   1
  -2  -5   5 41.4169 3.21651   1
   2   5  -4 152.789 4.88013   1
  -2  -5   4 143.041 5.43282   1
   2   5  -3 466.754 11.6205   1
  -2  -5   3 476.559 10.4929   1
   2   5  -2 624.591 13.5365   1
  -2  -5   2 615.146 14.0298   1
   2   5  -1 331.136  13.952   1
  -2  -5   1 326.065 15.3607   1
  -2  -5  -1 483.999 19.2957   1
   2   5   2 523.979 14.2041   1
  -2  -5  -2 547.481 15.3283   1
   2   5   3 784.439 17.2175   1
  -2  -5  -3  760.49 17.1219   1
   2   5   4 78.4876 3.98299   1
  -2  -5  -4 81.7926 3.78526   1
   2   5   5 0.29243 3.62614   1
  -2  -5  -5 1.94467 3.62614   1
   2   5   6 326.873 9.81404   1
  -2  -5  -6 333.556 9.70819   1
   2   5   7 807.637 22.3551   1
  -2  -5  -7 784.206 22.9943   1
   2   5   8 1103.16 36.7677   1
  -2  -5  -8 1115.61 31.2869   1
   2   5   9 141.593 8.16947   1
  -2  -5  -9 152.248 8.05578   1
   2   5  10 30.7563 6.99082   1
  -2  -5 -10 31.6383 7.21949   1
   2   5  11 365.856 15.4523   1
  -2  -5 -11 371.537  18.374   1
   2   5  12 14.6332 8.44838   1
  -2  -5 -12 15.0636  8.3368   1
   2   5  13 79.2803 12.3842   1
  -2  -5 -13 85.1236 9.74923   1
   2   5  14 68.5643 10.0345   1
  -2  -5 -14  70.706 9.31564   1
   2   5  15 50.6224 9.48537   1
  -2  -5 -15  31.507 8.35754   1
   2   5  16 105.321 13.9342   1
  -2  -5 -16 97.0055 12.6981   1
   2   5  17 26.5599 9.93399   1
  -2  -5 -17 36.1198  9.5599   1
   2   5  18 44.0624 12.7959   1
  -2  -5 -18 63.3055 12.3184   1
   2   5  19 0.90955 12.3162   1
  -2  -5 -19-0.20875 14.0905   1
   2   6 -22  0.2968 7.32407   1
  -2  -6  22 7.89149   8.424   1
   2   6 -21 20.2654 7.58808   1
  -2  -6  21 1.78249 7.24658   1
   2   6 -20 12.5939  6.9957   1
  -2  -6  20 10.8739 6.10263   1
   2   6 -19 17.6714 6.90171   1
  -2  -6  19 9.64891 6.78373   1
   2   6 -18 180.189 10.7207   1
  -2  -6  18 157.237 13.6564   1
   2   6 -17 33.5115 6.44593   1
  -2  -6  17 34.9765 7.12349   1
   2   6 -16  32.067 6.58898   1
  -2  -6  16 48.3321 7.05204   1
   2   6 -15 37.4554 6.40029   1
  -2  -6  15 34.8607 6.60379   1
   2   6 -14 13.1365 5.59935   1
  -2  -6  14 2.21619 5.96336   1
   2   6 -13 1.71472 5.71572   1
  -2  -6  13 -1.2216 5.63727   1
   2   6 -12 1.86431 5.77936   1
  -2  -6  12 5.23172 5.30163   1
   2   6 -11 16.7483 5.23007   1
  -2  -6  11 23.5413 5.96349   1
   2   6 -10 62.9101 6.19495   1
  -2  -6  10  56.555 5.94863   1
   2   6  -9 22.1157 4.77669   1
  -2  -6   9 19.9467 4.85191   1
   2   6  -8 1949.27 77.4109   1
  -2  -6   8 1908.90 52.8055   1
   2   6  -7 142.944 6.27576   1
  -2  -6   7 150.054 6.45543   1
   2   6  -6 652.464 21.6184   1
  -2  -6   6 651.104 20.8283   1
   2   6  -5 93.0568 4.57828   1
  -2  -6   5 91.1339 4.48671   1
   2   6  -4 15.5246 2.73964   1
  -2  -6   4 16.2393 2.73964   1
   2   6  -3 122.728 3.97499   1
  -2  -6   3 128.301 4.14956   1
   2   6  -2 45.6394 2.55679   1
  -2  -6   2 52.2296 2.46108   1
   2   6   1 55.4129 7.02251   1
  -2  -6  -1 54.2031 4.36694   1
   2   6   2 122.542 4.40208   1
  -2  -6  -2 125.238 4.60009   1
   2   6   3 564.716 24.3199   1
  -2  -6  -3 596.759  23.784   1
   2   6   4 427.136 14.4321   1
  -2  -6  -4 418.042 12.1465   1
   2   6   5 316.163 9.41375   1
  -2  -6  -5  333.74 11.9996   1
   2   6   6 213.499 9.02156   1
  -2  -6  -6 197.846  10.086   1
   2   6   7   23.34 6.52516   1
  -2  -6  -7 19.3783 6.52516   1
   2   6   8 407.831 15.2253   1
  -2  -6  -8 420.241 18.0218   1
   2   6   9 190.057 10.7966   1
  -2  -6  -9 210.377 12.9928   1
   2   6  10 240.075 13.8402   1
  -2  -6 -10 248.607 13.3426   1
   2   6  11 1.23735 8.78882   1
  -2  -6 -11-0.25475 8.04277   1
   2   6  12  12.882 8.22029   1
  -2  -6 -12 10.7647 7.86444   1
   2   6  13 8.22924 10.3384   1
  -2  -6 -13 22.6304 10.1137   1
   2   6  14 44.8835  12.601   1
  -2  -6 -14  58.055 10.4365   1
   2   6  15 7.35505  10.189   1
  -2  -6 -15 2.39162 9.23886   1
   2   6  16 37.4753 11.5284   1
  -2  -6 -16 44.7495 10.9763   1
   2   6  17 2.97926 11.8674   1
  -2  -6 -17 13.7873 10.7419   1
   2   7 -21 0.49886 6.24502   1
  -2  -7  21 5.99559 8.41599   1
   2   7 -20 42.7161 7.88495   1
  -2  -7  20 42.8053 8.12578   1
   2   7 -19 38.9733 7.88205   1
  -2  -7  19 46.8197 9.57615   1
   2   7 -18  96.388 8.11823   1
  -2  -7  18 93.6241 8.55606   1
   2   7 -17 22.2196 7.31493   1
  -2  -7  17 26.3792 7.24861   1
   2   7 -16 142.444 9.85664   1
  -2  -7  16 146.697 10.0653   1
   2   7 -15 5.11975 6.33425   1
  -2  -7  15 5.90499 6.05157   1
   2   7 -14 7.62067 6.15176   1
  -2  -7  14 -4.2742 6.15176   1
   2   7 -13 34.5392 7.39627   1
  -2  -7  13 27.8291 7.31487   1
   2   7 -12 59.7766 7.37907   1
  -2  -7  12 61.1914 7.58642   1
   2   7 -11 44.0275 7.08767   1
  -2  -7  11 51.8532  6.7441   1
   2   7 -10 115.745 7.62921   1
  -2  -7  10  125.75 8.30238   1
   2   7  -9 43.9138 6.01857   1
  -2  -7   9 45.9971 5.82793   1
   2   7  -8 2531.76  104.07   1
  -2  -7   8 2348.09  105.16   1
   2   7  -7 12.8351 6.32455   1
  -2  -7   7  20.333 6.02407   1
   2   7  -6 966.231 31.7425   1
  -2  -7   6  982.92 28.9073   1
   2   7  -5 370.888 13.8886   1
  -2  -7   5 392.072 12.0089   1
   2   7  -4 43.6116 3.26096   1
  -2  -7   4  44.023 3.26096   1
   2   7  -3  144.77 8.79375   1
   2   7  -2 118.919 7.72431   1
  -2  -7   2 129.314 7.50042   1
   2   7  -1 157.278 8.94877   1
  -2  -7   1 175.274 11.9098   1
   2   7   1  230.47  16.343   1
  -2  -7  -3 104.081 8.85436   1
   2   7   4-1.05726 4.32695   1
  -2  -7  -4-0.93979 4.60105   1
   2   7   5 95.8888 6.68427   1
  -2  -7  -5 102.371 6.11712   1
   2   7   6 303.049 12.7644   1
  -2  -7  -6 294.394 14.5372   1
   2   7   7 36.1658 8.25246   1
  -2  -7  -7 50.0052 7.61274   1
   2   7   8 322.661 15.4883   1
  -2  -7  -8 335.449 14.7538   1
   2   7   9 107.581 11.0417   1
  -2  -7  -9 97.1241 13.4666   1
   2   7  10 212.878  14.232   1
  -2  -7 -10 220.907 18.1602   1
   2   7  11 30.9532 10.6059   1
  -2  -7 -11 44.2158 10.6059   1
   2   7  12 54.9287 12.9498   1
  -2  -7 -12 72.6343 11.6116   1
   2   7  13-3.21431 11.3305   1
  -2  -7 -13-1.22546 9.70321   1
   2   7  14 19.8547 12.0786   1
  -2  -7 -14 12.5522 10.4602   1
   2   7  15-10.1943 12.9351   1
  -2  -7 -15 12.4027 14.8083   1
   2   7  16 31.0753 14.8568   1
  -2  -7 -16 51.8056  13.739   1
   2   8 -19 -1.3649 7.10927   1
  -2  -8  19 3.17168 7.24674   1
   2   8 -18 70.3413  8.8197   1
  -2  -8  18  59.152 8.75088   1
   2   8 -17 14.1624 6.74401   1
  -2  -8  17  11.183 7.42847   1
   2   8 -16 118.442 9.95648   1
  -2  -8  16 90.7483 12.7593   1
   2   8 -15 7.41585 6.41756   1
  -2  -8  15-0.52657 7.04286   1
   2   8 -14 331.648 22.4893   1
  -2  -8  14  353.94 19.3079   1
   2   8 -13  2.7017 6.73592   1
  -2  -8  13 5.90462 6.80927   1
   2   8 -12 127.267 10.1364   1
  -2  -8  12 123.458   9.168   1
   2   8 -11  6.1918 5.45695   1
  -2  -8  11 6.28706 6.47757   1
   2   8 -10-5.83159 5.93164   1
  -2  -8  10 0.58602  6.2175   1
   2   8  -9 125.949 7.62693   1
  -2  -8   9 129.254 8.74853   1
   2   8  -8 190.418 11.9255   1
  -2  -8   8  213.63 12.0346   1
   2   8  -7 77.3488 5.78294   1
  -2  -8   7 85.0594 6.72247   1
   2   8  -6 786.536 44.4708   1
  -2  -8   6 788.081 43.0433   1
   2   8  -5 109.571 21.0935   1
  -2  -8   5 114.962 5.37336   1
   2   8  -4 225.091 14.7433   1
  -2  -8   4 236.594 14.0052   1
   2   8  -3 421.573 26.4975   1
  -2  -8   3 443.577  19.654   1
   2   8  -1 261.086 20.7575   1
   2   8   1 149.901 11.3967   1
  -2  -8  -1 160.121 14.7308   1
   2   8   2 355.141 26.7821   1
   2   8   5-6.29616  17.873   1
  -2  -8  -5-11.0437 13.2778   1
   2   8   6 185.421 10.9638   1
  -2  -8  -6 172.686 12.2138   1
   2   8   7 50.0153 9.89721   1
  -2  -8  -7 49.4596  8.1771   1
   2   8   8 163.932 18.1703   1
  -2  -8  -8 158.425 15.7228   1
   2   8   9 22.1993 11.8802   1
  -2  -8  -9-13.1238 9.44595   1
   2   8  10 265.282 56.2798   1
  -2  -8 -10 253.233 21.1766   1
   2   8  11 2.09683 13.0413   1
  -2  -8 -11 13.5527 11.3024   1
   2   8  12  35.653 15.1795   1
  -2  -8 -12  47.922 14.1508   1
   2   8  13 18.6571 14.5332   1
  -2  -8 -13 15.4524 11.6514   1
   2   8  14  2.0595  16.476   1
  -2  -8 -14-4.19436 13.1356   1
   2   9 -18 22.3281 8.01265   1
  -2  -9  18 16.4835 9.64424   1
   2   9 -17-0.53556  7.6986   1
  -2  -9  17 16.0778 9.36105   1
   2   9 -16 32.6259   7.786   1
  -2  -9  16 37.0034 8.17359   1
   2   9 -15 1.64488   6.757   1
  -2  -9  15 1.20703 8.16521   1
   2   9 -14 120.862 11.7336   1
  -2  -9  14 130.435 14.9867   1
   2   9 -13 19.8863  6.7818   1
  -2  -9  13 24.3463 7.93614   1
   2   9 -12 228.044 20.1444   1
  -2  -9  12 251.736 14.6631   1
   2   9 -11 25.0631 6.53178   1
  -2  -9  11 25.5656 7.72878   1
   2   9 -10  29.337 6.82803   1
  -2  -9  10 26.6215 7.25184   1
   2   9  -9-2.21493 6.22844   1
  -2  -9   9-1.36559 5.94533   1
   2   9  -8 9.59554 5.82082   1
  -2  -9   8 6.29707 6.05013   1
   2   9  -7  81.885 7.73908   1
  -2  -9   7 75.1716 6.52693   1
   2   9  -6 140.565 16.5151   1
  -2  -9   6 154.679 14.1136   1
   2   9  -5 49.7883 25.0498   1
  -2  -9   5 9.87879 17.5577   1
   2   9  -3 128.819 23.5012   1
  -2  -9   3 116.285 24.2845   1
   2   9  -1  78.915 17.3035   1
   2   9   1 26.2607  15.063   1
  -2  -9  -1 6.28098 13.1304   1
   2   9   3 18.9172 22.4192   1
  -2  -9  -3 33.5819 23.7012   1
   2   9   4 104.476 26.6395   1
  -2  -9  -4 132.547 19.6788   1
  -2  -9  -5 19.6243 30.7951   1
   2   9   6-15.3693 22.9341   1
  -2  -9  -6-11.7409 22.4549   1
   2   9   7 5.03983 25.2337   1
  -2  -9  -7 8.80244 26.1657   1
   2   9   8 90.6575 17.5533   1
  -2  -9  -8 64.0867 12.5282   1
   2   9   9 3.23121 14.1153   1
  -2  -9  -9-2.99312 12.1425   1
   2   9  10 182.494 29.3557   1
   2   9  11  16.391 17.5145   1
  -2  -9 -11 3.37072 15.9614   1
   2   9  12 57.2137 19.3468   1
  -2  -9 -12 25.2997  16.635   1
   2  10 -16-2.64726 7.70472   1
  -2 -10  16  0.3556 10.3388   1
   2  10 -15-1.36537 8.00483   1
  -2 -10  15 9.04894 8.09853   1
   2  10 -14 4.94825 8.10848   1
  -2 -10  14 4.57401 8.99556   1
   2  10 -13-2.71966 7.31545   1
  -2 -10  13 5.09028 8.01355   1
   2  10 -12 25.7096 10.4132   1
  -2 -10  12 26.8649 8.58015   1
   2  10 -11  12.218 6.91369   1
  -2 -10  11 12.8913 8.58874   1
   2  10 -10 47.6324 9.68825   1
  -2 -10  10 68.9607  8.5981   1
   2  10  -9 38.2455 17.8391   1
  -2 -10   9  9.4953 8.47592   1
   2  10  -8 93.2131 9.92622   1
  -2 -10   8  93.071 9.80442   1
   2  10  -7-2.90554 16.9963   1
  -2 -10   7 7.49323 14.1781   1
   2  10  -6 76.6544 20.4631   1
  -2 -10   6 115.746 17.0291   1
   2  10  -5 47.0102 19.3765   1
  -2 -10   5  46.225 15.9318   1
   2  10  -4 62.9569 18.6307   1
  -2 -10   4 63.6934 14.8391   1
   2  10  -3  45.912 19.0639   1
  -2 -10   3  60.511  17.184   1
   2  10  -2  75.001  19.351   1
  -2 -10   2 84.3603 17.4222   1
   2  10  -1  61.608  33.286   1
  -2 -10   1  97.988  18.496   1
   2  10   0 42.7921 20.5752   1
  -2 -10   0  46.732  20.101   1
   2  10   1 27.9581 21.4852   1
  -2 -10  -1 65.5865 29.8298   1
   2  10   2 134.762 35.0472   1
  -2 -10  -2 127.264 25.3533   1
  -2 -10  -3 15.2712  24.303   1
   2  10   4 66.1079 36.3025   1
  -2 -10  -4 75.1949 29.4873   1
   2  10   5 39.4898 49.8056   1
  -2 -10  -5  0.6535 29.0338   1
   2  10   6 24.1098 56.3979   1
  -2 -10  -6 25.7171 48.5032   1
   2  10   7 10.7743 38.0407   1
  -2 -10  -7-13.9876 50.4217   1
   2  10   8-4.77382 67.1143   1
  -2 -10  -8 34.2124  39.267   1
   2  10   9 17.8934 41.1503   1
  -2 -10  -9-2.49676 56.7319   1
   2  11 -13-0.69771 7.40249   1
  -2 -11  13  3.0631 9.25737   1
   2  11 -12 6.89661 7.87675   1
  -2 -11  12 10.7815 8.23317   1
   2  11 -11  3.8008  11.062   1
  -2 -11  11 5.06774 7.84743   1
  -2 -11  10 46.7787 12.1203   1
   2  11  -9 14.6694 23.6681   1
  -2 -11   9 96.2926 20.6904   1
   2  11  -8 7.99571 24.1061   1
  -2 -11   8-7.51978 19.4895   1
   2  11  -7-6.26333 25.0793   1
  -2 -11   7 1.76725 19.6996   1
   2  11  -6-1.73793 25.3567   1
  -2 -11   6-5.72663 37.6647   1
   2  11  -5-9.45981   24.37   1
  -2 -11   5 12.3416 19.7027   1
   2  11  -4 37.7519  32.127   1
  -2 -11   4 1.17328  21.119   1
   2  11  -3 29.3766 27.2837   1
  -2 -11   3 34.9322 22.2607   1
   2  11  -2 91.1003 44.7532   1
  -2 -11   2 65.0117 24.5367   1
   2  11  -1-3.78211 42.0184   1
  -2 -11   1 18.4955  25.414   1
  -2 -11  -6 36.2053 66.1027   1
   2  12  -8-21.9272 37.3502   1
  -2 -12   8-5.51021 30.7038   1
   2  12  -7-1.05842 37.7608   1
  -2 -12   7  106.87  40.936   1
   2  12  -6 -0.9283 27.9179   1
  -2 -12   6 3.50692 24.6516   1
   2  12  -5-21.5435 29.4886   1
  -2 -12   5 6.37902 25.5925   1
   2  12  -4  47.933 29.6972   1
  -2 -12   4 1.74689 27.0981   1
   2  12  -3 42.7025 38.0371   1
  -2 -12   3 17.3286 27.5162   1
  -2 -12   2 79.7944 42.4472   1
   3 -14  -1 61.1267 41.0544   1
  -3  14   1 62.0901 41.3042   1
   3 -14   0  11.609 40.5351   1
  -3  14   0-4.93775 38.3814   1
   3 -14   1 140.225 34.6967   1
  -3  14  -1 182.937 40.1598   1
   3 -14   2 3.80719 32.7952   1
  -3  14  -2 6.57909 38.1888   1
   3 -14   3  34.929 21.2562   1
  -3  14  -3 83.3846 22.1818   1
   3 -14   4 17.1465  32.134   1
  -3  14  -4-1.98572  19.873   1
   3 -14   5 8.41716 33.0729   1
  -3  14  -5 5.91187 22.0129   1
   3 -14   6 1.00661 5.28473   1
  -3  14  -6  1.4063 6.14331   1
   3 -14   7 0.28714 5.95824   1
  -3  14  -7  -0.201 6.14488   1
   3 -14   8  7.2156 6.44798   1
  -3  14  -8-1.14445 6.64337   1
   3 -13  -7 89.4239 23.2433   1
  -3  13   7 116.354 26.7066   1
   3 -13  -6 10.0491 6.76811   1
  -3  13   6-5.30799  20.373   1
   3 -13  -5 24.3335 21.4738   1
  -3  13   5 57.9655 21.4738   1
   3 -13  -4 16.1028 18.6417   1
  -3  13   4 8.69038 20.4479   1
   3 -13  -3 50.7915 18.3959   1
  -3  13   3 39.3617 20.5094   1
   3 -13  -2 10.9685 18.9273   1
  -3  13   2 0.11704   30.18   1
   3 -13  -1 23.9718 32.4732   1
  -3  13   1 28.2719 29.9524   1
   3 -13   0 44.8102 27.4362   1
  -3  13   0 26.9994 28.0994   1
   3 -13   1 106.905 28.4638   1
  -3  13  -1  51.276 30.7751   1
   3 -13   2 105.501 28.5568   1
  -3  13  -2 133.178 29.2827   1
   3 -13   3 128.638 10.9841   1
  -3  13  -3 288.035  33.959   1
   3 -13   4 0.88962 6.05237   1
  -3  13  -4-0.88962 5.45442   1
   3 -13   5 126.661 11.8524   1
  -3  13  -5  273.24 23.8601   1
   3 -13   6 6.13487 6.77705   1
  -3  13  -6 2.55506 5.84794   1
   3 -13   7 26.0246 7.09043   1
  -3  13  -7 36.8385   6.285   1
   3 -13   8  17.212 6.50713   1
  -3  13  -8 17.6075 5.98401   1
   3 -13   9-2.64126 6.45505   1
  -3  13  -9-0.92568 5.78856   1
   3 -13  10 5.44596 6.10426   1
  -3  13 -10 14.1954 10.5807   1
   3 -13  11 15.3311 6.73871   1
  -3  13 -11 1.27079 6.09748   1
   3 -13  12 0.69758 7.34172   1
  -3  13 -12 10.1092 7.58187   1
   3 -12 -10 1.36397 6.74233   1
  -3  12  10-2.15445 8.43179   1
   3 -12  -9-2.36639 6.72798   1
  -3  12   9 21.7616 11.0896   1
   3 -12  -8  -0.837 7.16098   1
  -3  12   8 -1.4725 7.68797   1
   3 -12  -7  8.6618 6.87345   1
  -3  12   7-1.36847 8.24193   1
   3 -12  -6 13.5599 7.20079   1
  -3  12   6 17.0512 7.52809   1
   3 -12  -5 82.0544  7.7301   1
  -3  12   5 89.8936 12.0315   1
   3 -12  -4 2.79643 5.81035   1
  -3  12   4 9.88071 6.75803   1
   3 -12  -3 148.712 11.5914   1
  -3  12   3 220.946 21.5003   1
   3 -12  -2 29.7094 21.2886   1
  -3  12   2  6.7549 7.27451   1
   3 -12  -1 29.6251 7.28561   1
  -3  12   1  17.588 5.64145   1
   3 -12   0 32.0348 6.35351   1
  -3  12   0 28.7541 5.65581   1
   3 -12   1  17.484 5.74057   1
  -3  12  -1 1.38415 6.43993   1
   3 -12   2 3.82304 5.33513   1
  -3  12  -2 0.77031 5.19248   1
   3 -12   3 316.733 18.9362   1
  -3  12  -3  296.18 21.6952   1
   3 -12   4 6.92573  6.2739   1
   3 -12   5 416.337 31.6805   1
  -3  12  -5 245.019 15.7544   1
   3 -12   6 36.6757 6.79179   1
  -3  12  -6 35.2404 5.57439   1
   3 -12   7 45.5978 6.24271   1
  -3  12  -7 46.7769  6.9129   1
   3 -12   8 10.0683 5.71215   1
  -3  12  -8 6.03616 5.46014   1
   3 -12   9 70.3214 7.01243   1
  -3  12  -9 97.9306  15.636   1
   3 -12  10 7.87985 6.08898   1
  -3  12 -10-0.45891 6.01062   1
   3 -12  11 5.96199 6.73024   1
  -3  12 -11 7.24961 7.31453   1
   3 -12  12 7.74136 6.59799   1
  -3  12 -12 6.19938 6.13644   1
   3 -12  13 1.28798 7.32922   1
  -3  12 -13 0.55199 6.77723   1
   3 -12  14 2.07934 6.51927   1
  -3  12 -14 15.0877 7.07175   1
   3 -12  15 -7.2381 7.30808   1
  -3  12 -15 0.19995 6.21837   1
   3 -11 -13 0.94926 7.11942   1
  -3  11  13 7.21714 8.87834   1
   3 -11 -12 11.3751 7.67063   1
  -3  11  12  7.4916 11.0859   1
   3 -11 -11 16.4116 7.11215   1
  -3  11  11 17.5396 8.41902   1
   3 -11 -10 1.41121 6.76548   1
  -3  11  10 13.1713 7.42958   1
   3 -11  -9 32.3015 10.2974   1
  -3  11   9 24.6134 7.49284   1
   3 -11  -8 -0.0985  5.6428   1
  -3  11   8 1.43533 6.79669   1
   3 -11  -7 8.91011 5.87869   1
  -3  11   7 6.54447 6.54447   1
   3 -11  -6 41.8455 7.83448   1
  -3  11   6  65.292 8.01932   1
   3 -11  -5 109.981  7.2543   1
  -3  11   5  113.85 10.0138   1
   3 -11  -4 36.7724 6.16891   1
  -3  11   4 27.4694 8.48048   1
   3 -11  -3 457.476 34.3903   1
  -3  11   3 418.335 31.3741   1
   3 -11  -2 4.13493 4.69371   1
  -3  11   2 5.08485 5.22454   1
   3 -11  -1 64.6458  6.3817   1
  -3  11   1 63.8999 6.28501   1
   3 -11   0 201.455  12.228   1
  -3  11   0 229.346 21.5932   1
   3 -11   1 23.6914 5.74826   1
  -3  11  -1 12.5978 8.03145   1
   3 -11   2 88.4096 6.64525   1
  -3  11  -2 88.3171 7.18691   1
   3 -11   3  24.341 4.72289   1
  -3  11  -3 21.0324 4.85264   1
   3 -11   4 9.82055 4.63041   1
  -3  11  -4 6.65304 5.27918   1
   3 -11   5  95.147 6.26098   1
  -3  11  -5 90.7034 7.44348   1
   3 -11   6 35.4355 5.45629   1
  -3  11  -6 36.1768 5.04312   1
   3 -11   7 105.702 7.44365   1
  -3  11  -7 114.353 7.15963   1
   3 -11   8 63.3654 6.25263   1
  -3  11  -8 70.8248 6.56296   1
   3 -11   9 303.911 20.0975   1
  -3  11  -9 320.635  17.403   1
   3 -11  10 14.2273 5.92985   1
  -3  11 -10 9.43826 5.70385   1
   3 -11  11 36.1457 6.66825   1
  -3  11 -11 39.5733 6.07621   1
   3 -11  12 5.04103  6.7147   1
  -3  11 -12-1.09239 7.32604   1
   3 -11  13-2.27592 5.92708   1
  -3  11 -13 4.14508 6.35321   1
   3 -11  14 40.6192  6.9343   1
  -3  11 -14 31.0728 6.54906   1
   3 -11  15-0.06427 6.58328   1
  -3  11 -15 2.02916 6.83119   1
   3 -11  16  37.166 7.49673   1
  -3  11 -16 22.0818 7.18815   1
   3 -11  17-1.39674 7.16628   1
  -3  11 -17 4.03503 7.04761   1
   3 -10 -15 12.5668 7.69856   1
  -3  10  15 12.5668 9.10744   1
   3 -10 -14 12.3825 7.53288   1
  -3  10  14-1.16932 9.24378   1
   3 -10 -13-3.04136 6.67137   1
  -3  10  13  5.7516 7.08833   1
   3 -10 -12 1.64237 7.55739   1
  -3  10  12-6.29783 8.34771   1
   3 -10 -11  54.304 7.05053   1
  -3  10  11 57.9043 8.28812   1
   3 -10 -10 33.3867  6.4644   1
  -3  10  10 36.7077  7.4911   1
   3 -10  -9 94.6903  7.2414   1
  -3  10   9 98.7476 8.16584   1
   3 -10  -8   27.46 5.46088   1
  -3  10   8 28.7831  5.9927   1
   3 -10  -7 6.12432 4.38757   1
  -3  10   7 4.88379  6.5683   1
   3 -10  -6 4.58362  4.9896   1
  -3  10   6 6.14205  4.9896   1
   3 -10  -5 4.31856 4.31856   1
  -3  10   5 8.67638 4.58029   1
   3 -10  -4 41.6888 5.04489   1
  -3  10   4  43.201 4.96668   1
   3 -10  -3 205.232  7.5772   1
  -3  10   3 203.561 7.48654   1
   3 -10  -2 44.7906 4.80404   1
  -3  10   2 34.7972 5.58759   1
   3 -10  -1 453.336 23.8652   1
  -3  10   1 417.526 29.0173   1
   3 -10   0 61.8662 5.72719   1
  -3  10   0  61.262 7.61527   1
   3 -10   1 566.463 31.1286   1
  -3  10  -1 381.347 17.2632   1
   3 -10   2 11.7837 4.30511   1
  -3  10  -2-4.30511 6.10096   1
   3 -10   3 14.2493 4.00875   1
  -3  10  -3 11.8926  4.2517   1
   3 -10   4 38.7373 5.86093   1
  -3  10  -4 40.3314 4.27884   1
   3 -10   5 6.90824 4.49921   1
  -3  10  -5 4.90072  4.2158   1
   3 -10   6 437.719  17.604   1
  -3  10  -6 409.304 18.0801   1
   3 -10   7 103.391  6.1957   1
  -3  10  -7 94.7577 6.34376   1
   3 -10   8  71.377 5.97963   1
  -3  10  -8 59.8743 5.75693   1
   3 -10   9 251.079  11.065   1
  -3  10  -9 326.148 21.0127   1
   3 -10  10 133.697 9.37076   1
  -3  10 -10 137.234 6.98069   1
   3 -10  11 145.432 9.13471   1
  -3  10 -11 139.831 8.85975   1
   3 -10  12 109.071 8.61448   1
  -3  10 -12 104.395 8.11352   1
   3 -10  13 54.1178 6.71741   1
  -3  10 -13 44.0889 6.39574   1
   3 -10  14 9.54661 5.67143   1
  -3  10 -14 18.7832  6.1091   1
   3 -10  15 87.3136 7.60821   1
  -3  10 -15 81.1072 8.03137   1
   3 -10  16 11.7828 5.92144   1
  -3  10 -16 7.08856 6.38485   1
   3 -10  17 4.36828 8.49998   1
  -3  10 -17 1.29274 6.57354   1
   3 -10  18  26.906 8.05995   1
  -3  10 -18 42.5264 8.00068   1
   3 -10  19 -9.4781 7.19569   1
  -3  10 -19 4.61709 7.51801   1
   3  -9 -16  1.7886 7.48974   1
  -3   9  16-7.17674 7.79157   1
   3  -9 -15 45.0623 8.58855   1
  -3   9  15 55.7152 9.11843   1
   3  -9 -14 21.1707  6.6283   1
  -3   9  14  28.331 7.72563   1
   3  -9 -13-7.44922 6.49419   1
  -3   9  13 0.60672 6.49419   1
   3  -9 -12 14.9748 5.83434   1
  -3   9  12 17.3429 6.76097   1
   3  -9 -11 49.3194 6.17804   1
  -3   9  11  52.222  6.8891   1
   3  -9 -10 8.41782  5.6435   1
  -3   9  10 6.20073 5.88062   1
   3  -9  -9  621.57 26.1021   1
  -3   9   9 538.409  22.629   1
   3  -9  -8 33.9262 5.44614   1
  -3   9   8 39.2874 5.44614   1
   3  -9  -7 91.5129 5.63119   1
  -3   9   7 97.5585 5.71651   1
   3  -9  -6 2.61048  4.0987   1
  -3   9   6 3.94012 4.26948   1
   3  -9  -5  113.88 5.29249   1
  -3   9   5 107.845 5.37766   1
   3  -9  -4 37.6408 4.15138   1
  -3   9   4 43.8861 4.06666   1
   3  -9  -3 80.3428   4.579   1
  -3   9   3  71.317 4.49487   1
   3  -9  -2 0.48879 3.60033   1
  -3   9   2 3.68378 3.27844   1
   3  -9   1 1930.07  74.346   1
   3  -9   2 99.5949 8.82238   1
  -3   9  -2 121.541 8.74165   1
   3  -9   3 521.346 18.1286   1
   3  -9   4 71.4812 5.01981   1
  -3   9  -4 69.9821 5.48545   1
   3  -9   5 4.82069 3.86331   1
  -3   9  -5-2.41034 4.21247   1
   3  -9   6 32.5299 3.90448   1
  -3   9  -6 39.5022 4.55151   1
   3  -9   7 136.389 6.07472   1
  -3   9  -7 132.387 6.21804   1
   3  -9   8  301.56 12.7406   1
  -3   9  -8 282.553 9.44956   1
   3  -9   9 85.9539 5.64855   1
  -3   9  -9 76.6818    5.51   1
   3  -9  10 48.0764 5.38115   1
  -3   9 -10 54.3007 5.23543   1
   3  -9  11 119.762 6.90797   1
  -3   9 -11 112.439 6.77648   1
   3  -9  12 178.391 11.1996   1
  -3   9 -12 149.595 8.01089   1
   3  -9  13  74.749 7.46265   1
  -3   9 -13 93.0665  7.6511   1
   3  -9  14 183.195 10.3148   1
  -3   9 -14  202.43 9.85297   1
   3  -9  15 165.963 9.05235   1
  -3   9 -15  186.40 10.2622   1
   3  -9  16 3.36544 5.84966   1
  -3   9 -16 10.3565 5.90841   1
   3  -9  17 94.2133 10.9952   1
  -3   9 -17 95.4603 7.70236   1
   3  -9  18  54.311 7.08439   1
  -3   9 -18 53.7901 7.13247   1
   3  -9  19 7.20547 6.98858   1
  -3   9 -19 10.3463  6.5789   1
   3  -9  20 8.90393 7.21268   1
  -3   9 -20 11.6646 7.66036   1
   3  -8 -18 12.5445 7.99711   1
  -3   8  18 28.6746 8.84386   1
   3  -8 -17 217.502 15.7534   1
  -3   8  17 239.265 14.3773   1
   3  -8 -16 14.6294 6.45502   1
  -3   8  16  14.559 7.82244   1
   3  -8 -15 46.4925 7.14957   1
  -3   8  15 35.6158 8.11435   1
   3  -8 -14 6.71908 5.48708   1
  -3   8  14 10.1356 6.86403   1
   3  -8 -13 2.34203 5.54245   1
  -3   8  13 1.15512 6.33725   1
   3  -8 -12 28.5806 5.90274   1
  -3   8  12 29.9043 6.56463   1
   3  -8 -11 66.2205 6.40593   1
  -3   8  11 54.0958 6.89358   1
   3  -8 -10 14.5199 4.67838   1
  -3   8  10 24.0232 7.23739   1
   3  -8  -9 702.179 33.6577   1
  -3   8   9 568.906 20.5939   1
   3  -8  -8 23.9756 3.94041   1
  -3   8   8 21.3219  4.5263   1
   3  -8  -7 1257.56  34.977   1
  -3   8   7 1243.35 40.7681   1
   3  -8  -6 1.33324 3.55147   1
  -3   8   6 1.44817 3.71238   1
   3  -8  -5 442.519   11.20   1
  -3   8   5  423.70 12.2868   1
   3  -8  -4-0.38641 3.20496   1
  -3   8   4-0.77283 2.73899   1
   3  -8  -3 39.3281  3.4061   1
  -3   8   3 37.5686 3.02263   1
   3  -8  -2 340.801 9.16366   1
  -3   8   2 333.539 8.55946   1
   3  -8  -1  226.37  8.2603   1
  -3   8   1 226.448 7.28327   1
   3  -8   0 787.653 22.4011   1
  -3   8   0 750.667 21.3538   1
   3  -8   1 2432.17  88.222   1
   3  -8   2 53.3498 6.51884   1
  -3   8  -2 63.8694 6.85677   1
   3  -8   6 805.152 34.2684   1
  -3   8  -6 806.508 34.6343   1
   3  -8   7 434.685 11.7176   1
  -3   8  -7 457.435 16.6017   1
   3  -8   8 37.5184 4.26442   1
  -3   8  -8 35.5616 4.26442   1
   3  -8   9 82.1382 5.14284   1
  -3   8  -9 90.4678 5.50042   1
   3  -8  10 856.784 46.4178   1
  -3   8 -10 881.503 42.5169   1
   3  -8  11 64.2424 5.29198   1
  -3   8 -11  67.713 5.77766   1
   3  -8  12 71.0711 7.11792   1
  -3   8 -12 80.3617 6.71483   1
   3  -8  13 192.269 9.74165   1
  -3   8 -13 216.566 9.48529   1
   3  -8  14 146.172 9.86465   1
  -3   8 -14 146.364 8.12168   1
   3  -8  15 121.401 9.15755   1
  -3   8 -15 142.803 9.27125   1
   3  -8  16 13.5916 5.84414   1
  -3   8 -16 9.06387 5.78545   1
   3  -8  17 239.462 10.8861   1
  -3   8 -17 216.697 11.7415   1
   3  -8  18 8.25733 7.40339   1
  -3   8 -18 7.56008 6.41627   1
   3  -8  19 40.9745 6.47535   1
  -3   8 -19  45.119 6.82265   1
   3  -8  20-1.34558 6.58013   1
  -3   8 -20-0.37334  6.7668   1
   3  -8  21 14.8657 6.92164   1
  -3   8 -21 14.2571 8.04955   1
   3  -7 -19 4.95708 7.20071   1
  -3   7  19  2.1861 8.27458   1
   3  -7 -18-2.18632 6.92181   1
  -3   7  18-0.94896 9.61052   1
   3  -7 -17 86.0872 8.32204   1
  -3   7  17 65.4908 9.14775   1
   3  -7 -16 97.7374 8.37534   1
  -3   7  16 100.015 9.53284   1
   3  -7 -15 159.637 8.52065   1
  -3   7  15 158.721 9.83151   1
   3  -7 -14 37.4404  6.0682   1
  -3   7  14 45.8685 6.98042   1
   3  -7 -13 30.9333 5.75408   1
  -3   7  13 24.1998 6.24378   1
   3  -7 -12 38.9634 5.47498   1
  -3   7  12 50.6671 5.97746   1
   3  -7 -11-0.87663  5.0139   1
  -3   7  11  5.0139 6.25401   1
   3  -7 -10 124.211 6.49115   1
  -3   7  10 121.519 6.49115   1
   3  -7  -9 361.202 12.9173   1
  -3   7   9 340.275 10.8027   1
   3  -7  -8 1.90271 3.84941   1
  -3   7   8-4.93824 4.93824   1
   3  -7  -7 3753.36 96.6761   1
  -3   7   7 3634.57 93.2359   1
   3  -7  -6  50.781 3.98454   1
  -3   7   6 57.4037 4.17063   1
   3  -7  -5 1151.16 27.5761   1
  -3   7   5 1175.22 32.8303   1
   3  -7  -4 103.663  4.1137   1
  -3   7   4 103.156 4.17848   1
   3  -7  -3 33.5293 3.02085   1
  -3   7   3 32.4795 3.46006   1
   3  -7  -2 6.89873 3.28461   1
  -3   7   2 4.83655 2.56178   1
   3  -7  -1 404.684 9.97357   1
  -3   7   1 392.674  9.3931   1
   3  -7   0 1627.51 43.6625   1
  -3   7   0 1586.80 54.8639   1
   3  -7   1 912.369 28.1959   1
  -3   7  -1 880.375 32.5265   1
   3  -7   2 448.554 14.1304   1
  -3   7  -2 416.748 22.5837   1
   3  -7   5 1072.85  34.149   1
   3  -7   6 1833.75 75.1187   1
  -3   7  -6 1719.95 69.1113   1
   3  -7   7  746.91 25.8077   1
  -3   7  -7 719.819 19.9243   1
   3  -7   8 21.9533 3.79801   1
  -3   7  -8 28.2659 3.65193   1
   3  -7   9 887.896 24.5361   1
  -3   7  -9 905.391 24.7441   1
   3  -7  10 580.562 15.2861   1
  -3   7 -10 602.821 15.4202   1
   3  -7  11 142.517 7.01054   1
  -3   7 -11 143.615 6.93942   1
   3  -7  12 339.534 12.1858   1
  -3   7 -12 378.277 12.3249   1
   3  -7  13 4.77721 4.77721   1
  -3   7 -13-1.93592 5.10468   1
   3  -7  14 26.6645 5.42565   1
  -3   7 -14 25.5052 5.54622   1
   3  -7  15 13.8326 5.31273   1
  -3   7 -15  14.339 5.52595   1
   3  -7  16 53.2623 7.61496   1
  -3   7 -16   49.51 6.43494   1
   3  -7  17 149.322  9.2514   1
  -3   7 -17 166.598 8.94275   1
   3  -7  18 15.0397 5.97993   1
  -3   7 -18    5.55 6.19098   1
   3  -7  19 133.923 9.54256   1
  -3   7 -19 124.243 14.7932   1
   3  -7  20-3.79633 6.56622   1
  -3   7 -20-0.82266 5.20769   1
   3  -7  21 5.83854 6.51636   1
  -3   7 -21-2.80373  5.7307   1
   3  -6 -20 6.72994 7.09736   1
  -3   6  20 3.13646 7.73361   1
   3  -6 -19-1.62236 6.45475   1
  -3   6  19-0.52922 8.13785   1
   3  -6 -18 28.3865 6.20521   1
  -3   6  18 25.2969  6.9668   1
   3  -6 -17-3.20223 5.53353   1
  -3   6  17-0.95891  6.3077   1
   3  -6 -16-1.81752 4.91905   1
  -3   6  16-5.62436 6.48338   1
   3  -6 -15 376.294 13.4634   1
  -3   6  15 393.159 28.8609   1
   3  -6 -14 47.0188  6.2022   1
  -3   6  14 47.7434 6.80116   1
   3  -6 -13 319.929 15.5706   1
  -3   6  13  335.64 13.5384   1
   3  -6 -12 13.1638 4.79334   1
  -3   6  12 8.96324  6.4286   1
   3  -6 -11 0.35421 4.45893   1
  -3   6  11 4.60478 4.45893   1
   3  -6 -10 0.35862 4.08191   1
  -3   6  10-1.00202 4.22958   1
   3  -6  -9 262.372 8.61628   1
  -3   6   9 275.275 8.69056   1
   3  -6  -8 709.392 19.6343   1
  -3   6   8 684.056 18.6573   1
   3  -6  -7 1425.83 42.4453   1
  -3   6   7 1378.10 32.7707   1
   3  -6  -6 4.86226 3.11521   1
  -3   6   6 6.54616 2.82053   1
   3  -6  -5 2740.49 59.2132   1
  -3   6   5 2663.90  71.106   1
   3  -6  -4 1732.16  48.049   1
  -3   6   4 1691.61 37.1259   1
   3  -6  -3 262.845 7.31155   1
  -3   6   3 261.619  7.0335   1
   3  -6  -2 463.264 11.0554   1
  -3   6   2 436.848 10.1452   1
   3  -6  -1 73.6586 3.06868   1
  -3   6   1 67.4501 3.00772   1
   3  -6   0 78.7616 3.60624   1
  -3   6   0 71.5794  3.3335   1
   3  -6   1 9.62885 2.15091   1
  -3   6  -1  5.5984  3.0354   1
   3  -6   2 2518.45 67.0194   1
  -3   6  -2 2483.18 101.531   1
   3  -6   3 321.265 10.1295   1
  -3   6  -3 323.035 11.9994   1
   3  -6   4 923.522 23.9544   1
  -3   6  -4 886.544 22.4929   1
   3  -6   5 434.891 13.3545   1
  -3   6  -5 419.386 11.3046   1
   3  -6   6 870.964 23.1229   1
  -3   6  -6 838.418 22.2331   1
   3  -6   7 800.867 21.9096   1
  -3   6  -7 765.624 21.1151   1
   3  -6   8 1548.47 32.5257   1
  -3   6  -8 1561.48 32.5257   1
   3  -6   9 639.998 16.0417   1
  -3   6  -9 655.339 16.0417   1
   3  -6  10 0.62822 3.98558   1
  -3   6 -10 7.25025 3.92379   1
   3  -6  11 511.899 14.5258   1
  -3   6 -11  549.66 14.7302   1
   3  -6  12 231.854 8.50969   1
  -3   6 -12 239.891  8.7511   1
   3  -6  13 13.9915 5.73583   1
  -3   6 -13  17.031 4.79457   1
   3  -6  14 30.2882 5.95724   1
  -3   6 -14 29.9662 5.47422   1
   3  -6  15 10.5874 6.13817   1
  -3   6 -15 7.96328 6.88274   1
   3  -6  16 4.59199 5.62302   1
  -3   6 -16 7.09593 5.97825   1
   3  -6  17 58.9191 6.26025   1
  -3   6 -17 57.5398 7.18525   1
   3  -6  18 16.2214 5.72056   1
  -3   6 -18 5.83117 6.52649   1
   3  -6  19 123.735 8.34615   1
  -3   6 -19 135.194 10.5815   1
   3  -6  20-6.66164 4.85776   1
  -3   6 -20 2.85178 6.45955   1
   3  -6  21 11.4677  7.0101   1
  -3   6 -21 7.77813  7.0101   1
   3  -6  22 15.3551 7.16993   1
  -3   6 -22  8.0278 6.71344   1
   3  -5 -21 7.84131 7.11526   1
  -3   5  21 7.66194 7.72173   1
   3  -5 -20-3.45319 6.21739   1
  -3   5  20 0.77922 6.88178   1
   3  -5 -19 3.15492 6.01636   1
  -3   5  19 0.77446 7.09246   1
   3  -5 -18 22.1549 6.33589   1
  -3   5  18  27.588 7.65276   1
   3  -5 -17 0.17055 4.63905   1
  -3   5  17 4.51966 6.17403   1
   3  -5 -16-1.95401 5.62329   1
  -3   5  16-0.60123 5.92391   1
   3  -5 -15 579.035 17.6064   1
  -3   5  15 619.933 20.6372   1
   3  -5 -14 4.07455 4.92182   1
  -3   5  14-6.89246  5.4359   1
   3  -5 -13 823.231 21.4521   1
  -3   5  13 879.655 34.5688   1
   3  -5 -12 56.7621 4.51482   1
  -3   5  12 51.9757 4.71593   1
   3  -5 -11 12.6112 3.71999   1
  -3   5  11 6.84723 3.64845   1
   3  -5 -10 12.3725 3.99012   1
  -3   5  10 14.4345 4.06229   1
   3  -5  -9 256.414 8.32075   1
  -3   5   9 253.426 8.25873   1
   3  -5  -8 345.965 9.60182   1
  -3   5   8 351.152 9.67402   1
   3  -5  -7 13.6357 3.09855   1
  -3   5   7  13.215 3.17037   1
   3  -5  -6 1239.30 30.9674   1
  -3   5   6 1217.68 25.8402   1
   3  -5  -5 3261.06 71.5509   1
  -3   5   5 3185.01 86.2134   1
   3  -5  -4 87.7491 3.76441   1
  -3   5   4 89.0777 3.83487   1
   3  -5  -3 1206.34  28.724   1
  -3   5   3 1217.64 25.5903   1
   3  -5  -2 3370.56   62.84   1
  -3   5   2 3238.98 59.5924   1
   3  -5  -1 688.697 17.6203   1
  -3   5   1 664.645 17.3428   1
   3  -5   0 2323.95 46.0461   1
  -3   5   0 2241.97 49.8693   1
   3  -5   1 119.018 4.52562   1
  -3   5  -1 106.871   4.124   1
   3  -5   2 702.751 16.4616   1
  -3   5  -2 667.771 18.0892   1
   3  -5   3 1202.17 26.3975   1
  -3   5  -3 1172.84 29.3327   1
   3  -5   4 3198.83 88.2327   1
  -3   5  -4 3106.02 85.5578   1
   3  -5   5 198.027 7.67433   1
  -3   5  -5 198.027 6.55006   1
   3  -5   6 385.777 12.3718   1
  -3   5  -6 378.703  10.665   1
   3  -5   7 129.545 6.21115   1
  -3   5  -7 121.537  7.2297   1
   3  -5   8 564.017 16.4706   1
  -3   5  -8 548.305 16.1974   1
   3  -5   9 397.982 12.8335   1
  -3   5  -9 401.011 13.1098   1
   3  -5  10 562.017 15.9033   1
  -3   5 -10 567.407 15.9755   1
   3  -5  11 1381.18 30.8242   1
  -3   5 -11 1368.54 34.4621   1
   3  -5  12 84.8569 5.82862   1
  -3   5 -12  86.388 5.82862   1
   3  -5  13 897.466 22.5359   1
  -3   5 -13 909.019 23.0861   1
   3  -5  14 6.03118 5.13911   1
  -3   5 -14 3.88827 5.13911   1
   3  -5  15 8.54788   5.382   1
  -3   5 -15 1.61088 5.25164   1
   3  -5  16 0.66614  5.2492   1
  -3   5 -16  1.4211 5.70218   1
   3  -5  17 3.50597 5.48282   1
  -3   5 -17-5.71092 5.94747   1
   3  -5  18 9.76611 5.33795   1
  -3   5 -18 7.93849  5.9901   1
   3  -5  19 31.4523 6.44046   1
  -3   5 -19 41.3102 8.80635   1
   3  -5  20 0.15065 5.65683   1
  -3   5 -20  5.6041 8.57939   1
   3  -5  21 49.6433 7.65938   1
  -3   5 -21 51.5056 7.50169   1
   3  -5  22 2.60576 5.35112   1
  -3   5 -22 2.60576 5.98705   1
   3  -4 -22 7.47915 7.11228   1
  -3   4  22 -3.1184  6.5453   1
   3  -4 -21 60.5413 7.76756   1
  -3   4  21 71.2473 9.45342   1
   3  -4 -20 6.85909 6.03662   1
  -3   4  20  7.3324 6.30043   1
   3  -4 -19 52.8446 6.63991   1
  -3   4  19  58.629 7.51896   1
   3  -4 -18  3.0196 5.68396   1
  -3   4  18 4.17415 6.61244   1
   3  -4 -17 5.44219 5.33318   1
  -3   4  17 1.56809 5.84469   1
   3  -4 -16 3.38348 4.45885   1
  -3   4  16 4.86976 4.99216   1
   3  -4 -15 101.965 7.03146   1
  -3   4  15 98.7501 7.33203   1
   3  -4 -14 52.3058 5.46013   1
  -3   4  14 55.4137 6.13084   1
   3  -4 -13 1371.14  32.175   1
  -3   4  13 1504.74 40.5715   1
   3  -4 -12 10.7421 4.52142   1
  -3   4  12 21.5835 4.66054   1
   3  -4 -11 1258.21 28.5289   1
  -3   4  11 1274.86 40.7656   1
   3  -4 -10 387.017 11.3769   1
  -3   4  10 385.055 11.3769   1
   3  -4  -9 397.995 11.8495   1
  -3   4   9 406.198 12.1223   1
   3  -4  -8 493.147 13.4291   1
  -3   4   8 494.062 13.4291   1
   3  -4  -7 434.662 12.2509   1
  -3   4   7 443.179 12.0512   1
   3  -4  -6 691.681 16.7534   1
  -3   4   6 687.932 16.8229   1
   3  -4  -5 170.719 5.77319   1
  -3   4   5 168.913 5.83241   1
   3  -4  -4 5156.31 110.133   1
  -3   4   4 5196.30 109.631   1
   3  -4  -3 2742.91 54.3802   1
  -3   4   3 2702.98 53.2704   1
   3  -4  -2 18.7309 2.09865   1
  -3   4   2 18.1327 1.83387   1
   3  -4  -1 2450.20 55.6018   1
  -3   4   1 2401.18 53.5776   1
   3  -4   0 8713.98 179.877   1
  -3   4   0 8470.65 172.971   1
   3  -4   1 2658.80 62.4176   1
  -3   4  -1 2579.42 58.8448   1
   3  -4   2 2699.07 61.4308   1
   3  -4   3 2680.19 62.5764   1
  -3   4  -3 2601.90 59.8209   1
   3  -4   4 1381.77 30.6157   1
  -3   4  -4 1337.03 29.5768   1
   3  -4   5 5200.68 97.7145   1
  -3   4  -5 5033.01 95.1358   1
   3  -4   6 213.183 7.02203   1
  -3   4  -6 200.225 6.95414   1
   3  -4   7  261.26 8.57624   1
  -3   4  -7 244.009  8.2115   1
   3  -4   8 1232.41 27.2027   1
  -3   4  -8 1216.34  27.273   1
   3  -4   9 1.56382 3.57738   1
  -3   4  -9 1.83979 3.43428   1
   3  -4  10 1.65781 3.41923   1
  -3   4 -10 6.44473 3.20164   1
   3  -4  11 432.293 12.1573   1
  -3   4 -11 468.295 13.1478   1
   3  -4  12 290.111 9.31686   1
  -3   4 -12 294.307 9.74271   1
   3  -4  13 1353.76 31.2075   1
  -3   4 -13 1372.88 31.1359   1
   3  -4  14-1.32261 5.07165   1
  -3   4 -14-1.08394 5.20093   1
   3  -4  15 360.001 12.9043   1
  -3   4 -15 355.648 15.6401   1
   3  -4  16 11.5723 5.02866   1
  -3   4 -16 8.68835   4.837   1
   3  -4  17 19.9515 5.74874   1
  -3   4 -17 16.2664 5.86146   1
   3  -4  18 10.1741  5.4663   1
  -3   4 -18 22.9535 5.80434   1
   3  -4  19 27.5766 5.92731   1
  -3   4 -19 24.9168 6.30615   1
   3  -4  20 1.43224 6.06594   1
  -3   4 -20 1.27906 6.32635   1
   3  -4  21 61.0862 8.16205   1
  -3   4 -21 59.7714 9.21841   1
   3  -4  22  17.005 5.11946   1
  -3   4 -22 15.9671  5.9701   1
   3  -3 -22    0.00 6.59196   1
  -3   3  22 2.17929 7.09428   1
   3  -3 -21 97.4567 8.14385   1
  -3   3  21 109.598 8.72769   1
   3  -3 -20 15.8287 6.03604   1
  -3   3  20 10.9099 6.39595   1
   3  -3 -19 148.997  8.4516   1
  -3   3  19 154.869  8.5821   1
   3  -3 -18-2.46095 5.28029   1
  -3   3  18 0.48582 5.98115   1
   3  -3 -17 36.1403  5.9069   1
  -3   3  17 39.8425 7.46266   1
   3  -3 -16 22.6292 5.20471   1
  -3   3  16 26.7372 5.77044   1
   3  -3 -15 5.00229 4.13074   1
  -3   3  15 2.31503 4.56651   1
   3  -3 -14 10.4546 4.22513   1
  -3   3  14 8.37498 4.98735   1
   3  -3 -13 1311.27 35.2691   1
  -3   3  13 1350.75 36.3813   1
   3  -3 -12 132.666 5.88709   1
  -3   3  12 127.242 5.88709   1
   3  -3 -11 3025.55 59.6699   1
  -3   3  11 3090.69 59.7394   1
   3  -3 -10 117.684 6.38064   1
  -3   3  10 108.093 5.40665   1
   3  -3  -9 686.032  20.743   1
  -3   3   9 667.476 19.9714   1
   3  -3  -8 1361.18 35.1286   1
  -3   3   8 1367.26 34.6967   1
   3  -3  -7 19.1872 3.00804   1
  -3   3   7 20.8129 3.21247   1
   3  -3  -6 3.12403 2.65978   1
  -3   3   6 4.07188 2.53404   1
   3  -3  -5 239.748  8.9756   1
  -3   3   5 240.403   8.455   1
   3  -3  -4 4261.63 81.6948   1
  -3   3   4 4336.58 95.1306   1
   3  -3  -3 7948.19 144.729   1
  -3   3   3 8032.34 144.991   1
   3  -3  -2 250.902 7.49599   1
  -3   3   2  247.31 7.62222   1
   3  -3  -1 4570.98 87.5629   1
  -3   3   1 4532.27 86.8729   1
   3  -3   0 395.364 10.7556   1
  -3   3   0 384.405 10.5911   1
   3  -3   1 3930.30 76.2948   1
  -3   3  -1 3771.86 73.5871   1
   3  -3   2 2004.11 41.0438   1
  -3   3  -2 1924.02 40.6254   1
   3  -3   3 4738.45 91.8012   1
  -3   3  -3 4607.20 88.8545   1
   3  -3   4 892.961 21.3951   1
  -3   3  -4 842.668 20.4325   1
   3  -3   5 6916.58 128.073   1
  -3   3  -5 6613.34 124.005   1
   3  -3   6 267.039 8.52335   1
  -3   3  -6 248.884 7.96413   1
   3  -3   7 1302.06 29.7592   1
  -3   3  -7 1256.08 28.8837   1
   3  -3   8 425.657 12.1516   1
  -3   3  -8 404.274 11.8093   1
   3  -3   9 124.368 5.60254   1
  -3   3  -9  127.20 5.73642   1
   3  -3  10 32.0237 4.06067   1
  -3   3 -10 38.5501 4.13412   1
   3  -3  11 26.3947 4.04195   1
  -3   3 -11 19.2231  4.4663   1
   3  -3  12 230.759 8.33047   1
  -3   3 -12  223.15 10.3149   1
   3  -3  13 1355.97 30.8468   1
  -3   3 -13 1379.73 37.7959   1
   3  -3  14  3.0854 5.69061   1
  -3   3 -14-5.34325 5.28195   1
   3  -3  15 1777.03 45.5768   1
  -3   3 -15 1826.06 47.5546   1
   3  -3  16 71.9663 7.62482   1
  -3   3 -16 71.3278 8.23519   1
   3  -3  17 148.572 11.7887   1
  -3   3 -17 149.178  9.0957   1
   3  -3  18 1.70275 6.48063   1
  -3   3 -18 3.85449 5.38782   1
   3  -3  19 4.23649 7.32273   1
  -3   3 -19 2.94853 6.19678   1
   3  -3  20 1.14644 5.09618   1
  -3   3 -20 -2.3243 6.58812   1
   3  -3  21 40.8839 7.51343   1
  -3   3 -21 43.8504 7.62243   1
   3  -3  22 24.4574 7.77135   1
  -3   3 -22 17.5255 7.44355   1
   3  -3  23 100.642 9.43948   1
  -3   3 -23 106.689 10.9404   1
   3  -2 -23-0.53233 6.67765   1
  -3   2  23-6.04355 7.39787   1
   3  -2 -22-4.35519 6.18275   1
  -3   2  22 2.02653 6.80913   1
   3  -2 -21 92.9903 6.36135   1
  -3   2  21 85.2508 7.24628   1
   3  -2 -20-1.32273 5.57016   1
  -3   2  20 7.34115 5.42319   1
   3  -2 -19 283.228  10.466   1
  -3   2  19 271.579 11.3382   1
   3  -2 -18 11.1343 4.62938   1
  -3   2  18 6.75019 4.97758   1
   3  -2 -17 239.977 11.0269   1
  -3   2  17 227.905 10.8609   1
   3  -2 -16 70.6683 6.71375   1
  -3   2  16 75.2253 7.29642   1
   3  -2 -15  8.6382 5.24462   1
  -3   2  15 9.99018  5.1811   1
   3  -2 -14 120.243 7.56214   1
  -3   2  14 138.119 7.05486   1
   3  -2 -13-0.46229   4.517   1
  -3   2  13 4.58441 4.38216   1
   3  -2 -12 697.556 17.7077   1
  -3   2  12  697.42 20.5612   1
   3  -2 -11 1243.40 28.0374   1
  -3   2  11 1232.55  27.733   1
   3  -2 -10 1137.66 26.4565   1
  -3   2  10 1147.24 26.5936   1
   3  -2  -9 3103.27 61.6547   1
  -3   2   9 3150.60 61.6547   1
   3  -2  -8 446.104 13.1919   1
  -3   2   8 445.422  12.577   1
   3  -2  -7 1122.80 27.0213   1
  -3   2   7 1144.62 26.5362   1
   3  -2  -6 3231.47 65.2188   1
  -3   2   6 3297.34 65.7949   1
   3  -2  -5 1230.08 28.2469   1
  -3   2   5 1238.11 28.3694   1
   3  -2  -4 4.36609 1.76723   1
  -3   2   4 2.27755 1.83338   1
   3  -2  -3 5488.73 102.097   1
  -3   2   3 5537.61 103.202   1
   3  -2  -2 3474.13 68.2815   1
  -3   2   2 3415.96  67.888   1
   3  -2  -1 4229.15 81.1989   1
  -3   2   1 4094.13 91.3017   1
   3  -2   0 3532.25 79.6353   1
  -3   2   0 3447.86  78.025   1
   3  -2   1  339.86 10.8446   1
  -3   2  -1 330.673 10.9116   1
   3  -2   2 486.234 14.5248   1
  -3   2  -2 460.823 14.1448   1
   3  -2   3 55.2369 3.17475   1
  -3   2  -3 56.2668 3.17475   1
   3  -2   4 6278.97 163.639   1
  -3   2  -4 6047.86 156.722   1
   3  -2   5 3414.71 77.6003   1
  -3   2  -5 3216.67 73.1182   1
   3  -2   6 132.677 6.31332   1
  -3   2  -6 119.155 4.96116   1
   3  -2   7 4994.06  110.66   1
  -3   2  -7 4753.23 91.5059   1
   3  -2   8 299.151  9.7378   1
  -3   2  -8 283.716 9.39003   1
   3  -2   9 18.8765 3.60102   1
  -3   2  -9 15.4854 3.60102   1
   3  -2  10 11.0076 3.54046   1
  -3   2 -10 6.96291 3.46536   1
   3  -2  11 74.0732 5.47039   1
  -3   2 -11 69.5599 5.17675   1
   3  -2  12  224.52 8.55741   1
  -3   2 -12  223.67 8.63372   1
   3  -2  13 738.429 19.7535   1
  -3   2 -13 719.268 19.0958   1
   3  -2  14 135.003 7.68949   1
  -3   2 -14 144.365 7.54222   1
   3  -2  15 1267.79 30.3139   1
  -3   2 -15 1246.95 29.2092   1
   3  -2  16 54.2773 6.48116   1
  -3   2 -16 47.8735 7.00352   1
   3  -2  17 464.936 16.7666   1
  -3   2 -17 475.364 17.6119   1
   3  -2  18 26.7688 6.32113   1
  -3   2 -18 30.6191 6.97594   1
   3  -2  19 4.77135 6.04984   1
  -3   2 -19 4.82985 6.90217   1
   3  -2  20-3.03519 6.15153   1
  -3   2 -20 4.57713 6.70339   1
   3  -2  21  12.515 6.45128   1
  -3   2 -21 9.47103 6.77425   1
   3  -2  22  10.117 7.31457   1
  -3   2 -22 16.1554 7.65653   1
   3  -1 -23-6.09078 6.93088   1
  -3   1  23-1.80773 7.54596   1
   3  -1 -22 14.4197 4.94511   1
  -3   1  22   15.81 6.11331   1
   3  -1 -21 14.2862 4.43192   1
  -3   1  21 12.7115 5.05894   1
   3  -1 -20 1.41036 5.26341   1
  -3   1  20-1.99923 5.90317   1
   3  -1 -19 198.819  9.2004   1
  -3   1  19 195.923 9.50959   1
   3  -1 -18 54.9145 5.39352   1
  -3   1  18 52.2532  5.4488   1
   3  -1 -17 445.949 14.6379   1
  -3   1  17 432.124 14.8619   1
   3  -1 -16  76.757 6.30355   1
  -3   1  16 75.6687 6.12942   1
   3  -1 -15 12.9076 4.07849   1
  -3   1  15 14.9151   4.569   1
   3  -1 -14  216.47 8.74597   1
  -3   1  14 206.287 10.4369   1
   3  -1 -13 7.28701 4.04727   1
  -3   1  13 0.51913 7.02744   1
   3  -1 -12 153.648 6.90881   1
  -3   1  12 160.567 8.39762   1
   3  -1 -11 122.126 6.92349   1
  -3   1  11 111.653  6.6602   1
   3  -1 -10 2776.46 66.6217   1
  -3   1  10 2724.69 62.8699   1
   3  -1  -9 921.042 25.4476   1
  -3   1   9 924.072 24.5079   1
   3  -1  -8 389.855 13.8923   1
  -3   1   8 381.262 12.8608   1
   3  -1  -7 1455.68 38.1623   1
  -3   1   7 1450.15 31.2628   1
   3  -1  -6 4002.41 92.6548   1
  -3   1   6 3979.41 88.7432   1
   3  -1  -5 1468.37 31.7891   1
  -3   1   5 1422.14 31.3456   1
   3  -1  -4 3812.26 87.6526   1
  -3   1   4 3820.11 85.8912   1
   3  -1  -3 3632.41  80.866   1
  -3   1   3 3650.84 80.9314   1
   3  -1  -2  788.05 18.6238   1
  -3   1   2 803.952 18.9451   1
   3  -1  -1 3158.09 60.7843   1
  -3   1   1 3160.00 62.7005   1
   3  -1   0 1609.48 32.9858   1
  -3   1   0 1572.40 33.6367   1
   3  -1   1 1534.84 31.5009   1
  -3   1  -1 1475.50 31.0512   1
   3  -1   2 126.142 4.34348   1
  -3   1  -2 118.419 4.15256   1
   3  -1   3 2862.39 54.9089   1
  -3   1  -3 2740.04 53.9344   1
   3  -1   4 772.721 18.1862   1
  -3   1  -4 746.327 17.9168   1
   3  -1   5 392.202 10.9843   1
  -3   1  -5 369.677 10.4863   1
   3  -1   6 5.08798 2.67368   1
  -3   1  -6 4.94831 2.40432   1
   3  -1   7 6943.20 146.107   1
  -3   1  -7 6684.24 123.721   1
   3  -1   8 4.51308 3.25827   1
  -3   1  -8 6.76961 3.25827   1
   3  -1   9 4991.93 94.9738   1
  -3   1  -9 4781.69 90.7682   1
   3  -1  10 29.0476 4.52345   1
  -3   1 -10 28.5598 4.52345   1
   3  -1  11 35.5712 4.89048   1
  -3   1 -11 33.3902 4.96918   1
   3  -1  12 149.813 7.16612   1
  -3   1 -12 147.784 7.16612   1
   3  -1  13  456.34 13.8244   1
  -3   1 -13 452.397 13.8244   1
   3  -1  14  3.5843 5.46334   1
  -3   1 -14-1.81387 5.68057   1
   3  -1  15 326.976 12.4062   1
  -3   1 -15 319.968 11.9774   1
   3  -1  16 26.6382 6.74942   1
  -3   1 -16 28.4354 7.02898   1
   3  -1  17 472.505 18.2583   1
  -3   1 -17 442.707 16.6071   1
   3  -1  18 9.39609  6.1707   1
  -3   1 -18 2.12315 6.78506   1
   3  -1  19 61.9476  7.7814   1
  -3   1 -19 61.9476  8.3713   1
   3  -1  20 22.8834 7.36809   1
  -3   1 -20 12.0345 7.48666   1
   3  -1  21-2.04728 7.12724   1
  -3   1 -21-6.49862 7.33112   1
   3  -1  22 17.2823 7.52099   1
  -3   1 -22 14.0196  8.7656   1
   3   0 -23 4.87111 5.67194   1
  -3   0  23 17.5815  9.1618   1
   3   0 -22 15.2166 8.14947   1
  -3   0  22 24.2857 8.53855   1
   3   0 -21 5.50049 5.64896   1
  -3   0  21 2.93406 5.21769   1
   3   0 -20-6.40052  7.7762   1
  -3   0  20 1.74494 5.63304   1
   3   0 -19 10.1064 7.11666   1
  -3   0  19 7.98271 6.16777   1
   3   0 -18 451.711 17.1052   1
  -3   0  18 460.172 14.5295   1
   3   0 -17 257.372 11.2967   1
  -3   0  17 251.811 11.6957   1
   3   0 -16  10.534 4.86118   1
  -3   0  16 13.8243 5.48956   1
   3   0 -15  258.23 9.84438   1
  -3   0  15 258.349 9.16137   1
   3   0 -14 1445.82 32.5124   1
  -3   0  14 1442.20 36.6082   1
   3   0 -13 35.8416 4.77631   1
  -3   0  13 22.8416 5.98965   1
   3   0 -12  96.785  5.5609   1
  -3   0  12 94.6619 6.32053   1
   3   0 -11 180.568 7.39044   1
  -3   0  11 185.599 7.05894   1
   3   0 -10 1627.35 35.5752   1
  -3   0  10 1623.30 34.9845   1
   3   0  -9 605.311 16.0909   1
  -3   0   9 604.335  15.316   1
   3   0  -8 4004.66 78.7913   1
  -3   0   8 4036.72 88.9208   1
   3   0  -7 139.969 5.78898   1
  -3   0   7 139.336 5.56561   1
   3   0  -6 21.0784 2.53457   1
  -3   0   6 23.5577 2.59909   1
   3   0  -5 7.20361 2.02802   1
  -3   0   5 4.55158 2.02802   1
   3   0  -4 8805.28 309.614   1
  -3   0   4 8665.74 316.767   1
   3   0  -3 2116.08 59.2984   1
  -3   0   3 2164.77 62.2249   1
   3   0  -2 4634.47 167.813   1
  -3   0   2 4603.78 122.191   1
   3   0  -1 7644.86 191.715   1
  -3   0   1 7634.14 155.532   1
   3   0   0 2108.35 40.4159   1
  -3   0   0 2069.59 41.2947   1
   3   0   1 2369.42 44.4408   1
  -3   0  -1 2324.84 44.7006   1
   3   0   2 1387.96 27.9932   1
  -3   0  -2 1311.55 32.3438   1
   3   0   3 2067.59  46.719   1
  -3   0  -3 2047.38 59.1545   1
   3   0   4 70.2155 3.13702   1
  -3   0  -4 61.5788 3.13702   1
   3   0   5 1106.36 28.2025   1
  -3   0  -5 1018.82 26.5412   1
   3   0   6 17.2702 2.78484   1
  -3   0  -6 18.6106 2.57702   1
   3   0   7 2807.31 64.6063   1
  -3   0  -7 2658.98  53.589   1
   3   0   8 119.332 5.62054   1
  -3   0  -8 115.772 5.32299   1
   3   0   9 5612.38 103.145   1
  -3   0  -9 5476.58 99.4069   1
   3   0  10 8.30032 4.56113   1
  -3   0 -10 10.0715 4.48009   1
   3   0  11 661.434 17.3691   1
  -3   0 -11  632.11 16.4081   1
   3   0  12 103.745 6.69358   1
  -3   0 -12 103.346 6.52946   1
   3   0  13 317.934 12.5837   1
  -3   0 -13 315.934 12.5837   1
   3   0  14 187.636 9.06264   1
  -3   0 -14 189.741  9.7944   1
   3   0  15 5.96872 6.55368   1
  -3   0 -15 9.57595 6.47785   1
   3   0  16 25.8035  6.9292   1
  -3   0 -16 19.3294  6.9292   1
   3   0  17 375.688 14.6628   1
  -3   0 -17 347.367 15.3915   1
   3   0  18 106.049 9.53218   1
  -3   0 -18 99.8103 9.14637   1
   3   0  19 27.3714 7.50872   1
  -3   0 -19  23.417 7.57235   1
   3   0  20 1.37063 5.75127   1
  -3   0 -20 3.35043 6.85315   1
   3   0  21 2.50665 7.21916   1
  -3   0 -21 0.80213 7.93014   1
   3   0  22 4.64515 7.20194   1
  -3   0 -22 9.01706 8.32419   1
   3   1 -23 7.82365  6.6798   1
  -3  -1  23 12.1351  6.9291   1
   3   1 -22 53.2366 6.68286   1
  -3  -1  22 53.9084 7.45369   1
   3   1 -21 1.66267 5.50449   1
  -3  -1  21 6.39597 6.34644   1
   3   1 -20 0.84112 5.54704   1
  -3  -1  20-3.05268  5.5978   1
   3   1 -19 13.3643 4.69373   1
  -3  -1  19  19.439 5.66718   1
   3   1 -18 20.8081 6.05947   1
  -3  -1  18 24.9032  6.3763   1
   3   1 -17 138.971 8.27141   1
  -3  -1  17 148.669 8.22138   1
   3   1 -16 298.825 11.5192   1
  -3  -1  16 297.607 10.7483   1
   3   1 -15 522.693  14.426   1
  -3  -1  15 532.298 14.7644   1
   3   1 -14 80.6702 5.95489   1
  -3  -1  14 72.0456  5.6614   1
   3   1 -13 367.082 11.1669   1
  -3  -1  13 352.513 12.2913   1
   3   1 -12 952.726 22.3219   1
  -3  -1  12 952.657 21.8507   1
   3   1 -11 533.909 13.2065   1
  -3  -1  11  511.56 13.0786   1
   3   1 -10 244.254 8.51468   1
  -3  -1  10 242.326 9.84571   1
   3   1  -9 1283.43 40.3058   1
  -3  -1   9 1271.83 38.1758   1
   3   1  -8 2572.34 60.7939   1
  -3  -1   8 2503.46 49.6614   1
   3   1  -7 654.207 18.7315   1
  -3  -1   7 637.627 21.8456   1
   3   1  -6 1010.72 32.6581   1
  -3  -1   6 1061.10 46.7626   1
   3   1  -5 50.4004 3.00467   1
  -3  -1   5 46.2887 3.25584   1
   3   1  -4 1537.98 66.2307   1
  -3  -1   4 1606.16 68.2789   1
   3   1  -3 224.759 6.78163   1
  -3  -1   3 225.265 6.71607   1
   3   1  -2 1040.20 31.2915   1
  -3  -1   2 1012.47 24.7909   1
   3   1  -1 6839.16 168.929   1
  -3  -1   1 7110.36 177.752   1
   3   1   0 402.031 9.17459   1
  -3  -1   0 407.808 9.50468   1
   3   1   110391.10 242.167   1
  -3  -1  -110093.00 195.762   1
   3   1   2 691.878 16.7517   1
  -3  -1  -2 716.196 19.2305   1
   3   1   3 676.623 20.5432   1
  -3  -1  -3 722.857  33.506   1
   3   1   4 37.2814 2.65108   1
  -3  -1  -4 37.9156 2.72385   1
   3   1   5 703.006  19.251   1
  -3  -1  -5 677.484 15.7314   1
   3   1   6 42.0134 3.39225   1
  -3  -1  -6 37.4575  3.4691   1
   3   1   7 102.843 5.30912   1
  -3  -1  -7 96.9906 5.15064   1
   3   1   8 207.508 7.57055   1
  -3  -1  -8 209.129  7.6522   1
   3   1   9 3105.64 69.4368   1
  -3  -1  -9 3035.06 57.9638   1
   3   1  10 25.3961 4.98155   1
  -3  -1 -10 28.6317 5.22574   1
   3   1  11 1715.16 41.7133   1
  -3  -1 -11 1671.23 48.9222   1
   3   1  12 310.242 11.6083   1
  -3  -1 -12 312.576 11.1906   1
   3   1  13  106.84 7.68404   1
  -3  -1 -13 126.436 7.75653   1
   3   1  14 205.569 10.2902   1
  -3  -1 -14 226.948 10.9238   1
   3   1  15 84.8398  7.7045   1
  -3  -1 -15 80.4743 8.32493   1
   3   1  16 9.59518 5.27196   1
  -3  -1 -16 3.11574 5.20727   1
   3   1  17 131.004  9.1676   1
  -3  -1 -17 127.018 9.38391   1
   3   1  18 130.186 9.76669   1
  -3  -1 -18 140.111  10.569   1
   3   1  19   48.22 6.99765   1
  -3  -1 -19 42.6431 7.13296   1
   3   1  20-0.72524 6.47883   1
  -3  -1 -20 8.80928 6.60454   1
   3   1  21 35.9709   9.033   1
  -3  -1 -21  39.425 11.3995   1
   3   2 -23 41.4836 7.75395   1
  -3  -2  23 54.9337 8.38768   1
   3   2 -22 34.7497 6.90984   1
  -3  -2  22 27.3529 6.90984   1
   3   2 -21 32.7479 6.31388   1
  -3  -2  21 25.8555 6.74957   1
   3   2 -20 35.2494 5.73368   1
  -3  -2  20 30.2096 6.17923   1
   3   2 -19 67.7952 7.22582   1
  -3  -2  19 80.6681 8.00001   1
   3   2 -18 14.9899 5.60429   1
  -3  -2  18  3.5186 6.30482   1
   3   2 -17 152.134 8.59712   1
  -3  -2  17 155.578 8.08599   1
   3   2 -16 560.326 17.4246   1
  -3  -2  16 541.316 19.6093   1
   3   2 -15 415.365 13.7184   1
  -3  -2  15  384.05 12.5852   1
   3   2 -14 286.613  10.073   1
  -3  -2  14 281.548 10.1304   1
   3   2 -13 274.141 8.94139   1
  -3  -2  13  269.93 9.13769   1
   3   2 -12 696.458 17.2561   1
  -3  -2  12 691.381 24.2683   1
   3   2 -11 705.377 18.9734   1
  -3  -2  11 693.953 18.8328   1
   3   2 -10 1412.68 36.3457   1
  -3  -2  10 1461.94 35.3633   1
   3   2  -9 2582.87 99.8382   1
  -3  -2   9 2492.51 69.0805   1
   3   2  -8 11.0212 3.18412   1
  -3  -2   8  5.6289 3.18412   1
   3   2  -7 1774.53 53.2825   1
  -3  -2   7 1771.24 51.1934   1
   3   2  -6 1827.89  77.743   1
  -3  -2   6 1909.49 77.9465   1
   3   2  -5 22.0763 2.39394   1
  -3  -2   5 24.7985   2.587   1
   3   2  -4 1738.88 48.3434   1
  -3  -2   4 1727.09 71.0028   1
   3   2  -3 1326.42 39.1116   1
  -3  -2   3 1262.17 37.5273   1
   3   2  -2  246.14 7.37369   1
  -3  -2   2 251.481 9.68104   1
   3   2  -1 2481.54 51.9211   1
  -3  -2   1 2505.46 51.7818   1
   3   2   0 851.939 25.3679   1
  -3  -2   0 858.504 25.7826   1
   3   2   1 7051.27 171.326   1
  -3  -2  -1 7045.66 173.809   1
   3   2   2 137.367 3.68305   1
  -3  -2  -2 131.432 4.50384   1
   3   2   3 6131.74 121.383   1
  -3  -2  -3 6064.09 219.294   1
   3   2   4 115.782 4.21812   1
  -3  -2  -4  112.24 5.03739   1
   3   2   5 162.255 5.26898   1
  -3  -2  -5 157.989 6.20416   1
   3   2   6 677.377  18.478   1
  -3  -2  -6 652.379 15.7946   1
   3   2   7 46.1093 4.33642   1
  -3  -2  -7 49.2068 4.00845   1
   3   2   8 27.3286 4.20248   1
  -3  -2  -8 19.8117 4.20248   1
   3   2   9 1107.04 24.6504   1
  -3  -2  -9 1083.82  24.817   1
   3   2  10 366.981 11.9498   1
  -3  -2 -10 359.769 12.0279   1
   3   2  11 1538.27 34.8147   1
  -3  -2 -11 1535.83  38.151   1
   3   2  12 33.9461 6.53209   1
  -3  -2 -12 29.5307 6.27236   1
   3   2  13 239.282 11.2502   1
  -3  -2 -13 240.529 11.4156   1
   3   2  14 95.8077 8.50912   1
  -3  -2 -14 104.366 8.84208   1
   3   2  15 21.5518 7.37361   1
  -3  -2 -15 14.1426 7.37361   1
   3   2  16 13.6318 7.45206   1
  -3  -2 -16 5.40729 7.06583   1
   3   2  17 131.922 11.1372   1
  -3  -2 -17 125.621 12.2073   1
   3   2  18-2.84267  8.0401   1
  -3  -2 -18 2.19565 7.67946   1
   3   2  19 183.125  13.615   1
  -3  -2 -19 177.553 14.4351   1
   3   2  20 9.37258 8.74774   1
  -3  -2 -20 -2.9626 10.6223   1
   3   2  21 50.8571 10.7681   1
  -3  -2 -21 7.72645 13.1105   1
   3   3 -23 102.659 8.53165   1
  -3  -3  23 93.6777 8.60914   1
   3   3 -22 6.60345 6.45621   1
  -3  -3  22 8.10524 6.85375   1
   3   3 -21 109.609 7.38305   1
  -3  -3  21 114.047 7.92967   1
   3   3 -20 12.3732 5.96789   1
  -3  -3  20 12.9292 6.21995   1
   3   3 -19  63.053 6.73128   1
  -3  -3  19 66.5453  7.2532   1
   3   3 -18 17.7179 5.59809   1
  -3  -3  18 22.0309  6.3611   1
   3   3 -17 60.0308 6.23368   1
  -3  -3  17 65.4283 6.52086   1
   3   3 -16 79.1221 6.00635   1
  -3  -3  16 70.6634 6.61054   1
   3   3 -15 31.3325 4.93499   1
  -3  -3  15 35.2246 5.97785   1
   3   3 -14  343.89 11.5622   1
  -3  -3  14 341.157  12.415   1
   3   3 -13 14.8891 4.07976   1
  -3  -3  13 11.5193 4.95971   1
   3   3 -12 280.107 9.23778   1
  -3  -3  12 283.786 9.51369   1
   3   3 -11 933.218 46.0064   1
  -3  -3  11 862.946 40.6566   1
   3   3 -10 78.1999  5.0844   1
  -3  -3  10 87.5681 5.37553   1
   3   3  -9 1981.49   56.70   1
  -3  -3   9 2033.98 57.9363   1
   3   3  -8 365.888  12.487   1
  -3  -3   8 364.099 12.1352   1
   3   3  -7 3717.01 140.713   1
   3   3  -6 0.97415 2.81991   1
  -3  -3   6-0.62551 2.81991   1
  -3  -3   5 2638.86 98.2147   1
   3   3  -4 526.034   17.77   1
  -3  -3   4 513.923 14.3804   1
   3   3  -3 12.7639 2.07905   1
  -3  -3   3 17.4702 1.93424   1
   3   3  -2  389.98  9.8112   1
  -3  -3   2 400.502 13.5453   1
   3   3  -1 166.372 6.96579   1
  -3  -3   1 163.526 7.04012   1
   3   3   0 392.837 17.1363   1
  -3  -3   0 391.549  13.642   1
   3   3   1 1039.22 29.8025   1
  -3  -3  -1 1049.36 31.0079   1
   3   3   2 44.3262 3.27712   1
  -3  -3  -2 43.7819 3.42453   1
   3   3   4 59.2614 3.15067   1
  -3  -3  -4 60.5722 3.22282   1
   3   3   6 1712.76 49.0388   1
  -3  -3  -6 1536.28 44.8538   1
   3   3   7  198.77 7.29904   1
  -3  -3  -7 205.804 7.20631   1
   3   3   8 95.5554 6.11347   1
  -3  -3  -8 97.3254 6.01817   1
   3   3   9 8.03522 5.29657   1
  -3  -3  -9 8.74421 4.96293   1
   3   3  10 177.646 8.94348   1
  -3  -3 -10  190.26 8.84505   1
   3   3  11 417.618 14.2464   1
  -3  -3 -11 405.861 13.6698   1
   3   3  12  174.38 10.2536   1
  -3  -3 -12 185.106 10.5315   1
   3   3  13 389.056 17.7602   1
  -3  -3 -13  390.25 17.3803   1
   3   3  14 -1.6542 7.14196   1
  -3  -3 -14-10.7129 7.14196   1
   3   3  15 32.3956 8.29165   1
  -3  -3 -15 19.7559  7.8619   1
   3   3  16 37.6984 8.40178   1
  -3  -3 -16 34.7639 9.14455   1
   3   3  17 40.2642 9.12624   1
  -3  -3 -17 56.2942 9.12624   1
   3   3  18-1.35381 8.61306   1
  -3  -3 -18-2.26414 7.81944   1
   3   3  19  96.301 12.5713   1
  -3  -3 -19 111.173 14.8721   1
   3   3  20 5.40936 10.0983   1
  -3  -3 -20-3.90535 9.66859   1
   3   4 -22  7.5642 5.27717   1
  -3  -4  22 6.87655 7.24742   1
   3   4 -21 8.16102 5.05817   1
  -3  -4  21 12.9097 5.92636   1
   3   4 -20 10.4465 5.40206   1
  -3  -4  20  5.6151 4.78577   1
   3   4 -19 68.8963 6.80902   1
  -3  -4  19 62.0325  6.8638   1
   3   4 -18 30.7387 5.51322   1
  -3  -4  18  28.659 6.01887   1
   3   4 -17 99.3997 7.30112   1
  -3  -4  17 101.933 8.08858   1
   3   4 -16 21.3565 5.51018   1
  -3  -4  16 20.8433 5.90634   1
   3   4 -15 90.9725 6.77897   1
  -3  -4  15 80.8182 7.16661   1
   3   4 -14 159.435 8.73398   1
  -3  -4  14 157.389 8.73398   1
   3   4 -13 17.8794 5.08495   1
  -3  -4  13  13.348 5.15672   1
   3   4 -12 99.9373 6.71032   1
  -3  -4  12 98.4708 7.06905   1
   3   4 -11 0.36614  4.3937   1
  -3  -4  11 2.53069 4.83523   1
   3   4 -10 0.37095 4.08048   1
  -3  -4  10 2.85852  5.7825   1
   3   4  -9 393.371 14.0776   1
  -3  -4   9 387.997 11.4291   1
   3   4  -8 28.9675 4.26739   1
  -3  -4   8 26.4534 3.85939   1
   3   4  -6 129.237 5.64255   1
  -3  -4   6 128.794 5.26638   1
   3   4  -5 4568.47 163.829   1
  -3  -4   5 4621.89 161.232   1
   3   4  -4  168.32 5.54102   1
  -3  -4   4 188.093 6.94861   1
   3   4  -3 286.756 10.1982   1
  -3  -4   3 300.372 11.2699   1
   3   4  -2 221.198 8.19971   1
  -3  -4   2  233.64 8.82869   1
   3   4  -1 532.205 16.1433   1
  -3  -4   1 587.001 24.7212   1
   3   4   0  0.4043 2.54469   1
  -3  -4   0-0.48753 2.54469   1
   3   4   1 265.136  8.9984   1
  -3  -4  -1 277.609 10.5225   1
   3   4   2  205.07 8.22891   1
  -3  -4  -2 201.872 13.3845   1
   3   4   3 1230.75 46.6676   1
   3   4   4 239.037 7.09072   1
  -3  -4  -4 230.448 6.27462   1
   3   4   6 111.356 6.50997   1
  -3  -4  -6  110.97 5.35105   1
   3   4   7 590.772 16.4841   1
  -3  -4  -7 577.532 16.6905   1
   3   4   8 460.447 14.6869   1
  -3  -4  -8 463.273 16.0166   1
   3   4   9 356.027 12.3647   1
  -3  -4  -9 356.442 12.3647   1
   3   4  10-9.61271 6.41362   1
  -3  -4 -10-1.26727 6.50635   1
   3   4  11 3.81211 6.79417   1
  -3  -4 -11 4.74977 6.57897   1
   3   4  12 51.1644  8.7365   1
  -3  -4 -12 52.9178 8.22259   1
   3   4  13 116.275   10.26   1
  -3  -4 -13 121.574  10.363   1
   3   4  14 28.6674 8.62018   1
  -3  -4 -14 31.2321 8.23547   1
   3   4  15 23.9336 8.66681   1
  -3  -4 -15 15.7766 8.57036   1
   3   4  16 3.68603 8.60519   1
  -3  -4 -16 -0.7238 8.20308   1
   3   4  17 3.18886 9.84446   1
  -3  -4 -17 4.72375 9.84446   1
   3   4  18 9.44271 10.8913   1
  -3  -4 -18 18.3221 9.52319   1
   3   4  19  15.465 11.2576   1
  -3  -4 -19 52.2227 11.5419   1
   3   5 -22  3.1266 6.96379   1
  -3  -5  22 3.80375 7.67438   1
   3   5 -21 1.49532 6.43707   1
  -3  -5  21 6.27714  7.2287   1
   3   5 -20 5.42427  6.0199   1
  -3  -5  20 2.02517 6.71878   1
   3   5 -19 6.89748 6.01609   1
  -3  -5  19 7.25327 6.50934   1
   3   5 -18-2.35996 5.37268   1
  -3  -5  18 3.64036 6.34344   1
   3   5 -17 98.2953 8.26709   1
  -3  -5  17 101.952 8.44206   1
   3   5 -16 61.8822 7.03103   1
  -3  -5  16 60.3841 7.21485   1
   3   5 -15  213.51 8.80443   1
  -3  -5  15 219.357 9.58726   1
   3   5 -14 37.5219 5.93092   1
  -3  -5  14 34.3892 6.65074   1
   3   5 -13 463.244 28.0895   1
  -3  -5  13 478.992 15.6111   1
   3   5 -12 201.225 9.62815   1
  -3  -5  12 188.205  9.5513   1
   3   5 -11 11.0711 4.61389   1
  -3  -5  11 14.9499 5.07754   1
   3   5 -10 73.4613 5.65799   1
  -3  -5  10 60.6759 5.42658   1
   3   5  -9 243.319 9.08722   1
  -3  -5   9  223.19 8.92243   1
   3   5  -8  14.142 4.17345   1
  -3  -5   8 15.2033 4.69812   1
   3   5  -7 30.3861 3.97598   1
  -3  -5   7 29.1572 4.04827   1
   3   5  -6 16.4083 3.43006   1
  -3  -5   6 15.9948  3.5152   1
   3   5  -5 1214.31 52.3306   1
   3   5  -4 41.2094 3.17091   1
  -3  -5   4 37.7773 3.41961   1
  -3  -5   3 2491.78 88.0934   1
   3   5  -2 470.952  19.131   1
  -3  -5   2 530.992 22.4844   1
   3   5   0  289.85 9.84254   1
  -3  -5   0 280.748 10.5696   1
   3   5   1 13.0944 3.81055   1
  -3  -5  -1 9.36702 4.18468   1
   3   5   2 411.984 20.2244   1
  -3  -5  -2 427.245 20.6106   1
   3   5   3 1233.80 47.0254   1
  -3  -5  -3 1214.83 47.6321   1
   3   5   4 421.593 14.8965   1
  -3  -5  -4 435.969 15.6322   1
   3   5   5 707.645 24.4814   1
  -3  -5  -5 683.163 17.7383   1
   3   5   6 22.7272 4.85021   1
  -3  -5  -6 19.1059 4.85021   1
   3   5   7 926.983 34.6951   1
  -3  -5  -7  899.21 33.3141   1
   3   5   8 152.691 9.34984   1
  -3  -5  -8 136.106 8.52486   1
   3   5   9 171.493  10.929   1
  -3  -5  -9 187.548 10.2687   1
   3   5  10 103.577 10.8077   1
  -3  -5 -10 124.775  10.269   1
   3   5  11 28.3204  8.8845   1
  -3  -5 -11 27.3409 7.93934   1
   3   5  12 4.51084 10.0652   1
  -3  -5 -12 2.91185 9.49297   1
   3   5  13 69.8501 10.5144   1
  -3  -5 -13 84.0002  11.628   1
   3   5  14 66.4539 11.6298   1
  -3  -5 -14 65.8016  20.921   1
   3   5  15 36.5346 10.8268   1
  -3  -5 -15 33.6298 11.7743   1
   3   5  16  0.2153 9.98072   1
  -3  -5 -16-2.46058 8.99649   1
   3   5  17-1.59389 11.2041   1
  -3  -5 -17-1.81266 10.1415   1
   3   6 -21 14.1008 7.56777   1
  -3  -6  21 19.1606 8.40084   1
   3   6 -20 3.70225 6.68108   1
  -3  -6  20 3.53204  7.8641   1
   3   6 -19 22.4056 6.52467   1
  -3  -6  19 11.5909 6.98524   1
   3   6 -18 6.55733 6.26046   1
  -3  -6  18 -2.6369 6.97644   1
   3   6 -17 15.1292 6.38164   1
  -3  -6  17 8.87446 6.68984   1
   3   6 -16-1.70841 5.90351   1
  -3  -6  16 1.19589 6.80517   1
   3   6 -15 56.7388 6.95514   1
  -3  -6  15  65.081 7.15472   1
   3   6 -14 73.9676 7.03354   1
  -3  -6  14 65.5379 7.17001   1
   3   6 -13 320.332 17.7215   1
  -3  -6  13  265.57 21.5788   1
   3   6 -12 40.5741 5.87696   1
  -3  -6  12  48.917 6.81036   1
   3   6 -11 470.467 15.3554   1
  -3  -6  11 491.779 21.3129   1
   3   6 -10 3.16223 5.30758   1
  -3  -6  10 5.48119 5.90283   1
   3   6  -9 87.7982 6.59859   1
  -3  -6   9 101.072 6.67517   1
   3   6  -8 19.3851 4.31652   1
  -3  -6   8 19.5551 4.98362   1
   3   6  -7 18.0292 4.99847   1
  -3  -6   7 12.5363  4.0362   1
   3   6  -6  87.388 5.46686   1
  -3  -6   6 85.1113   6.762   1
   3   6  -5-3.35048 4.96315   1
  -3  -6   5 0.75073 4.11511   1
   3   6  -4 109.813 4.86703   1
  -3  -6   4 123.606  5.5907   1
   3   6  -3 1342.13 48.3311   1
  -3  -6   3 1366.24 52.9161   1
   3   6  -2 1.87415 6.36617   1
  -3  -6   2 55.1537 7.68998   1
   3   6   2 205.033 9.19523   1
  -3  -6  -2 230.084 13.6069   1
   3   6   3 9.66419 5.19165   1
  -3  -6  -3 7.50684 4.59531   1
   3   6   4 2.91125 6.49573   1
  -3  -6  -4 6.00445 5.49499   1
   3   6   5 229.705 18.6854   1
  -3  -6  -5 253.458 10.2468   1
   3   6   6 187.064   10.29   1
  -3  -6  -6 187.607 8.58144   1
   3   6   7 435.826  17.433   1
  -3  -6  -7 428.053 19.0431   1
   3   6   8 5.40607 7.34257   1
  -3  -6  -8-12.7486 8.49237   1
   3   6   9 1.37753 10.1897   1
  -3  -6  -9 8.26521 8.40701   1
   3   6  10 26.3445 9.43893   1
  -3  -6 -10 30.0879 9.29805   1
   3   6  11 13.8028 12.5948   1
  -3  -6 -11  31.091 12.1195   1
   3   6  12-1.31634 10.6662   1
  -3  -6 -12 10.1242 10.5307   1
   3   6  13 93.8694 14.8294   1
  -3  -6 -13 86.9931 12.9026   1
   3   6  14 11.0823 12.4167   1
  -3  -6 -14 9.82214 10.0816   1
   3   6  15 114.927 15.1084   1
  -3  -6 -15 115.425 14.2413   1
   3   6  16-7.30559 12.3836   1
  -3  -6 -16 4.17193 11.4209   1
   3   7 -20 3.46376  7.2796   1
  -3  -7  20 -0.7803 7.66023   1
   3   7 -19 49.3551 8.33895   1
  -3  -7  19 32.3518 8.90604   1
   3   7 -18 12.3648  7.1551   1
  -3  -7  18  26.039 7.34216   1
   3   7 -17  2.5147 7.72647   1
  -3  -7  17 5.01981 8.11999   1
   3   7 -16 4.27141  6.6167   1
  -3  -7  16  9.9001 8.61269   1
   3   7 -15 5.54503 6.18323   1
  -3  -7  15-1.74721 6.65403   1
   3   7 -14 23.3199 6.51019   1
  -3  -7  14 17.8562  6.5873   1
   3   7 -13 271.267  15.782   1
  -3  -7  13 265.821 16.1768   1
   3   7 -12 28.2274 6.15181   1
  -3  -7  12 14.8353 7.48491   1
   3   7 -11 905.678 36.7667   1
   3   7 -10 42.4487 5.94309   1
  -3  -7  10 53.0172 6.57504   1
   3   7  -9 854.317 39.7445   1
   3   7  -8 0.59715  5.0976   1
  -3  -7   8 -0.2039 5.44715   1
   3   7  -7 68.8572 7.37756   1
  -3  -7   7 68.9628 6.35164   1
   3   7  -6 49.7707 6.78478   1
  -3  -7   6 47.2907  5.5682   1
   3   7  -5 104.469 5.63828   1
  -3  -7   5 108.126 5.75105   1
   3   7  -4 166.661 6.78892   1
  -3  -7   4 164.115 6.43949   1
   3   7  -3 166.235 7.82749   1
  -3  -7   3 165.169 8.18876   1
   3   7  -2  95.183 8.35501   1
  -3  -7   2 96.7506 7.87402   1
   3   7   2 423.704 19.9748   1
   3   7   4 18.9326 7.44668   1
  -3  -7  -4 13.8102 7.13076   1
   3   7   6 90.3999 7.91509   1
  -3  -7  -6 90.0881 9.13833   1
   3   7   7 369.554 18.5131   1
  -3  -7  -7 375.611 35.5364   1
   3   7   8 42.0836  10.041   1
  -3  -7  -8 68.1705 11.7145   1
   3   7   9 60.1986  11.505   1
  -3  -7  -9 66.7729 10.8426   1
   3   7  10-1.47736 11.6978   1
  -3  -7 -10 0.99298 10.5353   1
   3   7  11 58.1421 13.2346   1
  -3  -7 -11 63.7259 12.1179   1
   3   7  12 37.0501 13.4601   1
  -3  -7 -12 41.4048 12.6683   1
   3   7  13 3.05556 13.5777   1
  -3  -7 -13-0.78112 12.4979   1
   3   7  14-0.78387 13.7869   1
  -3  -7 -14  4.7724 13.6255   1
   3   8 -18  7.5684 7.71475   1
  -3  -8  18-0.78402   10.37   1
   3   8 -17 23.9166 8.32978   1
  -3  -8  17  22.055  8.4034   1
   3   8 -16 27.9921 7.59985   1
  -3  -8  16 18.0928 8.03166   1
   3   8 -15 5.80733 6.71718   1
  -3  -8  15-2.86435 7.44731   1
   3   8 -14-3.16074 7.05269   1
  -3  -8  14-2.52387 7.90184   1
   3   8 -13 104.189 9.01442   1
  -3  -8  13 114.473 10.1973   1
   3   8 -12-5.91815 6.62991   1
  -3  -8  12 4.70552 6.72217   1
   3   8 -11  233.59 11.3381   1
  -3  -8  11 230.211 17.8868   1
   3   8 -10  3.6657 6.32629   1
  -3  -8  10 0.29562 6.63669   1
   3   8  -9 336.394 22.8231   1
  -3  -8   9 314.836 13.9032   1
   3   8  -8  32.822 5.65159   1
  -3  -8   8 44.8502 6.72259   1
   3   8  -7 282.974 17.3281   1
  -3  -8   7  268.30  12.905   1
   3   8  -6 40.8378 5.76105   1
  -3  -8   6  44.247 7.05546   1
   3   8  -5 67.6702 5.53231   1
  -3  -8   5 65.4497 7.54231   1
   3   8  -4-0.14065 9.28295   1
  -3  -8   4 2.33079 7.31384   1
   3   8   6 10.4536 10.2669   1
  -3  -8  -6 9.61354 8.99131   1
   3   8   7 122.922 16.0374   1
  -3  -8  -7 109.023 13.2387   1
   3   8   8 10.3678  11.436   1
  -3  -8  -8 14.1064 10.9961   1
   3   8   9 230.069 19.9546   1
  -3  -8  -9 175.675  44.354   1
   3   8  10 0.42797 13.5117   1
  -3  -8 -10 5.50251 13.0837   1
   3   8  11 20.9646 15.3399   1
  -3  -8 -11 34.2592 13.5052   1
   3   8  12 6.18433 16.0434   1
  -3  -8 -12 6.81173  14.221   1
   3   9 -16-3.86217 7.39434   1
  -3  -9  16  1.3322 9.59431   1
   3   9 -15 8.30066 8.21302   1
  -3  -9  15 6.29748 8.03774   1
   3   9 -14-3.67335  8.1934   1
  -3  -9  14 4.46794  8.8968   1
   3   9 -13 16.3467 8.09801   1
  -3  -9  13 33.5293 8.71461   1
   3   9 -12 4.29879 7.20338   1
  -3  -9  12 6.60794 8.00214   1
   3   9 -11 9.25106 7.36372   1
  -3  -9  11 5.30621 7.25543   1
   3   9 -10 4.89277 7.07468   1
  -3  -9  10 5.90107 7.07468   1
   3   9  -9 121.347 17.7978   1
  -3  -9   9 126.213 11.2519   1
   3   9  -8-1.28859 5.98814   1
  -3  -9   8-5.34385 7.08723   1
   3   9  -7 556.612 44.9277   1
   3   9  -6 66.6837 15.1593   1
  -3  -9   6 62.2468 17.2255   1
   3   9  -5 153.236 16.4024   1
  -3  -9   5 127.817 17.4974   1
   3   9   9 73.9363  20.187   1
  -3  -9  -9  91.894 42.1078   1
   3   9  10 5.42229 16.6338   1
  -3  -9 -10-3.58768 13.4538   1
   3  10 -14 5.95959 8.53098   1
  -3 -10  14 0.72604 11.3595   1
   3  10 -13 4.20904 7.36581   1
  -3 -10  13-7.14594 10.3027   1
   3  10 -12-0.23157 7.07936   1
  -3 -10  12 -3.4239 8.08834   1
   3  10 -11 5.08845 7.90558   1
  -3 -10  11 13.6983 8.01123   1
   3  10 -10 6.10288 8.72919   1
  -3 -10  10 10.9209 6.87754   1
   3  10  -9-0.97923 7.42586   1
  -3 -10   9 -2.8357 7.14025   1
   3  10  -8 47.1613  20.604   1
   3  10  -7 24.4086 17.7824   1
   3  10  -6-10.5494 17.0738   1
  -3 -10   6 16.1004 24.1506   1
   3  10  -5 19.8612 18.8826   1
   3  11 -10-19.1773 25.1549   1
   3  11  -9 21.1899 24.7615   1
  -3 -11   9 36.9864 19.9674   1
   3  11  -8-4.88178 25.7403   1
  -3 -11   8  6.2915 31.5097   1
   3  11  -7 24.9293 21.5194   1
  -3 -11   7 45.3885 20.7457   1
   3  11  -6 15.2872 16.7748   1
   4 -14  -2 8.04895 8.22998   1
  -4  14   2-3.17502 24.8431   1
   4 -14  -1 8.05943 7.86656   1
  -4  14   1 4.72544  6.8333   1
   4 -14   0 19.7825 6.18628   1
  -4  14   0  12.291 5.26173   1
   4 -14   1-0.81645 5.36718   1
  -4  14  -1 0.54876 5.17979   1
   4 -14   2 10.5818 5.36318   1
  -4  14  -2 5.62608 5.36318   1
   4 -14   3 3.89076  5.7846   1
  -4  14  -3  0.6184 6.04227   1
   4 -14   4 2.10524 5.66019   1
  -4  14  -4-1.58838 5.57194   1
   4 -14   5 -0.8379 7.36861   1
  -4  14  -5 2.89569  5.6928   1
   4 -14   6 13.2568 6.22502   1
  -4  14  -6 8.88601 6.05645   1
   4 -14   7-4.63866 6.00436   1
  -4  14  -7 -1.7189 5.83954   1
   4 -14   8 19.7913 6.74703   1
  -4  14  -8 29.9061  6.4241   1
   4 -13  -7 2.94733 6.25474   1
  -4  13   7 5.89466 7.88177   1
   4 -13  -6 8.64283  6.0593   1
  -4  13   6 5.07383 7.33775   1
   4 -13  -5 1.76879 8.81737   1
  -4  13   5 5.59896 9.08335   1
   4 -13  -4 7.93271 6.03575   1
  -4  13   4 14.0613 7.21637   1
   4 -13  -3 6.99874 5.83669   1
  -4  13   3 0.71308 6.00835   1
   4 -13  -2 25.3079 15.1061   1
  -4  13   2 13.2834 5.96637   1
   4 -13  -1 4.63622 5.83099   1
  -4  13   1 2.07786 6.18162   1
   4 -13   0 76.9865 6.79821   1
  -4  13   0 180.871  30.515   1
   4 -13   1  1.5921 9.05979   1
  -4  13  -1 51.8316  22.719   1
   4 -13   2 259.403 19.8786   1
  -4  13  -2 244.926 22.0763   1
   4 -13   3 4.96645 5.53857   1
  -4  13  -3 4.09002 8.98344   1
   4 -13   4 10.1582  5.6686   1
  -4  13  -4 7.49065 5.50188   1
   4 -13   5 15.2233 5.61714   1
  -4  13  -5 7.31508 5.22173   1
   4 -13   6 10.2522 5.93133   1
  -4  13  -6 9.12949 6.01072   1
   4 -13   7 5.93359  5.7789   1
  -4  13  -7 6.08829 5.40322   1
   4 -13   8 6.07073  5.9308   1
  -4  13  -8  10.387 5.85546   1
   4 -13   9 5.56176 6.13893   1
  -4  13  -9 4.20805 5.91855   1
   4 -13  10 83.1109 9.26873   1
  -4  13 -10 160.439 27.7036   1
   4 -13  11 5.19974 6.73855   1
  -4  13 -11 9.57477  5.4713   1
   4 -13  12 49.1985 7.86381   1
  -4  13 -12 25.8851 6.07658   1
   4 -12 -10 5.93359 6.26529   1
  -4  12  10 7.64119 7.34636   1
   4 -12  -9 15.0643 6.83849   1
  -4  12   9  7.8084 7.09632   1
   4 -12  -8 5.18369 6.02096   1
  -4  12   8 5.18369   7.991   1
   4 -12  -7-2.31159 5.55029   1
  -4  12   7  1.3474 8.70245   1
   4 -12  -6 22.7222 5.73017   1
  -4  12   6 21.0354  6.6604   1
   4 -12  -5 18.7482 7.51666   1
  -4  12   5 10.3494 6.42333   1
   4 -12  -4  5.4886 5.65003   1
  -4  12   4 11.6478  5.4886   1
   4 -12  -3 8.45548 5.21194   1
  -4  12   3-2.90928 5.38526   1
   4 -12  -2-1.63731  5.1089   1
  -4  12   2-0.08617 6.27841   1
   4 -12  -1 7.38776 5.31186   1
  -4  12   1 7.38776 5.31186   1
   4 -12   0 36.3844 6.07816   1
  -4  12   0 19.1408  6.5736   1
   4 -12   1 27.7752 8.80503   1
  -4  12  -1 18.9821 5.51209   1
  -4  12  -2 488.075 35.1581   1
   4 -12   3 1.34056  9.1528   1
  -4  12  -3-8.28606 9.62662   1
  -4  12  -4 160.764 14.1387   1
   4 -12   5-3.58559 5.73916   1
  -4  12  -5-7.58191  5.0509   1
   4 -12   6 41.9548 6.34528   1
  -4  12  -6 40.7399 5.53178   1
   4 -12   7 3.26871 5.17281   1
  -4  12  -7 2.54938 5.10934   1
   4 -12   8 32.5186 5.03693   1
  -4  12  -8  25.061 5.45925   1
   4 -12   9 4.49875 5.52073   1
  -4  12  -9 12.9752 5.58085   1
   4 -12  10 56.5652 6.52862   1
  -4  12 -10 49.5103 6.79172   1
   4 -12  11 5.60638 6.28939   1
  -4  12 -11  9.8657 5.28384   1
   4 -12  12 39.4959 6.57493   1
  -4  12 -12 45.9504  9.2512   1
   4 -12  13 13.2745 6.51461   1
  -4  12 -13 4.94274 6.64181   1
   4 -12  14 9.41046 6.32757   1
  -4  12 -14 21.4454 6.32757   1
   4 -12  15 1.55749 6.58106   1
  -4  12 -15 2.05264 6.03189   1
   4 -11 -13-5.23524 6.69703   1
  -4  11  13-6.85567 7.81886   1
   4 -11 -12-0.60585 8.12283   1
  -4  11  12 3.76971 8.20137   1
   4 -11 -11  -2.177 6.02603   1
  -4  11  11 10.4474 7.20431   1
   4 -11 -10 13.6917 5.67759   1
  -4  11  10 11.2762 8.86066   1
   4 -11  -9 8.78653  5.4176   1
  -4  11   9 13.4188 7.77358   1
   4 -11  -8 19.6981 5.46404   1
  -4  11   8 21.6151 5.85433   1
   4 -11  -7 1.76918 5.03003   1
  -4  11   7 3.09896 5.42318   1
   4 -11  -6 101.336 7.70654   1
  -4  11   6 103.509 7.54381   1
   4 -11  -5 27.6463 6.02577   1
  -4  11   5 18.8116 5.15163   1
   4 -11  -4 116.357 6.42281   1
  -4  11   4 113.104 9.23206   1
   4 -11  -3 50.2737 5.37277   1
  -4  11   3 42.6449 5.37277   1
   4 -11  -2 9.48106 4.48006   1
  -4  11   2 11.1712 4.72316   1
   4 -11  -1 8.24629 4.92247   1
  -4  11   1 8.55682 4.84196   1
   4 -11   0-0.07985  4.3459   1
  -4  11   0 0.93534 4.73372   1
   4 -11   1  67.713 10.2897   1
  -4  11  -1 38.3914 7.02543   1
   4 -11   2 320.443 18.1021   1
  -4  11  -2 293.653 18.7833   1
   4 -11   3 3.85818 7.90376   1
  -4  11  -3-1.04722 9.24861   1
   4 -11   4 275.741 17.9772   1
  -4  11  -4 251.116 15.1313   1
   4 -11   5 26.5783 6.17455   1
  -4  11  -5 19.0578  8.5995   1
   4 -11   6 46.9619 5.48239   1
  -4  11  -6 43.1463 5.83879   1
   4 -11   7  4.3919 4.95628   1
  -4  11  -7 0.76961 5.23334   1
   4 -11   8 12.4347 4.69932   1
  -4  11  -8 4.69932 4.76946   1
   4 -11   9 13.5965 4.90959   1
  -4  11  -9 20.1654 4.97791   1
   4 -11  10  6.4147 4.96285   1
  -4  11 -10 2.16354 5.16213   1
   4 -11  11 44.0622  6.1735   1
  -4  11 -11 49.2959 6.29329   1
   4 -11  12 23.6299 5.99471   1
  -4  11 -12 25.9115 5.47577   1
   4 -11  13 7.63327 6.06658   1
  -4  11 -13 8.75607 6.71937   1
   4 -11  14 128.452 9.62517   1
  -4  11 -14 106.778 9.50613   1
   4 -11  15 12.4609 6.56938   1
  -4  11 -15 23.5828 6.34343   1
   4 -11  16 14.4189 7.36781   1
  -4  11 -16 11.6685 6.37599   1
   4 -11  17 0.22817 6.75219   1
  -4  11 -17-0.40564  6.2367   1
   4 -10 -15 5.90404 6.51119   1
  -4  10  15-2.52282 7.50566   1
   4 -10 -14 13.3939 7.24218   1
  -4  10  14   21.85 8.07544   1
   4 -10 -13 20.9986 5.93216   1
  -4  10  13 23.5439 7.15348   1
   4 -10 -12 17.5956   5.693   1
  -4  10  12 21.6665 6.49891   1
   4 -10 -11 18.5811 6.17629   1
  -4  10  11 22.1239 8.06784   1
   4 -10 -10 33.4995 5.61148   1
  -4  10  10  42.679 5.89735   1
   4 -10  -9 2.94837 4.87821   1
  -4  10   9 0.72905 5.02831   1
   4 -10  -8 43.3134 5.29904   1
  -4  10   8 47.9515 5.66748   1
   4 -10  -7 48.9406 5.19994   1
  -4  10   7 45.1826 5.34195   1
   4 -10  -6 127.675 6.34696   1
  -4  10   6 124.732 6.56658   1
   4 -10  -5 0.45128  3.8524   1
  -4  10   5-3.18099 4.11657   1
   4 -10  -4 506.483 17.1352   1
  -4  10   4 564.118 24.4206   1
   4 -10  -3 29.5927 4.55695   1
  -4  10   3  28.846 4.32636   1
   4 -10  -2 167.656  6.0924   1
  -4  10   2 143.385 6.16896   1
   4 -10  -1-2.77479 4.43966   1
  -4  10   1  0.5876 3.73236   1
   4 -10   0 45.9092  5.5156   1
  -4  10   0 40.9885 7.17028   1
   4 -10   1 4.67188 5.69217   1
  -4  10  -1 8.29124 5.84253   1
   4 -10   2 44.5892 5.72285   1
  -4  10  -2 40.1665 5.64825   1
   4 -10   3 14.2523 5.38819   1
  -4  10  -3 35.6254 11.0616   1
   4 -10   5-0.84806  5.7606   1
  -4  10  -5-4.00243 9.62859   1
   4 -10   7 26.1752 4.16674   1
  -4  10  -7 24.5687 4.56836   1
   4 -10   8 70.4094 5.69343   1
  -4  10  -8 66.1837 5.62448   1
   4 -10   9 10.3445 4.58472   1
  -4  10  -9 9.22724 4.25724   1
   4 -10  10  11.649 5.10641   1
  -4  10 -10 5.29415 4.65585   1
   4 -10  11 16.9828 5.27179   1
  -4  10 -11 16.3353 5.02553   1
   4 -10  12 21.2764 5.50037   1
  -4  10 -12 14.9359 5.56228   1
   4 -10  13 24.3987 5.67989   1
  -4  10 -13 25.6238 5.61993   1
   4 -10  14  67.805 6.35672   1
  -4  10 -14  68.262 6.92176   1
   4 -10  15 16.0044 6.13313   1
  -4  10 -15  23.157 6.01985   1
   4 -10  16  32.561 7.23138   1
  -4  10 -16 31.4021 6.61222   1
   4 -10  17 10.4768 5.97546   1
  -4  10 -17 15.4353   6.614   1
   4 -10  18 6.04672 6.47749   1
  -4  10 -18 11.1681 6.53333   1
   4  -9 -16  41.072 8.31185   1
  -4   9  16 34.9671 8.24497   1
   4  -9 -15 15.7748 6.26644   1
  -4   9  15 23.1943 7.48571   1
   4  -9 -14 14.1826 5.73945   1
  -4   9  14  14.249 6.86837   1
   4  -9 -13 0.84506 5.34884   1
  -4   9  13 1.33481 6.49159   1
   4  -9 -12 75.2109  7.4674   1
  -4   9  12 72.6534 8.82423   1
   4  -9 -11 68.4675 6.44645   1
  -4   9  11 77.5759 6.71464   1
   4  -9 -10 68.3526 6.10832   1
  -4   9  10 74.8748 5.90639   1
   4  -9  -9 8.83465 4.03343   1
  -4   9   9 7.55501 4.80122   1
   4  -9  -8 6.99433 3.69375   1
  -4   9   8    9.85   4.925   1
   4  -9  -7 36.5493 4.53349   1
  -4   9   7 36.2679 4.53349   1
   4  -9  -6 193.217 8.28744   1
  -4   9   6 168.721 5.97491   1
   4  -9  -5 146.106 6.12924   1
  -4   9   5 150.811 5.90921   1
   4  -9  -4 1759.62 69.1299   1
  -4   9   4 1668.79 67.6016   1
   4  -9  -3-1.13817 3.22655   1
  -4   9   3-5.10609 3.97836   1
   4  -9  -1 44.2689 6.65277   1
  -4   9   1 43.1394 5.28491   1
   4  -9   0 83.4881 4.13726   1
  -4   9   0 76.4414 4.48805   1
   4  -9   1 74.7761 5.37196   1
  -4   9  -1 55.9999 6.46074   1
   4  -9   2 109.888 4.86712   1
  -4   9  -2 101.923 5.34769   1
   4  -9   3 165.117 5.73967   1
  -4   9  -3  156.65 5.95338   1
   4  -9   4  75.419 4.54539   1
  -4   9  -4 70.0536 4.20119   1
   4  -9   5 46.8804 6.08641   1
  -4   9  -5 43.7014 3.66191   1
   4  -9   6 1835.13 69.6777   1
   4  -9   7 339.987 16.1522   1
  -4   9  -7 216.529 10.3433   1
   4  -9   9 248.217  10.031   1
  -4   9  -9 272.677 13.2214   1
   4  -9  10 79.1574 6.28234   1
  -4   9 -10 73.9347 5.83226   1
   4  -9  11  0.6213 4.77851   1
  -4   9 -11 7.79363 4.84247   1
   4  -9  12 130.016 8.25572   1
  -4   9 -12 130.859  7.0852   1
   4  -9  13 46.4903 6.21244   1
  -4   9 -13 45.3491 5.45734   1
   4  -9  14 22.0076 5.43971   1
  -4   9 -14 21.4437 5.43971   1
   4  -9  15 46.4557 6.68237   1
  -4   9 -15 55.5126 6.51391   1
   4  -9  16 13.1636 6.06353   1
  -4   9 -16 18.1438 5.75178   1
   4  -9  17 2.41284 5.84121   1
  -4   9 -17 2.00052 5.89465   1
   4  -9  18   35.29 6.26467   1
  -4   9 -18 39.3628 6.75007   1
   4  -9  19  5.1018 6.35608   1
  -4   9 -19 7.16406 6.24835   1
   4  -8 -18 31.0138 7.08419   1
  -4   8  18 25.4685  8.2315   1
   4  -8 -17 0.90148 6.03641   1
  -4   8  17 3.30544 6.99976   1
   4  -8 -16 8.77288 6.05935   1
  -4   8  16 18.5908 7.01655   1
   4  -8 -15 7.76545 5.29503   1
  -4   8  15 6.95083  6.5878   1
   4  -8 -14-1.62086 5.38487   1
  -4   8  14 2.97158 6.08725   1
   4  -8 -13 26.8773  5.6274   1
  -4   8  13 39.9986 7.40205   1
   4  -8 -12 246.969 11.8495   1
  -4   8  12 273.515 11.7837   1
   4  -8 -11 74.6266 5.73387   1
  -4   8  11 89.5558 6.48177   1
   4  -8 -10 167.421 7.85212   1
  -4   8  10 185.017 7.85212   1
   4  -8  -9 51.8371 4.63608   1
  -4   8   9 55.3957 4.97217   1
   4  -8  -8  23.158 3.93118   1
  -4   8   8 25.4329 4.47995   1
   4  -8  -7 29.6692 3.95322   1
  -4   8   7 32.9101 4.02346   1
   4  -8  -6 41.5994 3.76165   1
  -4   8   6 47.3424 4.23437   1
   4  -8  -5 59.5507 4.03307   1
  -4   8   5  59.611 3.89227   1
   4  -8  -4 821.065 20.6822   1
  -4   8   4 826.045 24.4974   1
   4  -8  -3 83.4994  5.3764   1
  -4   8   3 81.2267 5.44648   1
   4  -8  -2 2392.32 84.5843   1
   4  -8  -1 13.2188 3.28231   1
  -4   8   1  12.811 3.21269   1
   4  -8   0 848.043 24.8704   1
  -4   8   0 845.851 20.0907   1
   4  -8   1 214.817 7.29971   1
  -4   8  -1 217.468 7.23047   1
   4  -8   2 7.74898 2.98114   1
  -4   8  -2 4.29402 2.85281   1
   4  -8   3 96.8739 4.14935   1
  -4   8  -3 84.5146 4.62243   1
   4  -8   4 90.2159  4.7539   1
  -4   8  -4 77.9424 4.21257   1
   4  -8   5 359.719 9.81641   1
  -4   8  -5 357.813 9.55111   1
   4  -8   6 194.226 6.83094   1
  -4   8  -6 195.755 6.83094   1
   4  -8   7 507.738 16.0787   1
  -4   8  -7 553.399 20.0984   1
   4  -8   8 923.136 43.9773   1
   4  -8   9 116.078 5.95566   1
  -4   8  -9 110.745 5.53436   1
   4  -8  10 431.936 15.4031   1
  -4   8 -10 464.014 15.8458   1
   4  -8  11  342.18  13.349   1
  -4   8 -11 380.816 14.2894   1
   4  -8  12 285.699  9.3938   1
  -4   8 -12 298.197  9.4566   1
   4  -8  13 1.79874 4.84008   1
  -4   8 -13 7.62073 4.37084   1
   4  -8  14 228.232 8.88977   1
  -4   8 -14 230.136 9.72004   1
   4  -8  15 50.0284   6.976   1
  -4   8 -15 63.6813 6.62033   1
   4  -8  16 23.6073 5.54089   1
  -4   8 -16 22.6552 5.86085   1
   4  -8  17 15.1363 5.48483   1
  -4   8 -17 14.7272 5.68937   1
   4  -8  18-2.65275 5.63245   1
  -4   8 -18 3.33637 5.68447   1
   4  -8  19-2.34207 6.32211   1
  -4   8 -19 2.09008 5.92188   1
   4  -8  20 2.39695 7.00881   1
  -4   8 -20 0.36409  6.7054   1
   4  -7 -19 15.3301 6.92327   1
  -4   7  19 18.5786 7.35811   1
   4  -7 -18 22.7055 6.55589   1
  -4   7  18 17.2754 7.88031   1
   4  -7 -17 10.2753 5.40543   1
  -4   7  17 6.18823 6.91335   1
   4  -7 -16 3.90822 5.58317   1
  -4   7  16 2.85825 6.19982   1
   4  -7 -15 1.87985 5.63953   1
  -4   7  15-2.45826 6.03932   1
   4  -7 -14 12.0973 5.10233   1
  -4   7  14 17.1299 6.96882   1
   4  -7 -13 29.0561 5.35291   1
  -4   7  13 33.7377 5.41557   1
   4  -7 -12 109.503 6.51148   1
  -4   7  12  126.24  6.8233   1
   4  -7 -11 23.2317 4.89729   1
  -4   7  11 24.5333 4.77556   1
   4  -7 -10 589.635 21.3219   1
  -4   7  10 485.434 13.3262   1
   4  -7  -9 201.542 7.82051   1
  -4   7   9 194.309 7.43526   1
   4  -7  -8 451.605 14.1754   1
  -4   7   8 445.211 15.0389   1
   4  -7  -7 1.29519 3.21364   1
  -4   7   7 0.06817 3.14547   1
   4  -7  -6 24.2488 3.27475   1
  -4   7   6 21.1007 3.47942   1
   4  -7  -5 345.427 8.80045   1
  -4   7   5 344.162 9.98812   1
   4  -7  -4 891.217 18.5504   1
  -4   7   4 869.461 21.2213   1
   4  -7  -3 33.4402   2.731   1
  -4   7   3 35.9098   2.731   1
   4  -7  -2 1040.15 29.2775   1
  -4   7   2 1076.55 38.4026   1
   4  -7  -1 374.992  17.644   1
  -4   7   1  373.48 14.6006   1
   4  -7   0 4066.10 104.927   1
  -4   7  -1  327.39 15.4355   1
   4  -7   2 857.197 34.2767   1
   4  -7   3 556.757 25.4843   1
   4  -7   4 68.2809 3.43328   1
  -4   7  -4 61.3181 3.36596   1
   4  -7   5 178.014 7.11207   1
  -4   7  -5 161.274 5.63761   1
   4  -7   6 17.3608 2.85806   1
  -4   7  -6   15.98 3.05117   1
   4  -7   7 1327.08 40.0358   1
  -4   7  -7 1276.92  38.364   1
   4  -7   8 368.752 9.96679   1
  -4   7  -8 373.007 10.3624   1
   4  -7   9 256.866 8.54141   1
  -4   7  -9 264.208 8.54141   1
   4  -7  10 112.459 5.67945   1
  -4   7 -10 106.713 5.90738   1
   4  -7  11 269.376 10.8262   1
  -4   7 -11 293.541 10.3779   1
   4  -7  12 134.052 7.87575   1
  -4   7 -12 159.149 7.22781   1
   4  -7  13  383.75 15.9896   1
  -4   7 -13 401.937 16.6806   1
   4  -7  14 118.915 7.67167   1
  -4   7 -14 114.408 7.56049   1
   4  -7  15 1.65405 4.47664   1
  -4   7 -15-0.33739 5.56289   1
   4  -7  16 88.6479 6.88482   1
  -4   7 -16 96.9889 7.90567   1
   4  -7  17  21.201 5.37467   1
  -4   7 -17 18.7885 6.09995   1
   4  -7  18 7.31956 5.73093   1
  -4   7 -18  6.1318 5.01828   1
   4  -7  19 1.56621 5.79643   1
  -4   7 -19-1.41983 5.84766   1
   4  -7  20 10.5743 6.18678   1
  -4   7 -20 4.31378 6.23839   1
   4  -7  21 7.05157 6.83649   1
  -4   7 -21 7.57391 7.25897   1
   4  -6 -20 7.83175 6.48453   1
  -4   6  20  2.5646 7.61263   1
   4  -6 -19 2.32222 6.26843   1
  -4   6  19 5.20146 5.57019   1
   4  -6 -18 72.9011 7.79245   1
  -4   6  18  79.742 8.43207   1
   4  -6 -17 35.2626 6.14293   1
  -4   6  17 34.0782 6.57719   1
   4  -6 -16 80.0772  6.5041   1
  -4   6  16 84.1412 7.08583   1
   4  -6 -15 3.02622  4.5809   1
  -4   6  15  6.6926 4.80537   1
   4  -6 -14  0.2913 5.01208   1
  -4   6  14 2.47605 4.13818   1
   4  -6 -13 143.336  6.8058   1
  -4   6  13 160.122 7.90778   1
   4  -6 -12 9.21895 4.30218   1
  -4   6  12 9.52625 4.60948   1
   4  -6 -11 54.2199 4.38923   1
  -4   6  11 58.2956 4.70275   1
   4  -6 -10 529.547 16.0018   1
  -4   6  10 530.239 13.7372   1
   4  -6  -9 395.298 11.0828   1
  -4   6   9 396.677 10.8844   1
   4  -6  -8 1008.40 25.4074   1
  -4   6   8 973.184 25.2079   1
   4  -6  -7 20.4689 3.14027   1
  -4   6   7 20.7924 3.19737   1
   4  -6  -6  274.56 7.85681   1
  -4   6   6 281.837 7.79022   1
   4  -6  -5 625.986 13.9387   1
  -4   6   5 629.793 16.3599   1
   4  -6  -4 1043.49 21.4743   1
  -4   6   4 1024.75 21.1522   1
   4  -6  -3 13.8056 2.15447   1
  -4   6   3 17.9161 2.40961   1
   4  -6  -2  28.964 4.80847   1
  -4   6   2 21.1196 3.96935   1
   4  -6  -1 2327.21 63.4863   1
  -4   6   1 2343.49 61.6982   1
   4  -6   0 3369.63 86.0254   1
   4  -6   1 601.668 19.7638   1
  -4   6  -1  565.24 19.0875   1
   4  -6   2 1547.44  45.422   1
   4  -6   3 1236.78 36.6759   1
   4  -6   4 810.177  25.719   1
  -4   6  -4 803.015 35.6778   1
   4  -6   5 1143.61 34.6925   1
  -4   6  -5 1109.56 27.1065   1
   4  -6   6 205.616 7.75332   1
  -4   6  -6 216.004 7.62919   1
   4  -6   7 156.495  6.4326   1
  -4   6  -7 165.443  6.3654   1
   4  -6   8 231.521 7.56572   1
  -4   6  -8 225.458 8.38494   1
   4  -6   9 525.664 13.6346   1
  -4   6  -9 538.093 15.0134   1
   4  -6  10 45.2447 4.24229   1
  -4   6 -10  45.763 4.30948   1
   4  -6  11 4.12825 4.12825   1
  -4   6 -11-1.51844 3.87202   1
   4  -6  12 4.93552 4.55371   1
  -4   6 -12 6.49067 5.18695   1
   4  -6  13 234.894 10.3267   1
  -4   6 -13 243.217 9.36564   1
   4  -6  14 121.609 6.81934   1
  -4   6 -14 122.231  6.8807   1
   4  -6  15 40.1943 5.36149   1
  -4   6 -15 37.0162 5.93473   1
   4  -6  16 379.726 19.7923   1
  -4   6 -16 386.513 13.1113   1
   4  -6  17 54.7028  6.8699   1
  -4   6 -17 57.2129 6.52019   1
   4  -6  18 116.243 8.17325   1
  -4   6 -18 120.075 8.27091   1
   4  -6  19 7.14241 5.81974   1
  -4   6 -19 6.99544 6.06958   1
   4  -6  20-0.49829 5.85496   1
  -4   6 -20 3.18762 6.05281   1
   4  -6  21 6.16594 6.36921   1
  -4   6 -21 5.50342 5.90997   1
   4  -5 -21 5.16399 6.50222   1
  -4   5  21-1.20441 6.07713   1
   4  -5 -20 1.30298 6.01781   1
  -4   5  20 8.57859 7.06472   1
   4  -5 -19  6.6819 5.64647   1
  -4   5  19 2.35394 6.42863   1
   4  -5 -18  106.62 7.67698   1
  -4   5  18 87.9993 8.36189   1
   4  -5 -17 62.0516 6.25757   1
  -4   5  17 59.6935 6.75848   1
   4  -5 -16 247.542 10.1824   1
  -4   5  16 252.192  10.564   1
   4  -5 -15 64.8833 5.61522   1
  -4   5  15 69.5778 7.71168   1
   4  -5 -14 70.0523 6.32128   1
  -4   5  14  75.371 5.98142   1
   4  -5 -13 47.7589 4.40138   1
  -4   5  13 47.6451 4.87389   1
   4  -5 -12  346.86 11.6732   1
  -4   5  12 351.486 11.3056   1
   4  -5 -11  258.57 8.74837   1
  -4   5  11 269.647 8.69358   1
   4  -5 -10 226.396 7.97989   1
  -4   5  10  231.74 7.97989   1
   4  -5  -9 3.86541 3.39039   1
  -4   5   9 0.63337  3.0085   1
   4  -5  -8 5309.35 95.5886   1
  -4   5   8 5265.35 132.077   1
   4  -5  -7 27.2573 3.20619   1
  -4   5   7 29.9587 3.27162   1
   4  -5  -6 2792.15 52.7695   1
  -4   5   6 2822.21 63.1143   1
   4  -5  -5 93.5365 4.68801   1
  -4   5   5 85.5585 3.92376   1
   4  -5  -4 200.364 7.43432   1
  -4   5   4 197.079 6.03864   1
   4  -5  -3 11.2157 2.55536   1
  -4   5   3 10.1099 2.43456   1
   4  -5  -2 597.371 16.5052   1
  -4   5   2 578.888 15.9296   1
   4  -5  -1 2490.15 55.7373   1
  -4   5   1 2479.25 66.8681   1
   4  -5   0 231.285 9.32557   1
  -4   5   0 226.687 9.45535   1
   4  -5   1 2959.70 57.9267   1
  -4   5  -1 2874.62 80.9583   1
   4  -5   2 1256.11  36.824   1
  -4   5  -2 1243.82  55.171   1
   4  -5   3 849.349 27.8756   1
  -4   5  -3  830.14  19.154   1
   4  -5   4 2773.63 108.541   1
  -4   5  -4 2618.55 71.8405   1
   4  -5   5 8799.33 215.677   1
  -4   5  -5 8397.68 210.306   1
   4  -5   6  731.47   17.61   1
  -4   5  -6 726.375 20.5418   1
   4  -5   7 773.156 18.3631   1
  -4   5  -7 758.634  18.229   1
   4  -5   8 1017.79 23.5768   1
  -4   5  -8 1018.00 22.7942   1
   4  -5   9 1981.95 47.0396   1
  -4   5  -9 1959.78 45.5526   1
   4  -5  10 839.167  19.375   1
  -4   5 -10 837.348 18.8401   1
   4  -5  11 491.498   15.05   1
  -4   5 -11 492.359 14.3927   1
   4  -5  12 12.2689 3.95309   1
  -4   5 -12 17.4507 4.60082   1
   4  -5  13  36.869 4.86563   1
  -4   5 -13  31.808 5.12613   1
   4  -5  14 -0.7929 4.77543   1
  -4   5 -14 1.68491  4.0456   1
   4  -5  15 22.4163 5.62574   1
  -4   5 -15 27.5479 5.45238   1
   4  -5  16 179.576 10.8164   1
  -4   5 -16 183.356  10.077   1
   4  -5  17 10.5815  5.2788   1
  -4   5 -17  2.7867 5.43804   1
   4  -5  18  431.79 14.7526   1
  -4   5 -18 435.701 13.8938   1
   4  -5  19 0.81351 5.60497   1
  -4   5 -19 2.79129 5.00044   1
   4  -5  20 30.7917 5.95419   1
  -4   5 -20 47.6631 6.10952   1
   4  -5  21 8.14971 5.05116   1
  -4   5 -21 13.6608 4.94562   1
   4  -5  22-0.21673 6.08451   1
  -4   5 -22 0.48965 5.69921   1
   4  -4 -21 0.55112 6.16521   1
  -4   4  21  0.8524 6.89269   1
   4  -4 -20 1.24368 4.05454   1
  -4   4  20 5.59296 4.91001   1
   4  -4 -19 9.96548 4.54224   1
  -4   4  19 23.2456 5.61822   1
   4  -4 -18 60.3583 6.41874   1
  -4   4  18 61.5313 7.56968   1
   4  -4 -17 0.25888 4.73596   1
  -4   4  17 0.25888  5.5126   1
   4  -4 -16 372.629 12.5618   1
  -4   4  16  361.52  12.396   1
   4  -4 -15 42.5168 5.21015   1
  -4   4  15  45.638 6.87314   1
   4  -4 -14 383.595 12.6223   1
  -4   4  14 388.436 11.9866   1
   4  -4 -13  3.6223  4.3293   1
  -4   4  13-5.15851 4.68717   1
   4  -4 -12 85.9321 6.22476   1
  -4   4  12 83.8958 5.40313   1
   4  -4 -11 71.6354 5.36449   1
  -4   4  11 69.3843 5.00141   1
   4  -4 -10 5.95023 3.08055   1
  -4   4  10 5.83104   2.833   1
   4  -4  -9 155.279  7.0481   1
  -4   4   9 162.327 6.60587   1
   4  -4  -8 2155.43 50.0985   1
  -4   4   8 2156.50 48.3735   1
   4  -4  -7 656.878 16.0093   1
  -4   4   7 675.302 18.4148   1
   4  -4  -6 4702.27 87.9191   1
  -4   4   6 4659.02 86.5111   1
   4  -4  -5 293.011 8.62121   1
  -4   4   5 294.886 8.62121   1
   4  -4  -4 2780.08 54.4541   1
  -4   4   4 2741.77 54.3347   1
   4  -4  -3 3454.71 66.2606   1
  -4   4   3 3462.83 65.8838   1
   4  -4  -2 24.8557 2.28135   1
  -4   4   2 26.1987 2.28135   1
   4  -4  -1 62.5706 3.09309   1
  -4   4   1 65.2954 2.97341   1
   4  -4   0 180.283 6.73171   1
  -4   4   0 168.698 6.41861   1
   4  -4   1 5791.52  106.66   1
  -4   4  -1 5538.19 204.495   1
  -4   4  -2 894.052 24.1035   1
   4  -4   3 1191.60 30.2018   1
  -4   4  -3 1187.02 37.0818   1
   4  -4   4 302.856  8.9089   1
  -4   4  -4 308.696  8.8531   1
   4  -4   5 2457.13 48.6892   1
  -4   4  -5 2415.42 48.1733   1
   4  -4   6 1676.66   35.00   1
  -4   4  -6 1664.31   35.00   1
   4  -4   7 2462.53 49.1179   1
  -4   4  -7 2443.12 48.3006   1
   4  -4   8 2411.77 49.2314   1
  -4   4  -8 2443.32 48.5983   1
   4  -4   9 302.861  9.2328   1
  -4   4  -9  306.74  9.1639   1
   4  -4  10 4019.38 74.0649   1
  -4   4 -10 3958.73 70.9376   1
   4  -4  11 286.428 8.99841   1
  -4   4 -11 287.505 9.19596   1
   4  -4  12 155.093 7.47377   1
  -4   4 -12  157.36 7.07322   1
   4  -4  13 4.67876 4.35345   1
  -4   4 -13 13.8545 4.42042   1
   4  -4  14 32.4319 5.55075   1
  -4   4 -14 34.2327 5.43008   1
   4  -4  15 20.4346 5.22705   1
  -4   4 -15 15.6365 5.28066   1
   4  -4  16 42.3009 5.78621   1
  -4   4 -16 51.2028 7.61794   1
   4  -4  17 2.14653 4.67812   1
  -4   4 -17 3.12148 5.25981   1
   4  -4  18  176.99 9.28418   1
  -4   4 -18 177.092 9.55192   1
   4  -4  19 1.74333 5.27587   1
  -4   4 -19 5.06943 6.10931   1
   4  -4  20 122.051 10.3227   1
  -4   4 -20  135.94 10.9952   1
   4  -4  21 11.4805 8.58545   1
  -4   4 -21 5.40622 5.50605   1
   4  -4  22  28.971 10.1134   1
  -4   4 -22 24.2036 7.86413   1
   4  -3 -22 41.1211 7.08099   1
  -4   3  22 46.8887 7.63133   1
   4  -3 -21 8.21048 5.57693   1
  -4   3  21 6.89371 6.22476   1
   4  -3 -20-7.76822 5.96426   1
  -4   3  20 4.48892 5.82441   1
   4  -3 -19 12.7634 5.95578   1
  -4   3  19 12.9551 6.12615   1
   4  -3 -18-0.24848 5.34234   1
  -4   3  18 0.69429 6.18279   1
   4  -3 -17-6.46821 5.12604   1
  -4   3  17 6.21039 5.69476   1
   4  -3 -16  515.86 15.2838   1
  -4   3  16 555.383 25.8254   1
   4  -3 -15 6.38078 4.18277   1
  -4   3  15  8.6444 4.46163   1
   4  -3 -14 1875.73 37.1093   1
  -4   3  14 1914.08 44.2917   1
   4  -3 -13 0.41925 4.27111   1
  -4   3  13 5.34543 3.92173   1
   4  -3 -12 343.244 11.6157   1
  -4   3  12 344.297 11.1875   1
   4  -3 -11 19.2789 3.44687   1
  -4   3  11 14.1403 3.16641   1
   4  -3 -10 111.783 5.38723   1
  -4   3  10 103.287 5.33254   1
   4  -3  -9 75.7258 4.15825   1
  -4   3   9 78.1203 4.46898   1
   4  -3  -8 1.26954 2.63955   1
  -4   3   8 2.08242 2.39295   1
   4  -3  -7 1917.11 44.5455   1
  -4   3   7 1919.06 43.9256   1
   4  -3  -6 1938.89 39.8865   1
  -4   3   6 1947.79 39.7683   1
   4  -3  -5 543.977 13.9658   1
  -4   3   5 536.467 13.5385   1
   4  -3  -4 4470.35 95.9818   1
  -4   3   4 4456.12  96.537   1
   4  -3  -3 6666.52 170.903   1
  -4   3   3 6904.08 178.776   1
   4  -3  -2 1773.13 52.0881   1
  -4   3   2 1771.97 51.6489   1
   4  -3  -1 5763.97 122.097   1
  -4   3   1 5785.98 123.629   1
   4  -3   0 424.742 12.9328   1
  -4   3   0 419.208 11.5908   1
   4  -3   1 2892.08 56.5312   1
  -4   3  -1 2863.67 65.8012   1
   4  -3   2 6197.35 159.401   1
  -4   3  -2 6084.47 156.671   1
   4  -3   3 4693.49 97.9451   1
  -4   3  -3 4506.48 117.278   1
   4  -3   4 471.363 12.0202   1
  -4   3  -4 457.598  13.896   1
   4  -3   5 546.238 13.4097   1
  -4   3  -5  533.31 15.4291   1
   4  -3   6 32.8679 3.41796   1
  -4   3  -6 32.7339  2.9584   1
   4  -3   7  473.66 14.8825   1
  -4   3  -7 457.746 14.0941   1
   4  -3   8 223.463 9.21323   1
  -4   3  -8  219.90 8.60957   1
   4  -3   9 457.744 14.3926   1
  -4   3  -9 446.834 13.5395   1
   4  -3  10 1959.49 46.7763   1
  -4   3 -10 1910.20 38.1684   1
   4  -3  11 0.54754 4.82645   1
  -4   3 -11-2.44364 3.79221   1
   4  -3  12 1628.25 40.4611   1
  -4   3 -12 1624.60 33.6237   1
   4  -3  13 1.70685 4.22273   1
  -4   3 -13-1.64765 4.42992   1
   4  -3  14  83.216  5.8646   1
  -4   3 -14 73.4417 6.47789   1
   4  -3  15 1.66123 5.33441   1
  -4   3 -15 11.2595 5.08522   1
   4  -3  16 12.6162 4.87144   1
  -4   3 -16 9.55721 4.32329   1
   4  -3  17 5.77817 5.66819   1
  -4   3 -17 5.17751 5.77817   1
   4  -3  18 34.8401 5.99907   1
  -4   3 -18 39.1728  6.5437   1
   4  -3  19 98.6901 7.99528   1
  -4   3 -19 112.179 7.94004   1
   4  -3  20 64.0636 7.74257   1
  -4   3 -20 70.3232 8.17185   1
   4  -3  21-3.61506 6.50711   1
  -4   3 -21 -4.5367 7.34135   1
   4  -3  22 23.7913 6.53394   1
  -4   3 -22 19.7034 7.59189   1
   4  -2 -22 79.8167 7.53401   1
  -4   2  22 75.4248 8.95325   1
   4  -2 -21 8.61626 5.34565   1
  -4   2  21 0.32981 6.11521   1
   4  -2 -20 1.89464 5.12587   1
  -4   2  20 6.22821  5.5048   1
   4  -2 -19 4.81117 4.43078   1
  -4   2  19  5.4381 5.00136   1
   4  -2 -18 0.91845 5.13166   1
  -4   2  18-4.26423 5.62733   1
   4  -2 -17 1.57113 4.77411   1
  -4   2  17 3.24852 5.49516   1
   4  -2 -16 52.8572 5.88886   1
  -4   2  16 60.6061 7.69351   1
   4  -2 -15 3.92004  4.4224   1
  -4   2  15  4.4224 3.86239   1
   4  -2 -14  832.12 20.9192   1
  -4   2  14 840.457  20.169   1
   4  -2 -13  21.204 3.75012   1
  -4   2  13 25.3133 3.93413   1
   4  -2 -12 1221.66 31.5252   1
  -4   2  12 1213.28 26.5391   1
   4  -2 -11 132.779 5.68848   1
  -4   2  11 138.685 5.53474   1
   4  -2 -10 98.0347 4.75579   1
  -4   2  10 93.9519 4.44662   1
   4  -2  -9 244.397 8.09803   1
  -4   2   9 238.956 8.47109   1
   4  -2  -8 41.5615 3.45892   1
  -4   2   8 41.4344 3.45892   1
   4  -2  -7 376.829 12.2991   1
  -4   2   7 371.109 11.4122   1
   4  -2  -6 70.3974 4.47827   1
  -4   2   6 73.4942 4.17129   1
   4  -2  -5 2968.27  82.719   1
  -4   2   5 2918.65  111.95   1
   4  -2  -4 257.806 8.85121   1
  -4   2   4 249.877 8.54381   1
   4  -2  -3 753.534 20.7008   1
  -4   2   3 730.492 20.0202   1
   4  -2  -2 376.144 11.9919   1
  -4   2   2 376.518 11.3718   1
   4  -2  -1 3840.94 99.7294   1
  -4   2   1 3683.90 101.315   1
   4  -2   0 1692.51 40.7255   1
  -4   2   0 1674.74 40.3482   1
   4  -2   1 3926.78 72.4867   1
  -4   2  -1 3754.41 81.7185   1
   4  -2   2 3780.21 70.1033   1
  -4   2  -2 3678.67  69.184   1
   4  -2   3 382.673 11.8597   1
  -4   2  -3 387.312 11.9252   1
   4  -2   4 2492.32 49.3789   1
  -4   2  -4 2447.44 48.5376   1
   4  -2   5 1331.57 28.0291   1
  -4   2  -5 1325.66 32.9195   1
   4  -2   6 4.17745 2.68411   1
  -4   2  -6 4.50931 2.42058   1
   4  -2   7 7.68463 3.07584   1
  -4   2  -7 14.9512 3.07584   1
   4  -2   8 247.108 8.11007   1
  -4   2  -8  237.10  7.4909   1
   4  -2   9 100.327 5.39825   1
  -4   2  -9 96.2602 5.19182   1
   4  -2  10 96.6333 5.32328   1
  -4   2 -10 102.385 5.10409   1
   4  -2  11 169.866 7.07729   1
  -4   2 -11 165.531 6.40725   1
   4  -2  12 994.651 23.0045   1
  -4   2 -12 1001.34 23.2852   1
   4  -2  13 5.68601  4.9306   1
  -4   2 -13 1.98041 4.71622   1
   4  -2  14 332.143  12.439   1
  -4   2 -14  331.34  11.695   1
   4  -2  15 66.9027 6.40263   1
  -4   2 -15 63.1758 6.26884   1
   4  -2  16 22.4088 4.54221   1
  -4   2 -16 29.5976 5.10083   1
   4  -2  17 22.3525 6.17347   1
  -4   2 -17 23.9923  6.0507   1
   4  -2  18 26.2409 6.16788   1
  -4   2 -18 20.5286 6.39569   1
   4  -2  19 16.4093  6.4471   1
  -4   2 -19 19.5959  7.1452   1
   4  -2  20 31.3263 7.15261   1
  -4   2 -20 28.7164 6.01895   1
   4  -2  21 0.62701 7.01412   1
  -4   2 -21 3.41092 7.21476   1
   4  -1 -22 61.9055 7.38933   1
  -4   1  22 53.2627 7.57631   1
   4  -1 -21-1.78017 5.15027   1
  -4   1  21 2.33053 6.93044   1
   4  -1 -20 41.2743 6.19492   1
  -4   1  20 31.9751 7.99035   1
   4  -1 -19 48.2144 5.43221   1
  -4   1  19  45.245 6.17105   1
   4  -1 -18 3.72514 6.45691   1
  -4   1  18 4.11957 7.24576   1
   4  -1 -17 8.33874 6.29598   1
  -4   1  17 0.77747 6.18927   1
   4  -1 -16 11.5815 6.40766   1
  -4   1  16-2.30039 11.1995   1
   4  -1 -15  36.896 5.66037   1
  -4   1  15 35.9429 4.73217   1
   4  -1 -14 53.8244 5.91948   1
  -4   1  14 61.3224 5.50769   1
   4  -1 -13 76.3547 6.55753   1
  -4   1  13  81.784 5.60563   1
   4  -1 -12 1914.56 51.4345   1
  -4   1  12 1888.98 35.8973   1
   4  -1 -11 14.7817 3.30499   1
  -4   1  11 11.5765 3.17788   1
   4  -1 -10 877.831 23.3069   1
  -4   1  10 887.715 23.1154   1
   4  -1  -9 1613.25 39.5888   1
  -4   1   9 1582.40 36.1166   1
   4  -1  -8  2.8068 2.87039   1
  -4   1   8 4.01491  2.8068   1
   4  -1  -7 221.826 7.28322   1
  -4   1   7 221.003 7.03894   1
   4  -1  -6 31.7632 2.41765   1
  -4   1   6 28.1728 2.36352   1
   4  -1  -5 3701.09 133.771   1
  -4   1   5 3709.43 142.038   1
   4  -1  -4 259.765 7.57878   1
  -4   1   4  266.91 7.85881   1
   4  -1  -3 2579.62 59.4888   1
  -4   1   3 2718.96 108.651   1
   4  -1  -2 92.1378 3.53358   1
  -4   1   2 96.9771 3.66141   1
   4  -1  -1 381.192 10.0047   1
  -4   1   1 381.817 10.2806   1
   4  -1   0 13.0343  1.7972   1
  -4   1   0 13.2196 1.60266   1
   4  -1   1 3277.16 60.3025   1
  -4   1  -1 3285.57 86.2611   1
   4  -1   2 2726.62 51.2515   1
  -4   1  -2 2674.66 58.6499   1
   4  -1   3 604.432 13.8077   1
  -4   1  -3 593.704 16.5636   1
   4  -1   4 6243.42 157.582   1
  -4   1  -4 6217.52 158.308   1
   4  -1   5 765.025 17.5294   1
  -4   1  -5  747.90 17.5294   1
   4  -1   6 1032.46  23.312   1
  -4   1  -6 1005.40 26.3833   1
   4  -1   7 123.732 5.10831   1
  -4   1  -7 118.202 5.03622   1
   4  -1   8 160.965 6.22012   1
  -4   1  -8 161.755 6.15697   1
   4  -1   9 125.065 5.60585   1
  -4   1  -9 119.524 5.75591   1
   4  -1  10 134.361 5.97764   1
  -4   1 -10 128.015 5.82576   1
   4  -1  11 273.835 9.46997   1
  -4   1 -11 267.554 8.69714   1
   4  -1  12 116.801 6.87318   1
  -4   1 -12 122.604 6.72188   1
   4  -1  13 94.3284 6.88552   1
  -4   1 -13 92.8855 6.67333   1
   4  -1  14 523.072 19.1913   1
  -4   1 -14 520.165 16.2539   1
   4  -1  15 244.832 11.1025   1
  -4   1 -15 252.359 11.3707   1
   4  -1  16 91.5124 6.89581   1
  -4   1 -16 81.0258 7.35299   1
   4  -1  17 35.9027 6.48788   1
  -4   1 -17 34.1299 9.68614   1
   4  -1  18 0.29996 6.14912   1
  -4   1 -18-5.33748 6.62553   1
   4  -1  19-2.60761 6.66582   1
  -4   1 -19-3.34154 6.89895   1
   4  -1  20 8.23289  7.3162   1
  -4   1 -20 6.08819 7.46322   1
   4  -1  21 12.5788 6.50504   1
  -4   1 -21 4.76198 7.17891   1
   4   0 -23 28.6784 6.84662   1
  -4   0  23 27.5616 7.14588   1
   4   0 -22 12.9902 6.28469   1
  -4   0  22-1.38663 6.51924   1
   4   0 -21-1.86782 5.37931   1
  -4   0  21-2.28213 5.90909   1
   4   0 -20  195.55 9.56667   1
  -4   0  20 187.268 9.80017   1
   4   0 -19 24.9763  5.4969   1
  -4   0  19 19.0413 5.97735   1
   4   0 -18  71.447 6.78699   1
  -4   0  18 78.3148 7.13956   1
   4   0 -17 0.62928 4.48941   1
  -4   0  17-0.15348 4.58917   1
   4   0 -16 28.0839 4.52423   1
  -4   0  16 29.8006 4.63653   1
   4   0 -15 29.7134 4.99821   1
  -4   0  15 29.2036 6.84537   1
   4   0 -14 4.64896 4.41521   1
  -4   0  14 2.03446  4.8221   1
   4   0 -13 136.521 6.07768   1
  -4   0  13  125.78 6.86964   1
   4   0 -12 258.031 8.57171   1
  -4   0  12  261.46 8.38122   1
   4   0 -11 216.854 7.64093   1
  -4   0  11 220.349 7.20063   1
   4   0 -10 1079.21 23.4221   1
  -4   0  10 1074.07 26.8682   1
   4   0  -9 413.488 12.7747   1
  -4   0   9 406.157 11.7432   1
   4   0  -8 355.435 11.9534   1
  -4   0   8 352.846 9.86019   1
   4   0  -7 1307.05 56.2204   1
  -4   0   7 1368.25 39.3122   1
   4   0  -6 1468.21 61.5695   1
  -4   0   6 1455.63 62.5359   1
   4   0  -5 395.819  12.108   1
  -4   0   5  375.32 11.3062   1
   4   0  -4 2448.38 67.2686   1
  -4   0   4 2482.35 69.9072   1
   4   0  -3 3875.07 139.704   1
  -4   0   3 3804.81 103.782   1
   4   0  -2 1350.44 39.8392   1
  -4   0   2 1305.33 31.6033   1
   4   0  -1 2126.79 40.3305   1
  -4   0   1 2118.48 46.4225   1
   4   0   0 21.6322 1.69738   1
  -4   0   0 22.8864  1.8294   1
   4   0   1 301.552 7.62759   1
  -4   0  -1 307.356 8.14309   1
   4   0   2 102.657  3.6895   1
  -4   0  -2 99.4616  3.6895   1
   4   0   3 1162.48 23.5672   1
  -4   0  -3 1143.20  35.011   1
   4   0   4 3201.16 86.1368   1
  -4   0  -4 3182.58 85.5944   1
   4   0   5  54.226 3.31849   1
  -4   0  -5 54.1541 3.24657   1
   4   0   6 5021.29 127.705   1
  -4   0  -6 4963.32 103.627   1
   4   0   7  61.947 4.47874   1
  -4   0  -7 69.0266 4.11181   1
   4   0   8 226.206 7.61973   1
  -4   0  -8 204.065 7.08966   1
   4   0   9 13.2647  4.2078   1
  -4   0  -9  7.8418 3.78027   1
   4   0  10 194.823 7.69459   1
  -4   0 -10 194.323 7.23929   1
   4   0  11  69.447 5.51058   1
  -4   0 -11 68.6369 5.81862   1
   4   0  12 108.543  6.4594   1
  -4   0 -12 115.964 6.76484   1
   4   0  13 0.83192 4.82516   1
  -4   0 -13 5.95657 4.52567   1
   4   0  14 653.402 19.8033   1
  -4   0 -14 719.984  22.797   1
   4   0  15 8.35461 6.13363   1
  -4   0 -15 8.64521 6.52801   1
   4   0  16 298.961 13.1813   1
  -4   0 -16 289.808 13.3807   1
   4   0  17 3.65754  6.6911   1
  -4   0 -17-4.50233  6.6239   1
   4   0  18 5.98612 6.05139   1
  -4   0 -18   3.394 5.45464   1
   4   0  19 3.09513 5.63755   1
  -4   0 -19 2.53321 6.17183   1
   4   0  20 4.20252 7.02917   1
  -4   0 -20 11.1007 6.45822   1
   4   0  21 12.6141 7.80918   1
  -4   0 -21 6.01854 6.86412   1
   4   1 -23 7.07695 5.99842   1
  -4  -1  23-2.43778 6.37516   1
   4   1 -22-1.01802 5.57125   1
  -4  -1  22-2.30102 6.54046   1
   4   1 -21-1.51587 5.33642   1
  -4  -1  21 7.55192 6.06349   1
   4   1 -20  119.40 8.40829   1
  -4  -1  20 119.872 8.87965   1
   4   1 -19 9.13308 5.40428   1
  -4  -1  19 4.62714 5.40428   1
   4   1 -18 437.897 14.8617   1
  -4  -1  18 438.446 21.3104   1
   4   1 -17 116.462 5.76382   1
  -4  -1  17 114.695 6.73995   1
   4   1 -16 106.747 6.99331   1
  -4  -1  16 109.203 7.05003   1
   4   1 -15 7.75921 4.70793   1
  -4  -1  15 10.8866 6.28851   1
   4   1 -14 76.0089 5.75108   1
  -4  -1  14 67.5489 5.87382   1
   4   1 -13 36.9087 4.66662   1
  -4  -1  13 37.5225 4.84715   1
   4   1 -12  83.869 5.32823   1
  -4  -1  12 77.3884 4.63685   1
   4   1 -11 1268.70 30.5079   1
  -4  -1  11 1291.63 35.8136   1
   4   1 -10 443.408 11.6679   1
  -4  -1  10 433.526 13.5483   1
   4   1  -9  518.57 17.9188   1
  -4  -1   9 500.774 17.4762   1
   4   1  -8 249.944 8.81878   1
  -4  -1   8 243.325 7.44614   1
   4   1  -7 505.834 17.5923   1
  -4  -1   7 515.455 17.7798   1
   4   1  -6 1668.98 70.3388   1
   4   1  -3 19.8654 2.53038   1
  -4  -1   3 19.0628 2.15271   1
  -4  -1   2 9094.82 316.435   1
   4   1  -1 4784.55 168.672   1
   4   1   0  273.07 6.93642   1
  -4  -1   0 273.666 6.93642   1
   4   1   1  7.3885 1.71803   1
  -4  -1  -1 6.99127 1.65844   1
   4   1   2 1348.21 30.0579   1
  -4  -1  -2 1326.30   37.80   1
   4   1   3 400.749 9.49339   1
  -4  -1  -3 394.317 10.8998   1
   4   1   4 138.655 4.82029   1
  -4  -1  -4 139.916 5.04277   1
   4   1   5  5.3177 2.77303   1
  -4  -1  -5 9.61319 2.84916   1
   4   1   6 3271.15 70.0979   1
  -4  -1  -6 3212.94 68.6902   1
   4   1   7 53.5198 4.17514   1
  -4  -1  -7 54.8503 4.01456   1
   4   1   8 2855.86 62.3318   1
  -4  -1  -8 2716.59 50.1566   1
   4   1   9 236.186 8.08004   1
  -4  -1  -9 220.623 7.67365   1
   4   1  10 272.865 9.97239   1
  -4  -1 -10 263.315 9.39289   1
   4   1  11 66.4857 5.74776   1
  -4  -1 -11 68.2486 6.07379   1
   4   1  12  46.446 6.49861   1
  -4  -1 -12 52.0486 6.41499   1
   4   1  13 41.3336 6.51282   1
  -4  -1 -13 41.4038 6.59467   1
   4   1  14 330.163 13.3054   1
  -4  -1 -14 326.578 12.1825   1
   4   1  15 88.7723 7.99859   1
  -4  -1 -15 87.0215  7.8454   1
   4   1  16 257.643 16.9562   1
  -4  -1 -16 312.624 16.1969   1
   4   1  17 0.55152   7.466   1
  -4  -1 -17 2.53292 6.84298   1
   4   1  18 41.0894 8.27397   1
  -4  -1 -18 45.7873 8.06361   1
   4   1  19 54.6262 9.15125   1
  -4  -1 -19 37.4488 8.66907   1
   4   1  20 5.40046 9.65188   1
  -4  -1 -20 1.06547 8.83712   1
   4   2 -22 18.2029 6.66674   1
  -4  -2  22 23.4374 6.86009   1
   4   2 -21 1.21205 5.92714   1
  -4  -2  21-1.64643 6.33349   1
   4   2 -20 11.9634 5.53733   1
  -4  -2  20   16.09 6.71533   1
   4   2 -19 30.9677  5.7318   1
  -4  -2  19 20.7633 5.48574   1
   4   2 -18 180.042 8.01639   1
  -4  -2  18 184.873 8.39955   1
   4   2 -17 1.89145 5.03864   1
  -4  -2  17 9.78689 5.52524   1
   4   2 -16  264.26 9.57632   1
  -4  -2  16 249.132 9.91305   1
   4   2 -15 110.819 6.21047   1
  -4  -2  15  110.03 7.40281   1
   4   2 -14 229.448 8.54233   1
  -4  -2  14 221.869 10.8161   1
   4   2 -13 670.017 19.0876   1
  -4  -2  13 636.307 22.6602   1
   4   2 -12 249.777 8.20982   1
  -4  -2  12  236.82 8.04939   1
   4   2 -11 317.495 11.5859   1
  -4  -2  11 310.286 11.2596   1
   4   2 -10 874.918 29.2063   1
  -4  -2  10 873.628 39.9925   1
   4   2  -9 3904.42  104.87   1
  -4  -2   9 3791.37 98.9311   1
   4   2  -8 113.875 5.24718   1
  -4  -2   8 115.106 5.24718   1
   4   2  -7 156.862 6.41332   1
  -4  -2   7 162.249 6.88258   1
   4   2  -6 18.8231 3.02304   1
  -4  -2   6  17.786 3.09152   1
  -4  -2   4 1982.87 76.6677   1
  -4  -2   3 3050.14 113.581   1
  -4  -2   2 6866.02 228.633   1
   4   2  -1 513.644  15.006   1
  -4  -2   1 533.351 15.0773   1
   4   2   0 3716.26 92.0763   1
  -4  -2   0 3884.44 137.162   1
   4   2   1 19.5937 2.04805   1
  -4  -2  -1 21.2406 2.33309   1
   4   2   2 19.7122 2.01983   1
  -4  -2  -2 18.6105 2.17104   1
   4   2   3 29.1078  2.5263   1
  -4  -2  -3 30.3932 2.37118   1
   4   2   4 192.913  5.6498   1
  -4  -2  -4 200.032 6.73192   1
   4   2   5 3.62282 3.30626   1
  -4  -2  -5 8.57049 2.90763   1
   4   2   6 1224.22 29.6103   1
   4   2   7 138.372 7.32449   1
  -4  -2  -7 148.138 6.56849   1
   4   2   8 2241.14 103.185   1
  -4  -2  -8 2228.39 65.2702   1
   4   2   9 69.2607 6.13131   1
  -4  -2  -9 73.9364  5.6032   1
   4   2  10 401.389 13.3126   1
  -4  -2 -10 376.074 12.2616   1
   4   2  11 175.388 8.74549   1
  -4  -2 -11 176.449 9.27591   1
   4   2  12  70.268 7.10848   1
  -4  -2 -12 53.7411  7.0319   1
   4   2  13 11.6946 7.03175   1
  -4  -2 -13    0.00 6.69512   1
   4   2  14 40.6064 7.93265   1
  -4  -2 -14 46.4471 7.76335   1
   4   2  15 25.7089 7.58757   1
  -4  -2 -15 31.4259 7.58757   1
   4   2  16 172.187 12.1672   1
  -4  -2 -16 165.945 12.2465   1
   4   2  17-10.4701  8.2431   1
  -4  -2 -17 3.20196 11.8993   1
   4   2  18 113.491 11.0236   1
  -4  -2 -18 122.374 11.1781   1
   4   2  19   13.52 9.93884   1
  -4  -2 -19 10.2448 9.78018   1
   4   3 -22 7.80313 6.47509   1
  -4  -3  22-0.30762 7.39796   1
   4   3 -21-0.59542 5.89611   1
  -4  -3  21 0.63899 5.64923   1
   4   3 -20-0.29751 4.61495   1
  -4  -3  20 -1.1102 5.50021   1
   4   3 -19 39.2693 5.25862   1
  -4  -3  19 29.9519 6.44366   1
   4   3 -18 49.2318 6.38388   1
  -4  -3  18 43.1621 6.72109   1
   4   3 -17 102.523 7.44128   1
  -4  -3  17 96.6807 7.88089   1
   4   3 -16 82.2045 7.13404   1
  -4  -3  16 73.6236 7.61912   1
   4   3 -15 8.03014 5.11724   1
  -4  -3  15 4.10254 5.56336   1
   4   3 -14 102.206 6.60157   1
  -4  -3  14 111.753 6.60157   1
   4   3 -13  536.00 20.5321   1
  -4  -3  13 560.994 21.4302   1
   4   3 -12 317.952 10.4563   1
  -4  -3  12 314.846 9.86237   1
   4   3 -11 368.173 11.3426   1
  -4  -3  11 368.242 16.6206   1
   4   3 -10 757.183 44.6581   1
  -4  -3  10 732.688 34.8803   1
  -4  -3   9 1293.50 56.4982   1
   4   3  -8 437.995 13.8388   1
  -4  -3   8 436.696 12.5086   1
   4   3  -7 319.955 15.0868   1
  -4  -3   7 313.184 10.5763   1
   4   3  -6 77.8511 3.89777   1
  -4  -3   6 73.7866 4.25211   1
   4   3  -5 6.73116 3.03007   1
  -4  -3   5 6.66825 2.67359   1
   4   3  -4 92.3161 3.84695   1
  -4  -3   4 87.9302 3.55103   1
   4   3  -3  158.79 4.79597   1
  -4  -3   3 128.263 5.44754   1
   4   3  -2 1372.76 33.6019   1
  -4  -3   2 1368.82 52.2601   1
   4   3  -1 283.078 10.2543   1
  -4  -3   1 264.211 16.6206   1
   4   3   0 4083.05 141.308   1
  -4  -3   0 4196.01 151.851   1
   4   3   1 14.9815 5.31602   1
   4   3   2 778.849 22.2451   1
  -4  -3  -2  789.21 24.3361   1
   4   3   3 53.7984 4.54703   1
  -4  -3  -3 52.7285 4.42545   1
   4   3   4  19.424 2.59405   1
  -4  -3  -4 16.4039 2.68177   1
   4   3   5 15.2346   3.463   1
  -4  -3  -5 15.9453 3.38547   1
   4   3   6 20.9852 4.20502   1
  -4  -3  -6  14.478 3.65943   1
   4   3   7  122.47 6.50185   1
  -4  -3  -7 116.569 7.23945   1
   4   3   8 1111.16 29.9105   1
  -4  -3  -8 1130.50 37.6775   1
   4   3   9 327.817 11.3717   1
  -4  -3  -9 310.399 11.1881   1
   4   3  10  183.63 9.68262   1
  -4  -3 -10 177.449 9.58339   1
   4   3  11 94.8077 8.75841   1
  -4  -3 -11 103.946 8.23741   1
   4   3  12-4.27895 7.63011   1
  -4  -3 -12 3.53118 6.86848   1
   4   3  13  191.92 12.3066   1
  -4  -3 -13 200.093 11.8473   1
   4   3  14 26.4843  7.9361   1
  -4  -3 -14 32.7282 8.78874   1
   4   3  15 0.17839 8.26975   1
  -4  -3 -15-8.35895 8.44815   1
   4   3  16 62.4464 11.0185   1
  -4  -3 -16 62.1098 10.2083   1
   4   3  17  37.039 10.3154   1
  -4  -3 -17 29.2126 9.05233   1
   4   3  18 45.5957 10.7857   1
  -4  -3 -18 25.1876 10.5328   1
   4   4 -21 20.4409 6.55244   1
  -4  -4  21 16.9457 7.25915   1
   4   4 -20 2.08478 6.26191   1
  -4  -4  20-2.93385  6.4666   1
   4   4 -19-4.58769 5.23978   1
  -4  -4  19  3.3372 6.62069   1
   4   4 -18  8.5324 5.71457   1
  -4  -4  18 5.87244 6.35391   1
   4   4 -17  115.98 8.03285   1
  -4  -4  17 112.944 8.19695   1
   4   4 -16 40.8417 6.20944   1
  -4  -4  16 48.1232 6.62112   1
   4   4 -15 64.4259 6.56381   1
  -4  -4  15 60.0261 7.04869   1
   4   4 -14 13.2731 5.22852   1
  -4  -4  14 11.6492 5.54768   1
   4   4 -13-0.06843 4.84908   1
  -4  -4  13 1.13406 5.44543   1
   4   4 -12 52.1538 5.16575   1
  -4  -4  12 44.7496 6.78638   1
   4   4 -11 342.207 18.7582   1
  -4  -4  11 369.833 18.6122   1
   4   4 -10  450.93 33.5166   1
  -4  -4  10 412.403 17.6077   1
   4   4  -9 191.342 7.72987   1
  -4  -4   9 172.213 7.29439   1
   4   4  -8  848.79  44.095   1
  -4  -4   8 771.939 46.5374   1
   4   4  -7 277.227 14.5703   1
  -4  -4   7 277.686 9.16518   1
   4   4  -6 26.7042 3.57717   1
  -4  -4   6 25.2779 3.57717   1
   4   4  -5 77.4306 4.16934   1
  -4  -4   5  75.953 3.84862   1
   4   4  -4 223.408 6.31346   1
  -4  -4   4 238.716 9.81836   1
   4   4  -3 99.3331 5.29132   1
  -4  -4   3  90.801 5.20883   1
   4   4  -2 124.385 6.27565   1
  -4  -4   2 122.753 6.76762   1
   4   4  -1 50.6019 6.58106   1
  -4  -4   1 44.2782 6.49527   1
   4   4   0 2810.83 97.8976   1
   4   4   1 791.188 22.8494   1
   4   4   2 545.937 17.7575   1
  -4  -4  -2 547.279 25.9318   1
   4   4   3 5.87123 5.50084   1
  -4  -4  -3  9.9317 4.43085   1
   4   4   4 48.3419   6.064   1
  -4  -4  -4 53.1166   6.064   1
   4   4   5 301.665 13.3212   1
  -4  -4  -5 307.631 13.6137   1
   4   4   6 13.7131 4.35025   1
  -4  -4  -6 17.4462 4.24488   1
   4   4   7 1.15673 5.18216   1
  -4  -4  -7 12.7395 5.29012   1
   4   4   8 466.794 15.5692   1
  -4  -4  -8 477.953   18.41   1
   4   4   9 97.3407 7.53646   1
  -4  -4  -9  107.41 10.2756   1
   4   4  10 341.872 15.2621   1
  -4  -4 -10 343.264 15.5943   1
   4   4  11 4.30191 7.55572   1
  -4  -4 -11 3.67618 6.91434   1
   4   4  12 21.5872 8.76069   1
  -4  -4 -12 29.1972 8.65329   1
   4   4  13  73.651 10.4318   1
  -4  -4 -13  72.738 10.9406   1
   4   4  14-1.09419 9.17657   1
  -4  -4 -14 6.24415 8.62218   1
   4   4  15 4.31915 9.28189   1
  -4  -4 -15 5.34889 9.18178   1
   4   4  16-7.25209 9.61258   1
  -4  -4 -16 10.3947 9.22864   1
   4   4  17 3.49657 10.5042   1
  -4  -4 -17 2.81467 9.90937   1
   4   5 -21 8.83309 7.08993   1
  -4  -5  21  5.5563 7.91961   1
   4   5 -20 37.5021 7.44206   1
  -4  -5  20  26.866 8.09871   1
   4   5 -19 17.0267 6.74109   1
  -4  -5  19 24.6418 6.90294   1
   4   5 -18 39.5067 6.53359   1
  -4  -5  18 36.6194 7.29254   1
   4   5 -17 14.8102 6.00251   1
  -4  -5  17 6.81251 6.75282   1
   4   5 -16 24.6179 6.25667   1
  -4  -5  16  17.037   6.861   1
   4   5 -15 133.059  8.7267   1
  -4  -5  15 135.115 10.7176   1
   4   5 -14-3.41212 5.70312   1
  -4  -5  14-2.15451 6.06383   1
   4   5 -13 7.66014 5.75276   1
  -4  -5  13 8.94533 5.96695   1
   4   5 -12-0.14891 5.13731   1
  -4  -5  12 6.82848 5.49894   1
   4   5 -11 59.0781  5.9299   1
  -4  -5  11 63.0093 7.91757   1
   4   5 -10 167.377 8.26102   1
  -4  -5  10 167.993  7.7932   1
   4   5  -9 159.122 8.09872   1
  -4  -5   9 146.364 8.57995   1
   4   5  -8 1291.89 53.6347   1
  -4  -5   8 1116.67 56.8704   1
   4   5  -7 79.3046 6.42944   1
  -4  -5   7 74.9159 5.34762   1
   4   5  -5 1.48446 3.08409   1
  -4  -5   5  1.3053 3.08409   1
   4   5  -4 17.5308 2.70409   1
  -4  -5   4 14.9574 3.23968   1
   4   5  -3 10.3906 4.67445   1
  -4  -5   3 7.98663 4.03338   1
   4   5  -2  19.445 4.13258   1
  -4  -5   2 10.6462 6.14414   1
   4   5  -1 36.5456 4.63848   1
  -4  -5   1 26.5659 4.63848   1
   4   5   0 684.942 27.8511   1
   4   5   1 578.205  25.956   1
   4   5   3 17.2901 6.09391   1
  -4  -5  -3 19.1934 5.59808   1
   4   5   4 207.461 11.4172   1
  -4  -5  -4 194.241 11.4172   1
   4   5   5  745.42 37.7979   1
   4   5   6 265.888 14.5014   1
  -4  -5  -6  292.38 23.5604   1
   4   5   7 28.8341  5.6664   1
  -4  -5  -7 29.6769 5.91745   1
   4   5   8 54.4584 7.02982   1
  -4  -5  -8 50.3168 7.64743   1
   4   5   9  18.081 7.43654   1
  -4  -5  -9 24.4604 7.18137   1
   4   5  10  133.21 12.6237   1
  -4  -5 -10 141.215 12.3701   1
   4   5  11  44.751 11.8301   1
  -4  -5 -11 48.5694 10.0636   1
   4   5  12 84.9454 11.5882   1
  -4  -5 -12 74.7904 10.8716   1
   4   5  13-10.4659 9.88446   1
  -4  -5 -13 0.46173 9.42273   1
   4   5  14 48.4764 11.2697   1
  -4  -5 -14  26.408 11.0342   1
   4   5  15 16.7606  11.006   1
  -4  -5 -15 24.4111 11.8113   1
   4   5  16 8.98487 12.4379   1
  -4  -5 -16  20.959 11.0292   1
   4   6 -19  18.324 7.01529   1
  -4  -6  19 8.83277 7.48941   1
   4   6 -18 44.1191 7.73385   1
  -4  -6  18 44.2426 7.91022   1
   4   6 -17 6.66103 6.53467   1
  -4  -6  17  5.7404 7.26576   1
   4   6 -16 60.6627 7.22152   1
  -4  -6  16 44.2271 7.79213   1
   4   6 -15 -0.7328 5.97962   1
  -4  -6  15 4.18183 6.34114   1
   4   6 -14 104.835  7.7678   1
  -4  -6  14 84.7694 7.83953   1
   4   6 -13 64.0125 7.35046   1
  -4  -6  13 66.5308 7.21055   1
   4   6 -12 6.91097 5.29616   1
  -4  -6  12 5.60105 6.22214   1
   4   6 -11 4.90592  5.0596   1
  -4  -6  11 3.90109 5.62703   1
   4   6 -10 21.2553  5.2799   1
  -4  -6  10 15.6423 5.87204   1
   4   6  -9 24.5939 5.40116   1
  -4  -6   9 32.0092 6.97917   1
   4   6  -8 571.129 28.3417   1
   4   6  -7 6.64202  4.7168   1
  -4  -6   7 4.07047 4.90932   1
   4   6  -5 2.34208 5.76738   1
  -4  -6   5 0.29276 5.22577   1
   4   6  -4 839.739 33.1983   1
   4   6  -3 40.5164 5.56322   1
  -4  -6   3 47.0302 6.03071   1
   4   6  -2 64.1565 6.02424   1
  -4  -6   2 69.6331 5.75041   1
   4   6  -1 18.3623 9.40629   1
  -4  -6   1 27.8353 4.93663   1
   4   6   0-5.58701 8.94268   1
  -4  -6   0 6.17512 5.22377   1
   4   6   1 29.1181 6.71818   1
  -4  -6  -1 27.4655 6.16133   1
   4   6   3 18.3134 7.90675   1
  -4  -6  -3 18.4491 6.78275   1
   4   6   5 20.9775 10.9754   1
  -4  -6  -5 18.0162  8.7182   1
   4   6   6 252.062 19.7617   1
  -4  -6  -6  232.81 15.9409   1
   4   6   7 87.1342 13.2061   1
  -4  -6  -7 85.3647 11.7387   1
   4   6   8 50.9517  8.1262   1
  -4  -6  -8 42.2388 9.75578   1
   4   6   9 10.7452 9.42375   1
  -4  -6  -9 0.43328 8.99047   1
   4   6  10 132.956 17.1094   1
  -4  -6 -10 126.639 13.4691   1
   4   6  11 25.2529 12.7317   1
  -4  -6 -11 13.5103 10.1643   1
   4   6  12 66.9189 12.8507   1
  -4  -6 -12 56.9399 13.2639   1
   4   6  13 1.38736 12.9759   1
  -4  -6 -13-3.67243 12.2006   1
   4   6  14 1.10473 12.7248   1
  -4  -6 -14 5.48272 13.0112   1
   4   7 -18 6.80697 7.13901   1
  -4  -7  18 6.21123 7.99843   1
   4   7 -17 5.21074 7.78662   1
  -4  -7  17 8.12089 8.38634   1
   4   7 -16 19.1851 6.81509   1
  -4  -7  16 15.6969  7.8434   1
   4   7 -15 54.7582  7.7882   1
  -4  -7  15 64.5772 8.14411   1
   4   7 -14 123.658 26.4433   1
   4   7 -13 0.62253 6.97469   1
  -4  -7  13 7.33207 6.97469   1
   4   7 -12 252.351 14.5024   1
  -4  -7  12 258.672 23.6317   1
   4   7 -11 82.6384 7.57903   1
  -4  -7  11 65.9414  8.4126   1
   4   7 -10-3.54152 5.97462   1
  -4  -7  10-2.16276    5.88   1
   4   7  -9 26.3018 6.18783   1
  -4  -7   9 36.3588 6.77105   1
   4   7  -8 3.70536 5.88673   1
  -4  -7   8 0.10459 5.99132   1
   4   7  -7 17.2464  9.4769   1
  -4  -7   7 8.63103 6.70432   1
   4   7  -6 269.248 14.8243   1
  -4  -7   6  301.80 22.5153   1
   4   7  -5 0.82326 10.2564   1
   4   7  -3  68.761 7.25675   1
  -4  -7   3 63.0981  10.332   1
   4   7   0 170.726 15.8705   1
   4   7   1 6.79821 7.87873   1
  -4  -7  -1 10.5575 6.79821   1
   4   7   2 123.219 15.7641   1
  -4  -7  -2  65.974 11.0349   1
   4   7   3 138.399  13.656   1
  -4  -7  -3 123.321 11.3269   1
   4   7   4  177.81 14.3367   1
  -4  -7  -4 180.479 25.0638   1
   4   7   5 38.0756   12.09   1
  -4  -7  -5 28.6287 11.2002   1
   4   7   6 136.027 17.1402   1
  -4  -7  -6 101.186 17.1402   1
   4   7   7 27.8485 14.6656   1
  -4  -7  -7 35.4509 13.1829   1
   4   7   8 136.878  19.504   1
  -4  -7  -8 122.493 16.2982   1
   4   7   9 47.5938 24.4905   1
  -4  -7  -9 37.7229 15.7668   1
   4   7  10 151.683 19.3872   1
  -4  -7 -10 85.0883   28.03   1
   4   7  11 2.99987  12.646   1
  -4  -7 -11-1.93957 14.9476   1
   4   7  12 50.5558 14.1331   1
  -4  -7 -12 8.61834 11.6707   1
   4   8 -16-4.36229 7.61991   1
  -4  -8  16  0.7665 10.1899   1
   4   8 -15 0.08091  7.3516   1
  -4  -8  15-0.08091  8.3688   1
   4   8 -14 32.3038 7.47506   1
  -4  -8  14 27.8933 8.20815   1
   4   8 -13 11.3156 6.77423   1
  -4  -8  13 14.3684  8.5277   1
   4   8 -12 70.6631 9.55591   1
  -4  -8  12 76.4206 10.1023   1
   4   8 -11-0.09897 7.11165   1
  -4  -8  11  2.6439 7.11165   1
   4   8 -10 25.6028 7.26138   1
  -4  -8  10  27.903  7.6673   1
   4   8  -9-0.76817 5.98535   1
  -4  -8   9 0.11203  6.6415   1
   4   8  -8 11.5194 6.08349   1
  -4  -8   8 6.83327 6.20277   1
   4   8  -7 21.7697 5.98667   1
  -4  -8   7 18.2503  6.3495   1
   4   8  -6-0.52127 7.60671   1
  -4  -8   6 14.4991   7.877   1
   4   8  -5 9.07813 7.33233   1
  -4  -8   5  5.9357 8.37981   1
   4   8  -3-0.16258 6.22444   1
  -4  -8   3 10.2657 6.08509   1
  -4  -8  -4 56.5728 12.1921   1
   4   8   5 29.6195 14.0032   1
  -4  -8  -5 20.0781 15.6163   1
   4   8   6 30.9221 16.2949   1
  -4  -8  -6 19.8388 12.4036   1
   4   8   7 6.98554 16.9947   1
  -4  -8  -7-5.56063 12.6504   1
   4   8   8 55.3526 20.1376   1
  -4  -8  -8 41.0669  15.456   1
   4   8   9-7.49323 17.9702   1
  -4  -8  -9 1.83092 15.6646   1
   4   8  10 39.4166 19.3238   1
  -4  -8 -10 20.2265 16.1478   1
   4   9 -14-6.51876 8.18954   1
  -4  -9  14 -3.2183 7.62805   1
   4   9 -13 -2.6627 8.03082   1
  -4  -9  13 1.35271 8.95636   1
   4   9 -12 33.6686  12.062   1
  -4  -9  12 18.2802 8.25607   1
   4   9 -11  6.1564 7.57221   1
  -4  -9  11 13.9513 7.23815   1
   4   9 -10 118.098 14.6709   1
  -4  -9  10 81.5824 9.00994   1
   4   9  -9  2.7928 6.82685   1
  -4  -9   9 5.89591 8.19587   1
   4   9  -8 12.5086  6.4903   1
  -4  -9   8 12.9019 8.83074   1
   4   9  -7 -3.6751 12.8522   1
  -4  -9   7-3.54764 9.09215   1
   4   9  -6-0.78148 11.2395   1
  -4  -9   6 0.78148 10.6189   1
   4  10  -9-6.07819 6.94049   1
  -4 -10   9-4.22739  9.0016   1
   5 -14  -2 3.43013 5.80568   1
  -5  14   2 7.88152 6.41623   1
   5 -14  -1-1.46572 8.35349   1
  -5  14   1 3.26205 5.16858   1
   5 -14   0 2.04231 6.23613   1
  -5  14   0 4.53239 4.90372   1
   5 -14   1 17.4366 6.79532   1
  -5  14  -1 20.0511 5.72579   1
   5 -14   2 18.8179 6.78467   1
  -5  14  -2 28.4615 5.94192   1
   5 -14   3 17.1223 7.40423   1
  -5  14  -3 33.2034 5.85818   1
   5 -14   4 0.63175 5.70643   1
  -5  14  -4 2.21629 6.05856   1
   5 -14   5 15.7954 6.40987   1
  -5  14  -5 20.0143 5.74748   1
   5 -14   6 -14.789 13.6961   1
  -5  14  -6 -0.3409 5.58473   1
   5 -14   7 8.01658 6.40734   1
  -5  14  -7-0.40478 5.56817   1
   5 -13  -7 4.00837 5.96969   1
  -5  13   7 14.9296 5.39094   1
   5 -13  -6 15.9479 7.17602   1
  -5  13   6 19.3324 7.10105   1
   5 -13  -5-4.07968 5.09692   1
  -5  13   5-0.28911  5.7501   1
   5 -13  -4 0.87724 5.45602   1
  -5  13   4 1.71169  5.5951   1
   5 -13  -3 6.53234 5.44361   1
  -5  13   3 1.34489  5.3689   1
   5 -13  -2 42.3409 5.85735   1
  -5  13   2 32.0081 5.85735   1
   5 -13  -1 6.93118 5.74781   1
  -5  13   1  0.8664 5.31461   1
   5 -13   0  44.915 6.51822   1
  -5  13   0 43.4164 7.30418   1
   5 -13   1 0.20744 5.21704   1
  -5  13  -1 5.14444 6.27497   1
   5 -13   2-2.05911 5.29632   1
  -5  13  -2 -3.4421 4.80459   1
   5 -13   3 27.0144 6.28148   1
  -5  13  -3 24.2978 5.90782   1
   5 -13   4 14.1813 5.06831   1
  -5  13  -4 28.6409 5.53539   1
   5 -13   5 40.5916 5.97596   1
  -5  13  -5  33.981 5.97596   1
   5 -13   6 12.1516 5.40496   1
  -5  13  -6 9.70785 5.47205   1
   5 -13   7 39.5793 5.91198   1
  -5  13  -7 59.0352  9.5212   1
   5 -13   8 6.48996 5.98293   1
  -5  13  -8 7.86354 4.95044   1
   5 -13   9 13.1059  5.6931   1
  -5  13  -9 15.4773 6.00084   1
   5 -13  10 13.9222  8.2304   1
  -5  13 -10  3.9994 5.26425   1
   5 -13  11 0.06162 5.26385   1
  -5  13 -11 1.17072 5.65116   1
   5 -13  12 7.11003 5.35879   1
  -5  13 -12-1.10328 6.40078   1
   5 -12 -10 3.04114 5.82046   1
  -5  12  10-3.18212 7.83446   1
   5 -12  -9 13.6771 5.47488   1
  -5  12   9 12.7613 5.67617   1
   5 -12  -8 8.53769 5.41931   1
  -5  12   8 8.06337 5.21748   1
   5 -12  -7 12.7774 4.95491   1
  -5  12   7 12.8483 5.44128   1
   5 -12  -6-0.27466 4.28273   1
  -5  12   6-3.14338 5.04568   1
   5 -12  -5 8.42718 4.92776   1
  -5  12   5 13.0693 4.85634   1
   5 -12  -4 28.7883 5.06707   1
  -5  12   4 24.3036 5.06707   1
   5 -12  -3 49.1408 5.82992   1
  -5  12   3 58.1971 5.75845   1
   5 -12  -2 3.70684 5.05108   1
  -5  12   2-1.03873 4.97979   1
   5 -12  -1 60.1509 6.57868   1
  -5  12   1 66.3241 6.06172   1
   5 -12   0 29.3633 5.40743   1
  -5  12   0 34.7707 5.67931   1
   5 -12   1  11.571 5.16154   1
  -5  12  -1 26.4367 6.74894   1
   5 -12   2 71.4171  6.1449   1
  -5  12  -2  71.348 5.77936   1
   5 -12   3 2.29297 4.43957   1
  -5  12  -3 8.55716 6.73254   1
   5 -12   4-6.17511 4.11674   1
  -5  12  -4 -2.1257  4.2514   1
   5 -12   5 3.05686 4.43861   1
  -5  12  -5-2.28082 4.43861   1
   5 -12   6 6.54381 4.74055   1
  -5  12  -6 1.98917 4.54535   1
   5 -12   7   99.56 6.47145   1
  -5  12  -7 76.3266 6.53525   1
   5 -12   8 23.2088 5.27555   1
  -5  12  -8 15.5053 4.31149   1
   5 -12   9 83.2294 6.85789   1
  -5  12  -9 47.7431 7.27722   1
   5 -12  10  3.1983 4.88297   1
  -5  12 -10-2.58259 4.59222   1
   5 -12  11 12.3066 5.33175   1
  -5  12 -11 12.5917 5.07187   1
   5 -12  12 2.26731 5.80431   1
  -5  12 -12 4.42744 5.12824   1
   5 -12  13 3.76724 5.51224   1
  -5  12 -13-1.41068 5.78948   1
   5 -12  14-0.82991 5.77682   1
  -5  12 -14 0.05695 5.55714   1
   5 -11 -12 9.20163 6.03417   1
  -5  11  12 18.9766 8.17714   1
   5 -11 -11 11.3957 4.91341   1
  -5  11  11 5.43011 5.36435   1
   5 -11 -10 1.83147 4.36154   1
  -5  11  10 1.18951 4.81469   1
   5 -11  -9 67.3416 7.27632   1
  -5  11   9 107.908 6.56295   1
   5 -11  -8 95.4274 7.20188   1
  -5  11   8 141.976 7.40327   1
   5 -11  -7 40.4295 6.01032   1
  -5  11   7 61.7459 6.33885   1
   5 -11  -6 12.4553 4.09342   1
  -5  11   6 9.51891 4.36567   1
   5 -11  -5 4.05284 4.11144   1
  -5  11   5 7.40254  4.5802   1
   5 -11  -4 48.0464 5.06112   1
  -5  11   4 42.1923 4.85555   1
   5 -11  -3 28.5583 4.39735   1
  -5  11   3 42.7395 5.06332   1
   5 -11  -2 55.3428 5.98513   1
  -5  11   2 50.9518  5.5157   1
   5 -11  -1 302.445 17.0018   1
   5 -11   0 18.3374 6.22889   1
  -5  11  -1 579.141 31.0352   1
   5 -11   2 51.5596 10.8285   1
  -5  11  -2 8.15962 6.14124   1
   5 -11   3 15.5589 4.31138   1
  -5  11  -3 7.31512 4.18819   1
   5 -11   4 2.96083 4.84414   1
  -5  11  -4 8.08606 3.94465   1
   5 -11   5 29.8223 5.28017   1
  -5  11  -5  29.138 4.46641   1
   5 -11   6 26.0014 4.51723   1
  -5  11  -6 22.8411 4.14383   1
   5 -11   7 1.91527 4.19749   1
  -5  11  -7 2.64916 4.07219   1
   5 -11   8 57.0273 5.52018   1
  -5  11  -8 54.9737 4.94974   1
   5 -11  10 1.62844 4.39007   1
  -5  11 -10 7.52942 4.91049   1
   5 -11  11 213.561 12.0932   1
  -5  11 -11 269.346 12.1506   1
   5 -11  12 56.7399 6.34718   1
  -5  11 -12 43.9093  6.0747   1
   5 -11  13 82.7743 7.21006   1
  -5  11 -13 77.0958 6.77809   1
   5 -11  14 37.2379 6.22823   1
  -5  11 -14 32.9516 6.33655   1
   5 -11  15 15.2586  5.7729   1
  -5  11 -15 9.27815 5.88052   1
   5 -11  16 7.25906 6.18336   1
  -5  11 -16 11.6238 5.65711   1
   5 -10 -14  -2.183 5.32547   1
  -5  10  14-3.46815 6.19691   1
   5 -10 -13 14.9357 5.99005   1
  -5  10  13 19.0489  7.1828   1
   5 -10 -12 0.89892 4.73254   1
  -5  10  12 1.28669 5.03218   1
   5 -10 -11 18.5081 6.98502   1
  -5  10  11 22.1385 5.38336   1
   5 -10 -10 16.7091 4.83447   1
  -5  10  10 21.2375 6.51798   1
   5 -10  -9 114.407 6.77804   1
  -5  10   9 114.844 8.91895   1
   5 -10  -8 18.6581 4.19024   1
  -5  10   8 23.3456 4.63229   1
   5 -10  -7 118.316 7.74088   1
  -5  10   7 135.907 7.29482   1
   5 -10  -6 77.8505 4.89373   1
  -5  10   6 80.4892 5.27737   1
   5 -10  -5 13.9985 3.83572   1
  -5  10   5 10.4448 3.76991   1
   5 -10  -4 2.52632 3.36528   1
  -5  10   4-3.59152 3.78005   1
   5 -10  -3-1.31148 3.65137   1
  -5  10   3-0.57554 3.43437   1
   5 -10  -2  112.36 6.25166   1
  -5  10   2 105.628 9.16533   1
   5 -10  -1 170.691 7.38821   1
  -5  10   1 193.524 10.1082   1
  -5  10  -3 930.071 43.7587   1
   5 -10   5 51.7437  5.1262   1
  -5  10  -5 47.9717  5.1262   1
   5 -10   6 15.4199 3.84599   1
  -5  10  -6 12.2748 3.84599   1
   5 -10   7-0.12407 3.85506   1
  -5  10  -7 5.99085  4.0323   1
   5 -10   8 67.2717 5.33432   1
  -5  10  -8 70.3572 5.03797   1
   5 -10   9 14.9594 4.53057   1
  -5  10  -9 17.9855 5.72732   1
   5 -10  10 34.4723 6.56336   1
  -5  10 -10 30.7182 4.94133   1
   5 -10  11 267.543 12.9255   1
  -5  10 -11 279.082 12.4767   1
   5 -10  12 14.7631 5.00324   1
  -5  10 -12 15.6779 4.94756   1
   5 -10  13 124.178 6.80185   1
  -5  10 -13 122.519 7.32925   1
   5 -10  14 60.6729 6.41295   1
  -5  10 -14 64.9482 6.05668   1
   5 -10  15  19.185   5.541   1
  -5  10 -15 19.0881   5.541   1
   5 -10  16 2.63589 5.44897   1
  -5  10 -16-2.28148 5.59664   1
   5 -10  17 24.6784  6.6596   1
  -5  10 -17 27.1729 6.28096   1
   5 -10  18 12.9898 6.45295   1
  -5  10 -18 8.29882 6.45295   1
   5  -9 -16 19.1966  6.3822   1
  -5   9  16 21.3824 7.11636   1
   5  -9 -15 80.8541 8.34405   1
  -5   9  15  115.82 9.76905   1
   5  -9 -14 12.4992 5.57351   1
  -5   9  14  9.8938 7.61822   1
   5  -9 -13 29.3599 5.29277   1
  -5   9  13 30.9161 5.40096   1
   5  -9 -12 13.0195 4.75893   1
  -5   9  12 14.8252 4.81799   1
   5  -9 -11  3.4966 4.25077   1
  -5   9  11 7.07891 4.54216   1
   5  -9 -10 88.9139 6.12659   1
  -5   9  10 90.4456 8.51979   1
   5  -9  -9 10.5885  4.2001   1
  -5   9   9 10.8885 4.07657   1
   5  -9  -8  21.906 4.06162   1
  -5   9   8 23.9412  4.4901   1
   5  -9  -7 293.695 12.8543   1
  -5   9   7 317.972 11.4221   1
   5  -9  -6 53.2528 4.31608   1
  -5   9   6 57.6867 4.25261   1
   5  -9  -5  482.69 17.7675   1
  -5   9   5 497.143 17.5762   1
   5  -9  -4 140.712 5.58723   1
  -5   9   4 146.236 5.03033   1
   5  -9  -3 34.4444 3.60071   1
  -5   9   3 33.9509 3.72866   1
   5  -9  -2 125.545 5.03533   1
  -5   9   2  122.31 4.90739   1
   5  -9  -1 3.72556 3.25987   1
  -5   9   1 2.70286 4.09995   1
   5  -9   0 5.38939 4.65075   1
  -5   9   0 4.52308 5.51706   1
   5  -9   4 153.209 9.81519   1
  -5   9  -4 150.918 9.44531   1
   5  -9   5 238.035 11.5589   1
  -5   9  -5 257.707 10.5807   1
   5  -9   6 156.301 7.05721   1
  -5   9  -6  172.02 6.51366   1
   5  -9   7 7.80172 3.66257   1
  -5   9  -7 5.85129 3.21248   1
   5  -9   8 27.4601 4.08721   1
  -5   9  -8 29.4994 3.79091   1
   5  -9   9 4.95675 4.19352   1
  -5   9  -9 1.89523   4.022   1
   5  -9  10 213.897 8.51752   1
  -5   9 -10 212.812  8.8034   1
   5  -9  11 42.3012 5.10999   1
  -5   9 -11 39.5408 5.02784   1
   5  -9  12 33.5459 5.09072   1
  -5   9 -12  28.071 4.89862   1
   5  -9  13 104.655 6.98373   1
  -5   9 -13 109.474 6.58666   1
   5  -9  14 35.6516 5.63519   1
  -5   9 -14  39.878 5.63519   1
   5  -9  15 67.0179 5.99918   1
  -5   9 -15 83.6708 6.42769   1
   5  -9  16 37.9692 5.44488   1
  -5   9 -16 41.0795 5.83639   1
   5  -9  17 50.0452 7.28283   1
  -5   9 -17 58.4208  6.6933   1
   5  -9  18 2.39153 6.35568   1
  -5   9 -18  -3.696 5.68895   1
   5  -9  19 20.3886 7.64009   1
  -5   9 -19   8.097 7.84233   1
   5  -8 -17 0.91105 6.16529   1
  -5   8  17-0.64402 6.43232   1
   5  -8 -16 4.54812  5.4733   1
  -5   8  16 10.9388 7.34697   1
   5  -8 -15 27.4346 5.38699   1
  -5   8  15 32.8763 7.64328   1
   5  -8 -14 39.0297 5.72594   1
  -5   8  14 42.9524 5.93948   1
   5  -8 -13 69.4545 7.60626   1
  -5   8  13 88.9893 7.21991   1
   5  -8 -12 68.4322 5.60422   1
  -5   8  12 67.2917 6.10475   1
   5  -8 -11 6.73045 4.08844   1
  -5   8  11 6.17028  4.3727   1
   5  -8 -10-1.07142 3.98805   1
  -5   8  10 4.44723 4.10709   1
   5  -8  -9 1.31963 4.04515   1
  -5   8   9 0.29325  3.9244   1
   5  -8  -8 226.104 8.41718   1
  -5   8   8  242.65 8.60035   1
   5  -8  -7 761.429  24.064   1
   5  -8  -6 7.06793 3.09609   1
  -5   8   6 13.0478 3.15801   1
   5  -8  -5 1064.75 32.2548   1
  -5   8   5 1068.28 31.0829   1
   5  -8  -4 39.4306 3.56762   1
  -5   8   4 43.6655  3.3274   1
   5  -8  -3 32.5421 3.05472   1
  -5   8   3 28.9085  2.8766   1
   5  -8  -2 79.5163 3.87558   1
  -5   8   2 78.4828 3.75085   1
   5  -8  -1 135.908 6.21046   1
  -5   8   1 135.971 6.02334   1
   5  -8   0  55.575 3.87609   1
  -5   8   0 47.3684 4.35725   1
   5  -8   1 7.12003 2.69118   1
  -5   8  -1 4.48232 2.57533   1
   5  -8   2 13.6889   4.358   1
  -5   8  -2 7.23659 5.26703   1
   5  -8   3 684.044 29.2931   1
  -5   8  -3 686.558 27.4751   1
   5  -8   4-4.84581 5.38918   1
  -5   8  -4-3.93722 3.39385   1
   5  -8   5 595.182 14.2419   1
  -5   8  -5 666.169 32.0777   1
   5  -8   6 248.104 9.22485   1
  -5   8  -6 245.097 8.98536   1
   5  -8   7  111.18 5.03877   1
  -5   8  -7 115.256 4.91523   1
   5  -8   8 113.903 5.86405   1
  -5   8  -8 107.207 5.05884   1
   5  -8   9 7.20373 4.52287   1
  -5   8  -9  7.7572 4.47098   1
   5  -8  10 26.7491 4.79851   1
  -5   8 -10 21.1083 4.33908   1
   5  -8  11 44.6302 5.40795   1
  -5   8 -11 52.8463 5.18297   1
   5  -8  12 181.662 8.72835   1
  -5   8 -12 204.344 9.53292   1
   5  -8  13 71.1257 5.45115   1
  -5   8 -13   74.27 5.23785   1
   5  -8  14  11.983 3.91001   1
  -5   8 -14 14.4364 5.08301   1
   5  -8  15 38.8902 5.28562   1
  -5   8 -15 27.6564 5.13673   1
   5  -8  16 25.7939 5.44902   1
  -5   8 -16  26.164 5.79729   1
   5  -8  17 10.9467 5.73702   1
  -5   8 -17 15.7216 5.64437   1
   5  -8  18 20.6811 5.80858   1
  -5   8 -18 21.3549 5.03552   1
   5  -8  19 10.4305 5.89956   1
  -5   8 -19   5.561 5.94998   1
   5  -7 -19-0.68075 5.80959   1
  -5   7  19 3.25677 6.99317   1
   5  -7 -18 7.66692 5.81371   1
  -5   7  18 2.84707  5.4625   1
   5  -7 -17  0.3995 5.40806   1
  -5   7  17 5.91113 6.31064   1
   5  -7 -16 48.1519 6.34733   1
  -5   7  16  55.541 8.09601   1
   5  -7 -15 46.6227 5.67574   1
  -5   7  15 39.2238 5.87979   1
   5  -7 -14 19.7229 4.95388   1
  -5   7  14 21.3742 5.21624   1
   5  -7 -13 126.175  7.5623   1
  -5   7  13  143.21 7.51494   1
   5  -7 -12 102.987 5.84395   1
  -5   7  12 99.4197 6.27982   1
   5  -7 -11 1.37547 3.86284   1
  -5   7  11-0.67538 4.25819   1
   5  -7 -10 153.628 7.28929   1
  -5   7  10 156.737 6.57712   1
   5  -7  -9 70.8959 4.56105   1
  -5   7   9 79.2706  4.5016   1
   5  -7  -8 3.32082 3.12346   1
  -5   7   8 0.70364 3.20927   1
   5  -7  -7 147.812  5.7908   1
  -5   7   7 145.522 5.37594   1
   5  -7  -6 84.8877 4.19445   1
  -5   7   6 95.4215 4.42892   1
   5  -7  -5 1643.05 43.2786   1
  -5   7   5 1660.87 58.8777   1
   5  -7  -4 152.982 6.43896   1
  -5   7   4  165.79  7.7128   1
   5  -7  -3  715.92 21.3116   1
  -5   7   3 712.977 20.2722   1
   5  -7  -2 467.301 15.4199   1
  -5   7   2 471.698 14.8255   1
   5  -7  -1 88.9973 6.63193   1
  -5   7   1 96.4954 7.84807   1
   5  -7   0 10.6865  3.0045   1
  -5   7   0 78.5987 8.45288   1
   5  -7   1 439.512 13.0019   1
  -5   7  -1 465.454  12.765   1
   5  -7   2 440.691  12.606   1
  -5   7  -2 412.402 18.5573   1
   5  -7   3 28.0025 3.89463   1
  -5   7  -3 32.9105 3.65672   1
   5  -7   4 1210.21 33.2908   1
   5  -7   5 617.952 28.9694   1
  -5   7  -5 624.537 28.5446   1
   5  -7   6-3.31371 3.85418   1
  -5   7  -6-0.66451  3.2251   1
   5  -7   7 831.917 18.2362   1
  -5   7  -7 842.531 18.3513   1
   5  -7   8 730.631 21.6427   1
  -5   7  -8 679.549 18.7323   1
   5  -7   9 123.413 5.91642   1
  -5   7  -9 125.348 5.74137   1
   5  -7  10 291.531 10.1914   1
  -5   7 -10 303.632 9.95799   1
   5  -7  11 117.874 6.37777   1
  -5   7 -11 122.638 6.72596   1
   5  -7  12 3.16197 4.62262   1
  -5   7 -12 8.74729 4.34045   1
   5  -7  13 96.9345 6.66788   1
  -5   7 -13 98.3875 6.72439   1
   5  -7  14 90.8392 6.80883   1
  -5   7 -14 98.8689 6.75405   1
   5  -7  15 2.83457 4.86575   1
  -5   7 -15 -2.2434 5.07797   1
   5  -7  16-0.39709 5.12542   1
  -5   7 -16  7.0447 5.07395   1
   5  -7  17 11.0226 5.14533   1
  -5   7 -17 8.94871 4.46359   1
   5  -7  18-0.98402 5.60678   1
  -5   7 -18 6.25807 5.60678   1
   5  -7  19 15.6777 5.96263   1
  -5   7 -19 12.0034 6.01238   1
   5  -7  20-1.07011 6.37666   1
  -5   7 -20 3.43753 6.20075   1
   5  -6 -19  38.613 6.69436   1
  -5   6  19 34.6079 7.62194   1
   5  -6 -18 0.58197 5.13835   1
  -5   6  18-1.18523 5.62095   1
   5  -6 -17 7.27718 5.11543   1
  -5   6  17 11.7576 7.12736   1
   5  -6 -16 29.3384 4.75914   1
  -5   6  16 34.0032 5.49913   1
   5  -6 -15 33.2123 5.01935   1
  -5   6  15 34.1924 4.67037   1
   5  -6 -14 22.4791 4.73966   1
  -5   6  14 23.6983 4.73966   1
   5  -6 -13 348.439 13.3711   1
  -5   6  13  356.97 11.4789   1
   5  -6 -12   22.02 4.57214   1
  -5   6  12 24.3821  3.8675   1
   5  -6 -11 217.875 7.78009   1
  -5   6  11  225.59 7.44502   1
   5  -6 -10 67.4629 4.68585   1
  -5   6  10 75.5884 4.80216   1
   5  -6  -9 -0.4543 3.25584   1
  -5   6   9  0.4543 3.31473   1
   5  -6  -8  3.6926 3.03048   1
  -5   6   8 5.33941 3.23421   1
   5  -6  -7 210.495 7.60065   1
  -5   6   7 217.977 6.87475   1
   5  -6  -6 71.9108 4.14078   1
  -5   6   6 69.9561 3.60925   1
   5  -6  -5 512.924 13.5525   1
  -5   6   5 522.275 13.6127   1
   5  -6  -4 105.851 5.76729   1
  -5   6   4 112.135 5.52627   1
   5  -6  -3 4738.61 115.069   1
   5  -6  -1 1833.07 68.5891   1
  -5   6   1 2054.35 81.5755   1
   5  -6   0 399.241  11.221   1
  -5   6   0 390.706 13.1966   1
   5  -6   1 149.547 5.25687   1
  -5   6  -1 146.124 5.19605   1
   5  -6   2 164.329 5.48461   1
  -5   6  -2 164.094   5.659   1
   5  -6   3 14.2557 2.53064   1
  -5   6  -3  14.676 2.40805   1
   5  -6   4 251.134 7.32937   1
  -5   6  -4 244.826 7.32937   1
   5  -6   5 630.425 14.2193   1
  -5   6  -5  639.86 19.4454   1
   5  -6   6 1069.01 26.4444   1
  -5   6  -6 1064.79 32.5114   1
   5  -6   7  72.165 4.00075   1
  -5   6  -7   80.22 4.24133   1
   5  -6   8 0.17829 3.51236   1
  -5   6  -8 -0.6062 3.33407   1
   5  -6   9 472.803 12.9269   1
  -5   6  -9 468.912 14.9436   1
   5  -6  10 450.631 12.9945   1
  -5   6 -10 477.968 13.2324   1
   5  -6  11 215.792 7.97234   1
  -5   6 -11 207.767 7.67707   1
   5  -6  12 201.711 9.69037   1
  -5   6 -12  213.69 10.8474   1
   5  -6  13 307.959  10.565   1
  -5   6 -13 304.578 10.7307   1
   5  -6  14  29.129  5.2699   1
  -5   6 -14 25.8595 5.15743   1
   5  -6  15 97.2953 6.57232   1
  -5   6 -15 106.827 7.02291   1
   5  -6  16 43.0457 5.74995   1
  -5   6 -16 51.5015 5.90028   1
   5  -6  17 17.6241 4.74018   1
  -5   6 -17  12.139 5.68237   1
   5  -6  18-3.11622  5.5304   1
  -5   6 -18 0.48713 5.48025   1
   5  -6  19 11.4275 5.94571   1
  -5   6 -19 13.4403 5.84578   1
   5  -6  20 2.44905 5.91855   1
  -5   6 -20 14.6141 6.39232   1
   5  -5 -20 4.55145 5.69458   1
  -5   5  20-1.69014 6.48004   1
   5  -5 -19 75.5442   6.912   1
  -5   5  19 79.0895 7.42731   1
   5  -5 -18 16.8409 5.40256   1
  -5   5  18 23.0142  6.1252   1
   5  -5 -17 12.2854 5.06238   1
  -5   5  17 15.9493 6.84541   1
   5  -5 -16 3.84719 4.55644   1
  -5   5  16 6.28302 4.55644   1
   5  -5 -15 4.31177 4.78348   1
  -5   5  15  0.4496 4.73189   1
   5  -5 -14 50.1688 5.85846   1
  -5   5  14 51.9976 5.23619   1
   5  -5 -13 263.435 10.3664   1
  -5   5  13 269.137 8.32276   1
   5  -5 -12 6.81617 4.40294   1
  -5   5  12 5.51367 4.23513   1
   5  -5 -11 1366.19 33.4942   1
  -5   5  11 1378.63 40.3904   1
   5  -5 -10 3.82441 3.20356   1
  -5   5  10 4.38731 3.88235   1
   5  -5  -9 923.227 23.6399   1
  -5   5   9 925.136 23.1878   1
   5  -5  -8 2.43778 3.01138   1
  -5   5   8 1.40868 3.07043   1
   5  -5  -7 13.2497 2.90765   1
  -5   5   7 15.3605 2.84831   1
   5  -5  -6-0.11906 2.33861   1
  -5   5   6-3.94587 2.62774   1
   5  -5  -5  6.1704  2.5227   1
  -5   5   5 2.75282 2.34373   1
   5  -5  -4  154.96  5.2254   1
  -5   5   4 161.492 6.01091   1
   5  -5  -3 1631.59   33.55   1
  -5   5   3 1609.08 36.7236   1
   5  -5  -2 569.631 25.3503   1
   5  -5  -1 2564.86 94.7392   1
   5  -5   0 451.995 13.3051   1
  -5   5   0 435.232 15.9437   1
   5  -5   2 1401.36 55.6968   1
   5  -5   3 120.553 5.23232   1
  -5   5  -3  122.61 5.35482   1
   5  -5   4 318.802 8.62509   1
  -5   5  -4 326.828 8.73962   1
   5  -5   5 494.656 11.7978   1
  -5   5  -5 496.165 12.0641   1
   5  -5   6 702.633 16.6024   1
  -5   5  -6 680.074 15.7795   1
   5  -5   7 182.406 6.21348   1
  -5   5  -7 183.171 5.97034   1
   5  -5   8  998.19 21.8872   1
  -5   5  -8 1002.31  21.643   1
   5  -5   9 448.724 12.6689   1
  -5   5  -9 454.633 12.4879   1
   5  -5  10 4.59347 4.04406   1
  -5   5 -10 5.84542 4.04406   1
   5  -5  11 595.798 16.1405   1
  -5   5 -11 601.579 15.2319   1
   5  -5  12 387.239 11.8013   1
  -5   5 -12 394.403 11.6876   1
   5  -5  13 256.336 10.5306   1
  -5   5 -13 268.283  10.121   1
   5  -5  14 10.6035 4.56091   1
  -5   5 -14-0.33938 4.56091   1
   5  -5  15 273.843 10.8724   1
  -5   5 -15 272.642 10.2004   1
   5  -5  16 41.6082  5.9661   1
  -5   5 -16  40.789 5.59515   1
   5  -5  17 22.0978 5.47576   1
  -5   5 -17 23.7008 5.57314   1
   5  -5  18 0.92261 5.49904   1
  -5   5 -18 1.42052 5.40385   1
   5  -5  19 4.71489 5.01275   1
  -5   5 -19 5.94992 4.66404   1
   5  -5  20 10.8855  6.0959   1
  -5   5 -20 18.5091  6.0959   1
   5  -5  21 14.3798 6.52497   1
  -5   5 -21 20.8037 6.97605   1
   5  -4 -21 12.2406 6.48605   1
  -5   4  21 9.02195 6.77169   1
   5  -4 -20-3.25163 5.74253   1
  -5   4  20 2.45051 6.72543   1
   5  -4 -19 82.2204   6.777   1
  -5   4  19 84.0133 8.20866   1
   5  -4 -18 45.5837 4.76621   1
  -5   4  18 45.4009 5.49739   1
   5  -4 -17 103.466 6.40298   1
  -5   4  17  120.70 10.2212   1
   5  -4 -16 25.5946 4.97475   1
  -5   4  16 17.0797 4.82486   1
   5  -4 -15 3.05788  4.3105   1
  -5   4  15-0.92841 4.63471   1
   5  -4 -14 18.4943 4.49245   1
  -5   4  14 17.3845 4.39363   1
   5  -4 -13 7.22487 4.19887   1
  -5   4  13 5.66105 4.19887   1
   5  -4 -12-2.58678 3.21145   1
  -5   4  12-1.28138 3.37162   1
   5  -4 -11 1226.43 26.1033   1
  -5   4  11 1211.98 29.8743   1
   5  -4 -10 150.927  6.4987   1
  -5   4  10 141.109 6.05166   1
   5  -4  -9 2374.49 51.9675   1
  -5   4   9 2349.29 44.1255   1
   5  -4  -8 43.9546  3.4918   1
  -5   4   8  41.523 3.20573   1
   5  -4  -7 181.776  6.1755   1
  -5   4   7 176.952    5.77   1
   5  -4  -6 622.524 16.9839   1
  -5   4   6 615.324 16.5857   1
   5  -4  -5 282.496 8.13267   1
  -5   4   5 282.147 7.90346   1
   5  -4  -4 119.687 4.22015   1
  -5   4   4 115.927 4.22015   1
   5  -4  -3 265.238 10.2372   1
  -5   4   3 265.067 14.2383   1
   5  -4  -2 920.174  28.071   1
  -5   4   2 941.638 29.3805   1
   5  -4  -1 1256.77  35.762   1
   5  -4   0 1303.33 37.5934   1
  -5   4   0 1324.26 39.6728   1
   5  -4   1 2697.92  73.723   1
  -5   4  -1 2825.24 77.4092   1
  -5   4  -2  284.80 10.7702   1
   5  -4   3 1123.58 26.2424   1
  -5   4  -3 1082.36 45.7044   1
   5  -4   4 1459.18 34.5628   1
  -5   4  -4 1435.99 41.6528   1
   5  -4   5 465.171 11.4287   1
  -5   4  -5 458.072  11.366   1
   5  -4   6 175.152 5.63459   1
  -5   4  -6 178.513 6.06941   1
   5  -4   7 1399.71 28.0508   1
  -5   4  -7 1434.25 29.0755   1
   5  -4   8  934.56 20.4049   1
  -5   4  -8 980.377 24.6002   1
   5  -4   9 226.127 7.45208   1
  -5   4  -9 230.718  8.5537   1
   5  -4  10 2.54197 3.89153   1
  -5   4 -10 6.44275 4.58479   1
   5  -4  11 0.87088 4.17105   1
  -5   4 -11 3.49268 4.85859   1
   5  -4  12 251.121 11.3145   1
  -5   4 -12 251.735 10.2769   1
   5  -4  13 14.6493 6.20524   1
  -5   4 -13 17.6109 6.08184   1
   5  -4  14 30.1837 6.77593   1
  -5   4 -14 33.6743 6.42516   1
   5  -4  15 469.628 40.8638   1
  -5   4 -15 506.722 20.7957   1
   5  -4  16-5.12468  7.1043   1
  -5   4 -16 5.93888 5.23643   1
   5  -4  17 87.1609 8.80343   1
  -5   4 -17 103.786 6.12144   1
   5  -4  18 40.4669 5.56864   1
  -5   4 -18 34.1588  5.9761   1
   5  -4  19-0.65795 5.71965   1
  -5   4 -19-0.40374 5.77198   1
   5  -4  20 2.83752 6.16061   1
  -5   4 -20 -1.5705 6.31994   1
   5  -4  21 8.47026 6.11297   1
  -5   4 -21 6.76023 6.38466   1
   5  -3 -21 -1.1619 5.68189   1
  -5   3  21 6.02441 5.22519   1
   5  -3 -20 4.98642 5.25613   1
  -5   3  20 5.56532 5.90082   1
   5  -3 -19 25.2604 6.01313   1
  -5   3  19  31.432 6.99662   1
   5  -3 -18 26.9749 5.32771   1
  -5   3  18 19.8444 7.17762   1
   5  -3 -17 335.349 10.4918   1
  -5   3  17 326.102 11.1285   1
   5  -3 -16  23.364 4.27792   1
  -5   3  16 29.6378 4.49968   1
   5  -3 -15 60.7048 5.46277   1
  -5   3  15 58.4694 5.30732   1
   5  -3 -14-1.11622 4.15905   1
  -5   3  14 0.96331  3.9985   1
   5  -3 -13 238.668 8.12605   1
  -5   3  13 238.833 8.07098   1
   5  -3 -12 15.1087 3.88991   1
  -5   3  12 20.0939 4.16374   1
   5  -3 -11   18.37 4.01023   1
  -5   3  11 13.7939  3.6822   1
   5  -3 -10 50.6291 3.89647   1
  -5   3  10 53.8776 3.61399   1
   5  -3  -9 2239.20  60.177   1
  -5   3   9 2190.70 47.5902   1
   5  -3  -8 59.5912 3.66494   1
  -5   3   8 55.6398 3.66494   1
   5  -3  -7 2186.01 58.7828   1
  -5   3   7 2151.89  57.574   1
   5  -3  -6 1370.26 32.4855   1
  -5   3   6 1493.69 63.2934   1
   5  -3  -5 97.4156  4.1018   1
  -5   3   5 92.8807 3.86401   1
   5  -3  -4 417.621  10.679   1
  -5   3   4 409.343 11.9819   1
   5  -3  -3 44.9952 2.70057   1
  -5   3   3 40.5769 3.36716   1
   5  -3  -2 2285.75 63.4826   1
  -5   3   2 2264.75 62.4269   1
   5  -3  -1 251.615 12.7861   1
  -5   3   1  274.02 9.99936   1
   5  -3   0 5604.98  140.41   1
   5  -3   1 725.204 22.6004   1
  -5   3  -1 744.422 23.3782   1
   5  -3   2  138.36 8.74111   1
  -5   3  -2 133.117 8.80279   1
   5  -3   3 584.366 15.0289   1
  -5   3  -3 575.175 13.4896   1
   5  -3   4 2501.72 53.5966   1
  -5   3  -4 2430.27 53.1646   1
   5  -3   5 426.824 12.1791   1
  -5   3  -5 414.772 10.5655   1
   5  -3   6 1472.06 29.7968   1
  -5   3  -6 1481.60 35.0171   1
   5  -3   7 1367.08 28.2456   1
  -5   3  -7 1360.11 32.1296   1
   5  -3   8 81.6966  4.3043   1
  -5   3  -8 82.8885 4.18132   1
   5  -3   9 206.066 6.96219   1
  -5   3  -9 192.732 6.70504   1
   5  -3  10 428.523 12.1555   1
  -5   3 -10 429.038 11.5644   1
   5  -3  11 52.6497 5.15412   1
  -5   3 -11 52.7823 4.57617   1
   5  -3  12 12.5995 4.69795   1
  -5   3 -12 12.3473 4.56719   1
   5  -3  13-1.52533 4.72213   1
  -5   3 -13  4.9048 4.77693   1
   5  -3  14 68.6525 5.99678   1
  -5   3 -14 66.3283 6.24517   1
   5  -3  15  115.11 8.68769   1
  -5   3 -15 127.614 8.27603   1
   5  -3  16 9.48152 5.37424   1
  -5   3 -16 3.82573 5.06785   1
   5  -3  17 264.154 10.9563   1
  -5   3 -17 272.656 10.6034   1
   5  -3  18 31.7451  5.5168   1
  -5   3 -18 28.9005 5.56382   1
   5  -3  19 20.4316 6.15981   1
  -5   3 -19 28.9947 6.10537   1
   5  -3  20 3.38845 6.64231   1
  -5   3 -20 10.8145 6.69772   1
   5  -3  21-2.99388 7.23731   1
  -5   3 -21-5.07367 7.29602   1
   5  -2 -22-6.28429 6.00147   1
  -5   2  22 0.60704  7.0362   1
   5  -2 -21 3.18392 4.59461   1
  -5   2  21 1.14041 4.90443   1
   5  -2 -20 0.26701 4.27209   1
  -5   2  20 3.67296 5.20335   1
   5  -2 -19 1.76215 5.03003   1
  -5   2  19 3.08377 5.56262   1
   5  -2 -18 3.79692  5.0087   1
  -5   2  18 7.93718 7.66789   1
   5  -2 -17  519.02 16.8181   1
  -5   2  17 475.418 15.6576   1
   5  -2 -16-3.76608 4.52938   1
  -5   2  16   3.082 5.35749   1
   5  -2 -15 46.7454 4.36559   1
  -5   2  15 47.9394 5.91034   1
   5  -2 -14 135.914 7.08152   1
  -5   2  14 124.852 7.60608   1
   5  -2 -13 123.927 7.28795   1
  -5   2  13  122.80 7.01803   1
   5  -2 -12 28.2211 5.05428   1
  -5   2  12 32.5359 4.69674   1
   5  -2 -11 43.9618 5.25953   1
  -5   2  11 44.2429 4.32506   1
   5  -2 -10 242.987 10.6152   1
  -5   2  10 260.709 7.56796   1
   5  -2  -9 497.504 17.6942   1
  -5   2   9 525.863 14.0828   1
   5  -2  -8 615.144 27.2308   1
  -5   2   8  571.72 15.7349   1
   5  -2  -7 2852.87 75.1345   1
  -5   2   7 2746.10 97.8186   1
   5  -2  -6 59.6047 3.18687   1
  -5   2   6 57.6023 3.24652   1
   5  -2  -5 984.068 24.6181   1
  -5   2   5 1010.05 30.9222   1
   5  -2  -4 1478.84 58.7841   1
   5  -2  -3 32.6779 2.25543   1
  -5   2   3 33.8831 2.30708   1
   5  -2  -2 74.9962 3.29834   1
  -5   2   2 76.3207 3.41089   1
   5  -2  -1 148.502 6.54564   1
  -5   2   1 137.746  5.1511   1
   5  -2   0 2530.29  55.181   1
  -5   2   0 2517.74 69.6329   1
   5  -2   1 173.528 5.81678   1
  -5   2  -1 179.372 5.87885   1
   5  -2   2 1090.96 21.7542   1
  -5   2  -2 1095.10 25.5905   1
   5  -2   3 72.0064 3.24042   1
  -5   2  -3 73.5131 3.17688   1
   5  -2   4 765.659 16.2426   1
  -5   2  -4 728.856 15.6809   1
   5  -2   5 8.83928 2.57228   1
  -5   2  -5 1.93622 2.89031   1
   5  -2   6 1553.78 30.5373   1
  -5   2  -6 1612.30 36.5744   1
   5  -2   7 980.249 21.5621   1
  -5   2  -7 1021.64 24.8065   1
   5  -2   8 102.218 5.32222   1
  -5   2  -8 94.2053 4.72543   1
   5  -2   9 1644.26 33.5474   1
  -5   2  -9 1686.01 37.4065   1
   5  -2  10  428.07 12.2803   1
  -5   2 -10 439.609 11.6668   1
   5  -2  11 81.9845 5.69077   1
  -5   2 -11 91.8202  5.2871   1
   5  -2  12 206.966 8.51875   1
  -5   2 -12 217.524 8.14963   1
   5  -2  13 26.7828 4.91367   1
  -5   2 -13 34.2722 4.91367   1
   5  -2  14 95.2954 6.30747   1
  -5   2 -14 95.3508 6.12277   1
   5  -2  15-2.09935 5.27964   1
  -5   2 -15-0.97374  5.4047   1
   5  -2  16-1.20021  5.4916   1
  -5   2 -16-1.55423 5.72473   1
   5  -2  17 120.282 8.77234   1
  -5   2 -17 119.143 8.26125   1
   5  -2  18 17.6618 6.38814   1
  -5   2 -18  14.985 6.33888   1
   5  -2  19 77.9662 7.84576   1
  -5   2 -19 73.4291 7.23972   1
   5  -2  20 5.34442 7.25194   1
  -5   2 -20 11.4787 7.25194   1
   5  -1 -22 4.70777 7.09577   1
  -5   1  22 11.6671 6.76827   1
   5  -1 -21 0.09188 7.09425   1
  -5   1  21 1.94255 5.93266   1
   5  -1 -20  7.0412  6.9956   1
  -5   1  20-2.92461 5.66683   1
   5  -1 -19 5.91967 4.95616   1
  -5   1  19 9.55594 5.09474   1
   5  -1 -18 8.95656 3.86853   1
  -5   1  18 22.5201 4.81026   1
   5  -1 -17 91.1093  6.3356   1
  -5   1  17 103.136 6.38466   1
   5  -1 -16  11.841   4.524   1
  -5   1  16 11.2736 5.01859   1
   5  -1 -15 851.289 24.2391   1
  -5   1  15 939.544 40.8337   1
   5  -1 -14 69.7887 5.44163   1
  -5   1  14 76.3156 5.49628   1
   5  -1 -13 245.137 8.47323   1
  -5   1  13 238.087 7.92657   1
   5  -1 -12 240.162 8.56017   1
  -5   1  12 252.978 7.88524   1
   5  -1 -11 16.1191 3.70303   1
  -5   1  11 13.5219 3.70303   1
   5  -1 -10 6.25942 3.51986   1
  -5   1  10 10.9243 3.46049   1
   5  -1  -9 5.83886 2.64159   1
  -5   1   9 3.77859 2.53046   1
   5  -1  -8 1729.55 47.0031   1
   5  -1  -7 839.629 21.2546   1
  -5   1   7 795.328 32.2997   1
   5  -1  -6 1044.53  45.058   1
  -5   1   6 1069.63 44.0044   1
   5  -1  -5 1196.09 35.6522   1
  -5   1   5 1198.91 33.9718   1
   5  -1  -4 1517.27 58.2585   1
  -5   1   4 1567.34 63.5461   1
   5  -1  -2 3603.91 129.891   1
  -5   1   2 3517.23  126.36   1
   5  -1  -1 331.491 11.5655   1
  -5   1   1  324.18 11.1391   1
   5  -1   0  40.145 2.46812   1
  -5   1   0 38.2782 2.77326   1
   5  -1   1 1195.63 32.0476   1
  -5   1  -1 1256.88  34.364   1
   5  -1   2 1411.93 27.0437   1
  -5   1  -2 1422.85 31.3729   1
   5  -1   3 631.711 16.0583   1
  -5   1  -3 634.453 16.2548   1
   5  -1   4 213.206 6.18086   1
  -5   1  -4 203.178 5.76182   1
   5  -1   5 11.6445  2.8044   1
  -5   1  -5  14.381 3.20225   1
   5  -1   6 151.457 6.48746   1
  -5   1  -6  151.18 5.44907   1
   5  -1   7 277.062 7.83179   1
  -5   1  -7 269.502 7.77139   1
   5  -1   8  45.832 4.30122   1
  -5   1  -8 43.8602 4.02537   1
   5  -1   9 1241.37 27.6746   1
  -5   1  -9 1225.10  29.955   1
   5  -1  10 59.5664 5.41419   1
  -5   1 -10 56.2227 4.92764   1
   5  -1  11 832.371 21.6041   1
  -5   1 -11 860.877 24.9318   1
   5  -1  12 8.25333 5.11259   1
  -5   1 -12 2.59187 4.83816   1
   5  -1  13 43.4714 6.18605   1
  -5   1 -13 51.4079 6.01698   1
   5  -1  14 79.5402 7.19226   1
  -5   1 -14 88.2212 6.73791   1
   5  -1  15 6.52455 6.14075   1
  -5   1 -15 0.88929 5.53229   1
   5  -1  16  7.4891 6.01122   1
  -5   1 -16 6.07469 5.70296   1
   5  -1  17 13.7481  5.7306   1
  -5   1 -17 22.4456 6.15443   1
   5  -1  18 20.4717 6.59761   1
  -5   1 -18 12.6643  7.0067   1
   5  -1  19  50.348 8.51544   1
  -5   1 -19 79.7666 7.62185   1
   5  -1  20-9.41932 7.99685   1
  -5   1 -20 6.22788 7.46798   1
   5   0 -22 9.80144 5.39182   1
  -5   0  22 0.79675 5.62535   1
   5   0 -21 7.57593 5.51157   1
  -5   0  21 3.82435 6.47758   1
   5   0 -20-1.94615 5.29275   1
  -5   0  20  7.5282 6.39075   1
   5   0 -19 16.2707 5.10128   1
  -5   0  19 20.9186 6.48163   1
   5   0 -18 2.39834 4.35813   1
  -5   0  18 4.04977  4.8241   1
   5   0 -17 8.56403 4.84609   1
  -5   0  17 19.0296  6.7973   1
   5   0 -16 43.7899 5.98509   1
  -5   0  16 43.4877 5.69025   1
   5   0 -15 707.662 19.8508   1
  -5   0  15 623.023 29.2441   1
   5   0 -14 58.4195  5.2568   1
  -5   0  14 55.5651 5.68496   1
   5   0 -13 1003.11  34.256   1
  -5   0  13 993.417 26.9732   1
   5   0 -12  249.60  8.5965   1
  -5   0  12  229.86 8.54623   1
   5   0 -11 301.143  9.1703   1
  -5   0  11 289.266 9.60576   1
   5   0 -10 266.753 8.41203   1
  -5   0  10 272.015 9.12168   1
   5   0  -9-0.35805 3.32725   1
  -5   0   9 1.80772 3.11766   1
   5   0  -8 396.206 13.8528   1
  -5   0   8 392.894 11.4986   1
   5   0  -7 398.505 14.2351   1
  -5   0   7 389.359 11.6598   1
   5   0  -6 657.128 19.9401   1
  -5   0   6 637.967  19.825   1
   5   0  -5 1109.51  31.863   1
  -5   0   5 1138.96 49.1985   1
   5   0  -4 36.8778 2.75981   1
  -5   0   4 40.1914 2.58118   1
   5   0  -3 2.29319 2.23024   1
  -5   0   3  4.7033 2.11334   1
   5   0  -2 139.589 6.50495   1
  -5   0   2 141.258 7.05836   1
  -5   0   1 2260.54 56.9458   1
   5   0   0 557.228 16.7705   1
  -5   0   0 570.236 23.1164   1
   5   0   1 3549.25 72.1681   1
  -5   0  -1 3579.16 123.905   1
   5   0   2 33.3949 4.63498   1
  -5   0  -2 30.8231 3.58899   1
   5   0   3 2802.27 57.7816   1
  -5   0  -3 2805.29 71.6817   1
   5   0   4 262.878 7.16042   1
  -5   0  -4 268.381 6.82087   1
   5   0   5 170.834   5.755   1
  -5   0  -5 173.854 5.68357   1
   5   0   6 0.85464 3.22053   1
  -5   0  -6-3.57489 3.01208   1
   5   0   7 20.6568 3.43217   1
  -5   0  -7 20.0086 3.64469   1
   5   0   8 27.4379 4.25277   1
  -5   0  -8 30.2659 4.17721   1
   5   0   9 303.844 9.56258   1
  -5   0  -9 302.884 9.22456   1
   5   0  10 5.71917 4.90996   1
  -5   0 -10 3.45556 4.60377   1
   5   0  11 936.988 27.0576   1
  -5   0 -11 1036.22 32.2994   1
   5   0  12 19.4279 6.12214   1
  -5   0 -12 11.6653   5.318   1
   5   0  13 234.217 14.6825   1
  -5   0 -13 316.124 13.5079   1
   5   0  14 16.6036 5.27278   1
  -5   0 -14 14.9718 5.96629   1
   5   0  15  21.894 6.42078   1
  -5   0 -15 23.3384 6.29217   1
   5   0  16-4.70272 6.77038   1
  -5   0 -16 2.19268  6.5011   1
   5   0  17 11.3079 7.27477   1
  -5   0 -17 21.4945 7.39727   1
   5   0  18 4.14542 7.10912   1
  -5   0 -18 3.02935 7.24042   1
   5   0  19 77.9267  9.5049   1
  -5   0 -19 67.8374 9.12164   1
   5   1 -22  5.8641 5.95562   1
  -5  -1  22 5.33612 6.74407   1
   5   1 -21 39.3235 7.35246   1
  -5  -1  21 51.5145 8.06202   1
   5   1 -20 5.21268 5.25958   1
  -5  -1  20 6.55939 5.30648   1
   5   1 -19 24.2394 5.51019   1
  -5  -1  19 26.2006 5.99878   1
   5   1 -18 4.21588  4.1671   1
  -5  -1  18 0.04878 5.23327   1
   5   1 -17 6.00988 4.87717   1
  -5  -1  17 2.17885 6.76743   1
   5   1 -16  41.084 5.57884   1
  -5  -1  16 42.5836 5.12144   1
   5   1 -15 84.1029 5.75342   1
  -5  -1  15 85.8726 5.48836   1
   5   1 -14 59.3619 5.79791   1
  -5  -1  14 55.7392 5.41785   1
   5   1 -13 734.217 18.7672   1
  -5  -1  13  725.64 18.3078   1
   5   1 -12 69.2039 5.19137   1
  -5  -1  12 66.1749 5.50885   1
   5   1 -11 576.915 15.6385   1
  -5  -1  11 564.993 18.0579   1
   5   1 -10 262.119 7.99022   1
  -5  -1  10 251.011 7.29542   1
   5   1  -9 679.199 29.3145   1
  -5  -1   9  689.03  31.297   1
   5   1  -8 100.953 4.87957   1
  -5  -1   8 97.1279  4.4434   1
   5   1  -7 100.077 4.53565   1
  -5  -1   7 86.8631 3.91382   1
   5   1  -6  637.21 19.7252   1
  -5  -1   6 650.838 19.7803   1
   5   1  -5 445.587 14.9957   1
  -5  -1   5 456.873 22.3224   1
   5   1  -4 649.649 20.3583   1
  -5  -1   4 690.244 31.0359   1
   5   1  -3 77.4165 3.35612   1
  -5  -1   3  78.789 3.29032   1
   5   1  -2 65.1992 3.32697   1
  -5  -1   2 59.1536 2.81367   1
   5   1  -1 260.573 6.64751   1
  -5  -1   1 261.421 7.37006   1
   5   1   0 457.474 11.6769   1
  -5  -1   0 455.781 12.0097   1
   5   1   1 1971.35 50.2077   1
  -5  -1  -1 1987.64 52.0019   1
   5   1   2 435.671 13.8258   1
  -5  -1  -2 418.834 20.4691   1
   5   1   3 3674.65 91.6384   1
  -5  -1  -3 3664.04 125.832   1
   5   1   4 145.335 5.79381   1
  -5  -1  -4 143.237 5.64471   1
   5   1   5 1301.77 30.1357   1
  -5  -1  -5 1281.20 53.4546   1
   5   1   6 4.25119 3.44782   1
  -5  -1  -6 6.82869 3.36971   1
   5   1   7 15.4715  4.2578   1
  -5  -1  -7 16.8718 4.72457   1
   5   1   8 22.7918   4.637   1
  -5  -1  -8 20.3982 4.40573   1
   5   1   9 2.57948 4.59871   1
  -5  -1  -9 2.74289 4.44698   1
   5   1  10 0.56112 5.40079   1
  -5  -1 -10 2.98095 5.08516   1
   5   1  11 252.583 10.1804   1
  -5  -1 -11 249.379 9.42585   1
   5   1  12 99.5699 8.11556   1
  -5  -1 -12  106.68 8.43561   1
   5   1  13 477.088  17.703   1
  -5  -1 -13 535.238 19.4912   1
   5   1  14 1.51228 6.58223   1
  -5  -1 -14 8.54058 6.28848   1
   5   1  15 75.5994 8.95632   1
  -5  -1 -15 74.1913 8.67048   1
   5   1  16 30.1143 7.77443   1
  -5  -1 -16 27.2675 7.91936   1
   5   1  17 33.5259 8.24575   1
  -5  -1 -17 26.6322 7.27265   1
   5   1  18 9.43047 8.19861   1
  -5  -1 -18 24.2749 8.33318   1
   5   1  19 17.0811 8.71929   1
  -5  -1 -19 22.3777 9.16338   1
   5   2 -21 59.4023  6.3355   1
  -5  -2  21 47.6354  6.6719   1
   5   2 -20 4.90333 5.51797   1
  -5  -2  20 6.29145 5.37294   1
   5   2 -19 45.2237 5.56589   1
  -5  -2  19 39.5603 6.77101   1
   5   2 -18 0.62789 5.21573   1
  -5  -2  18-4.31671 4.97314   1
   5   2 -17 8.44757 5.23823   1
  -5  -2  17 17.9059 5.48908   1
   5   2 -16 3.12803 4.76872   1
  -5  -2  16-3.91004 6.33273   1
   5   2 -15 2.46522 4.82673   1
  -5  -2  15 1.60359  5.0182   1
   5   2 -14 58.2405 5.77845   1
  -5  -2  14  54.916 5.38051   1
   5   2 -13 116.225 6.04436   1
  -5  -2  13 109.606 5.69234   1
   5   2 -12 0.84076 4.32772   1
  -5  -2  12 1.11512 4.08876   1
   5   2 -11 142.376 6.87921   1
  -5  -2  11 140.806 6.01704   1
   5   2 -10 13.7877 4.27798   1
  -5  -2  10 8.62077 3.77795   1
   5   2  -9 391.462 13.3005   1
  -5  -2   9 376.374 11.9272   1
   5   2  -8 261.524 8.47557   1
   5   2  -7 595.676 27.4662   1
   5   2  -6 90.6836 4.48564   1
  -5  -2   6 93.6158 4.35942   1
   5   2  -5 581.374 28.3117   1
  -5  -2   5 631.833 28.8409   1
  -5  -2   4 1227.94 49.2686   1
   5   2  -3 224.271 7.18475   1
  -5  -2   3 193.618  7.9363   1
   5   2  -2 333.431  8.8419   1
  -5  -2   2 339.265  8.8419   1
   5   2  -1 175.828 5.82753   1
  -5  -2   1 170.848 4.99059   1
   5   2   0 98.0007 3.75954   1
  -5  -2   0 93.6304 3.75954   1
   5   2   1 37.7316 2.66821   1
  -5  -2  -1 36.2038 2.81884   1
   5   2   2 172.738 5.32026   1
  -5  -2  -2 184.942  11.004   1
   5   2   3 1218.63 34.8899   1
  -5  -2  -3 1200.70 48.9068   1
   5   2   4  12.448 3.10621   1
  -5  -2  -4  2.6426 3.03667   1
   5   2   5 2542.28 67.3602   1
   5   2   6 33.7143 4.25993   1
  -5  -2  -6  37.317 5.20929   1
   5   2   7 241.164 8.90212   1
  -5  -2  -7 242.431  9.8333   1
   5   2   8 37.8412 5.47967   1
  -5  -2  -8  44.442 5.56785   1
   5   2   9 86.9601  6.6375   1
  -5  -2  -9 94.8033 6.29484   1
   5   2  10 42.8403 6.55667   1
  -5  -2 -10 37.3236  6.0367   1
   5   2  11 3.20436  6.2328   1
  -5  -2 -11 1.92262 5.98148   1
   5   2  12 19.4853 7.30235   1
  -5  -2 -12 17.1377 6.38801   1
   5   2  13 96.6154 9.72557   1
  -5  -2 -13 124.826 8.83154   1
   5   2  14 7.33196 7.21409   1
  -5  -2 -14-2.77012 7.13157   1
   5   2  15 105.313   11.44   1
  -5  -2 -15 122.323 11.2901   1
   5   2  16 8.16382 8.40293   1
  -5  -2 -16 10.6004 8.32322   1
   5   2  17 15.9405 9.06306   1
  -5  -2 -17 11.6721 8.83419   1
   5   2  18 0.72298 8.66389   1
  -5  -2 -18 8.01202 8.90093   1
   5   3 -21 1.94302 5.26544   1
  -5  -3  21 2.97386 6.95631   1
   5   3 -20 5.03757 5.81814   1
  -5  -3  20 2.42844 6.43248   1
   5   3 -19  56.563 7.38061   1
  -5  -3  19 57.3011 7.42403   1
   5   3 -18 11.7337  5.7378   1
  -5  -3  18  16.616  6.4163   1
   5   3 -17 89.0591 7.28472   1
  -5  -3  17 91.9258 7.33795   1
   5   3 -16 60.8723 7.51432   1
  -5  -3  16 58.5912 6.62239   1
   5   3 -15 13.2141  5.6127   1
  -5  -3  15 12.4005 6.78783   1
   5   3 -14 1.18928 5.23623   1
  -5  -3  14 0.70159 4.82555   1
   5   3 -13 9.30673 4.77337   1
  -5  -3  13 2.80891 4.77337   1
   5   3 -12 383.069 13.7563   1
  -5  -3  12  387.32 12.9465   1
   5   3 -11 4.44765 4.95974   1
  -5  -3  11 5.96497 6.08825   1
   5   3 -10  87.525 5.15654   1
  -5  -3  10 86.2407 5.03006   1
   5   3  -9-0.60637 3.47914   1
  -5  -3   9-0.67595 4.05569   1
   5   3  -8 114.691 6.63997   1
  -5  -3   8 114.216 5.29375   1
   5   3  -7 170.091 6.46763   1
  -5  -3   7 167.675 6.14887   1
   5   3  -6 475.852 17.9016   1
  -5  -3   6 473.192 17.1296   1
   5   3  -5 933.947 41.2896   1
  -5  -3   5 872.383 37.4696   1
   5   3  -4 14.7468 7.77618   1
  -5  -3   3 1992.22 66.9008   1
   5   3  -2 25.4271 4.38054   1
  -5  -3   2 21.5358 2.67946   1
   5   3  -1 184.437 13.1522   1
  -5  -3   1 175.449 12.6075   1
   5   3   0 311.341 17.8314   1
  -5  -3   0 316.786 17.6805   1
   5   3   1 395.239 19.0544   1
  -5  -3  -1 396.738 14.5199   1
   5   3   2 16.4882 5.23124   1
  -5  -3  -2  21.145 5.56125   1
   5   3   3 10.0393 5.12647   1
  -5  -3  -3 6.83529 4.39771   1
   5   3   4 53.6043 6.23876   1
  -5  -3  -4 53.2555 6.05793   1
   5   3   5  588.14 18.2066   1
  -5  -3  -5  543.93 17.0794   1
   5   3   6 8.21176 4.47914   1
  -5  -3  -6 10.7499 4.28912   1
   5   3   7 752.289  23.729   1
   5   3   8  23.069 5.89323   1
  -5  -3  -8 23.5449 5.41729   1
   5   3   9 45.3489 6.69336   1
  -5  -3  -9 38.5712 7.83235   1
   5   3  10 5.42128  7.6206   1
  -5  -3 -10 3.37604 7.42449   1
   5   3  11  8.8887 8.09952   1
  -5  -3 -11 11.0624 7.71185   1
   5   3  12 19.8674 8.64865   1
  -5  -3 -12 39.0141 8.45827   1
   5   3  13 35.9716 8.46703   1
  -5  -3 -13 33.0294 8.73329   1
   5   3  14 10.6879 8.56078   1
  -5  -3 -14 19.9534 9.09582   1
   5   3  15 21.5092 10.0265   1
  -5  -3 -15 44.6809  9.6785   1
   5   3  16 9.79994 9.45086   1
  -5  -3 -16 11.0282 9.54136   1
   5   3  17 5.61265 10.5587   1
  -5  -3 -17 3.49291 9.38553   1
   5   4 -20-3.20788 5.96744   1
  -5  -4  20 1.39137 6.83318   1
   5   4 -19  23.927 6.31428   1
  -5  -4  19 18.8587 7.01756   1
   5   4 -18 2.07097 5.74926   1
  -5  -4  18-0.10819 5.85745   1
   5   4 -17 57.6479 7.16536   1
  -5  -4  17 46.9791 6.76112   1
   5   4 -16 20.4161 5.71945   1
  -5  -4  16 28.8927 6.94212   1
   5   4 -15 81.5856 6.24232   1
  -5  -4  15 82.6274 6.76322   1
   5   4 -14 62.2252 6.74967   1
  -5  -4  14 61.5573  8.1744   1
   5   4 -13 52.5899 6.08877   1
  -5  -4  13 45.3595 5.48546   1
   5   4 -12 6.19793 5.04909   1
  -5  -4  12 8.92039 5.25183   1
   5   4 -11 57.7333 5.71528   1
  -5  -4  11 48.3747 5.23484   1
   5   4 -10 270.018 11.9108   1
  -5  -4  10 265.025 9.13985   1
   5   4  -9 8.27884 4.11814   1
  -5  -4   9 3.28812 4.11814   1
   5   4  -8 80.5911  5.5678   1
  -5  -4   8 82.7091 5.04377   1
   5   4  -7-0.37989   3.609   1
  -5  -4   7 2.84921   3.609   1
   5   4  -6  75.405 4.65858   1
  -5  -4   6 71.9453 4.27036   1
   5   4  -5 404.142  14.938   1
  -5  -4   5 440.875 24.3369   1
   5   4  -4 277.134 11.4122   1
  -5  -4   4 315.158  16.761   1
   5   4  -2 174.463 9.70489   1
  -5  -4   2 187.773  12.549   1
   5   4  -1 1808.39 69.2439   1
   5   4   0 12.8755 5.53684   1
  -5  -4   0 4.69514 4.15592   1
   5   4   1 6.07824 5.06295   1
  -5  -4  -1 6.34899 4.37254   1
  -5  -4  -2 190.142 9.72189   1
   5   4   3 293.832 12.7922   1
  -5  -4  -3 302.974 12.7059   1
   5   4   4 49.5783 7.54548   1
  -5  -4  -4 50.6879 6.73175   1
   5   4   5 88.3896 9.44807   1
  -5  -4  -5 106.709 9.18984   1
   5   4   6-0.52797 7.28289   1
  -5  -4  -6  5.3263 6.44435   1
   5   4   7 571.572 24.1285   1
  -5  -4  -7 569.426 34.0545   1
   5   4   8 6.38353 6.49496   1
  -5  -4  -8 13.0377 6.16067   1
   5   4   9 131.551 9.31803   1
  -5  -4  -9 137.891 9.90737   1
   5   4  10  45.028 8.71152   1
  -5  -4 -10 29.2334 7.95262   1
   5   4  11 24.9591 8.26254   1
  -5  -4 -11 29.2463 8.37167   1
   5   4  12 5.05337 8.63668   1
  -5  -4 -12 5.83435 9.05013   1
   5   4  13 46.9986  10.083   1
  -5  -4 -13  35.501 10.1733   1
   5   4  14 15.9886 12.6986   1
  -5  -4 -14 13.4579 11.0759   1
   5   4  15 36.3659 11.3298   1
  -5  -4 -15 53.8987 11.9426   1
   5   5 -19 8.49717 6.44327   1
  -5  -5  19 4.72893 7.14723   1
   5   5 -18 22.4862 6.60048   1
  -5  -5  18 24.2541 7.41005   1
   5   5 -17 21.7797 6.42556   1
  -5  -5  17 9.96171 6.93792   1
   5   5 -16 1.38408 5.84772   1
  -5  -5  16   2.673 5.96883   1
   5   5 -15 56.9027 6.50316   1
  -5  -5  15 56.3548 7.05108   1
   5   5 -14 66.9128 7.67422   1
  -5  -5  14 73.2471 7.99281   1
   5   5 -13 196.992  11.684   1
  -5  -5  13 191.096  11.351   1
   5   5 -12 31.0949 6.99072   1
  -5  -5  12 36.9086 4.80037   1
   5   5 -11 250.359 14.8137   1
  -5  -5  11  231.23 9.29194   1
   5   5 -10 46.6634 5.43684   1
  -5  -5  10 44.3619 5.43684   1
   5   5  -9 113.372 6.51004   1
  -5  -5   9 104.311 6.98329   1
   5   5  -8 138.232 6.82437   1
  -5  -5   8 132.627 6.41802   1
   5   5  -7 8.85322  4.0747   1
  -5  -5   7 15.3974 4.95138   1
   5   5  -6-0.17831 4.11379   1
  -5  -5   6-4.36852  3.4133   1
   5   5  -5 7.94083 3.34696   1
  -5  -5   5 6.69392  3.8851   1
   5   5  -4 38.7998 5.78818   1
  -5  -5   4  35.811 5.15256   1
   5   5  -3 696.126 31.0306   1
   5   5  -2 31.0349 6.74484   1
  -5  -5   2 40.0376 7.43514   1
   5   5   0 -10.701 9.96405   1
  -5  -5   0-4.54447 6.26399   1
   5   5   2 111.408 9.04861   1
  -5  -5  -2 79.8117 12.8914   1
   5   5   3  96.326 9.22721   1
  -5  -5  -3 90.6268 8.76924   1
   5   5   4 15.3236 7.72297   1
  -5  -5  -4 11.8116 7.35605   1
   5   5   5 96.3696 10.8432   1
  -5  -5  -5 61.8866 14.3201   1
   5   5   6  100.99 12.7379   1
  -5  -5  -6 93.8438 10.8007   1
   5   5   7 235.764 19.6085   1
  -5  -5  -7  207.35 15.9643   1
   5   5   8 59.5212 12.3128   1
  -5  -5  -8 52.4455 10.7342   1
   5   5   9 212.633 17.7163   1
   5   5  10 3.42006 8.70562   1
  -5  -5 -10-6.65724 9.32745   1
   5   5  11  20.139 10.1595   1
  -5  -5 -11 37.1076 10.1595   1
   5   5  12-0.60339  10.861   1
  -5  -5 -12-1.08255 10.7368   1
   5   5  13 2.69253 10.4005   1
  -5  -5 -13 0.24638 10.0486   1
   5   5  14 13.7843 11.3747   1
  -5  -5 -14 14.7587 11.3747   1
   5   6 -18 20.7673 6.83747   1
  -5  -6  18 29.6169 7.58404   1
   5   6 -17 2.50853 6.23028   1
  -5  -6  17 4.58833 6.85057   1
   5   6 -16 12.4886 6.86783   1
  -5  -6  16-1.01435  6.6724   1
   5   6 -15 25.8356 6.37241   1
  -5  -6  15 18.3579 6.56464   1
   5   6 -14 43.1343 7.24577   1
  -5  -6  14 52.3517 8.19652   1
   5   6 -13 96.8816 8.01151   1
  -5  -6  13 92.9649 8.22096   1
   5   6 -12-0.74709 5.89981   1
  -5  -6  12-5.30654 6.19645   1
  -5  -6  11 266.265 14.2337   1
   5   6 -10 6.41517 6.82671   1
  -5  -6  10 14.6823 7.08089   1
   5   6  -9  284.95 14.1828   1
  -5  -6   9 213.807 20.8302   1
   5   6  -8 1.26108 5.58857   1
  -5  -6   8 1.53984 4.83192   1
   5   6  -7  59.856 6.22691   1
  -5  -6   7   52.27 5.46415   1
   5   6  -6 25.7264 6.58353   1
  -5  -6   6 21.4435 6.98867   1
   5   6  -5  1.6439 6.25888   1
  -5  -6   5 0.72392 6.34937   1
   5   6  -4 0.21996 5.87605   1
  -5  -6   4 1.97963 6.61448   1
   5   6  -3 18.6391 11.5205   1
  -5  -6   3 25.6921 6.79123   1
   5   6  -2-9.15326 11.7612   1
  -5  -6   2 29.6075 11.8805   1
   5   6   0-14.7722 12.2578   1
  -5  -6   0-11.8695 9.92825   1
   5   6   2-0.27961 9.08727   1
  -5  -6  -2 6.17136 7.46954   1
   5   6   3 144.297 13.7042   1
  -5  -6  -3 149.423 18.8304   1
   5   6   4 1.44764 14.8383   1
  -5  -6  -4 11.5811 9.98443   1
   5   6   5 13.5498 11.5456   1
  -5  -6  -5 7.47199 10.0643   1
   5   6   6 4.73278  12.031   1
  -5  -6  -6 4.44528 10.6819   1
   5   6   7 97.4423 15.9585   1
  -5  -6  -7 76.2534 15.3575   1
   5   6   8 16.5226 14.2574   1
  -5  -6  -8-6.41805 13.5912   1
   5   6   9  169.95 20.1961   1
   5   6  10-6.55431 15.4091   1
  -5  -6 -10-13.8031 13.2822   1
   5   6  11  62.314 13.4739   1
  -5  -6 -11 25.4054 10.9248   1
   5   6  12 6.58078 10.7124   1
  -5  -6 -12  8.5401 11.2874   1
   5   7 -16 42.6085 8.30705   1
  -5  -7  16  25.045 7.74981   1
   5   7 -15-3.94311 6.30476   1
  -5  -7  15  4.7971 7.55939   1
   5   7 -14-5.27049  6.0125   1
  -5  -7  14-2.11693 6.94002   1
   5   7 -13 8.47828 6.73476   1
  -5  -7  13 5.65219 6.73476   1
   5   7 -12-0.57467 6.75233   1
  -5  -7  12 -2.2388 6.18963   1
   5   7 -11 30.3772 6.86833   1
  -5  -7  11 23.1301  6.2623   1
   5   7 -10 9.20654 6.52464   1
  -5  -7  10 15.8246 7.07169   1
   5   7  -9 285.605  24.318   1
   5   7  -8 12.4376 7.91347   1
  -5  -7   8 8.92878 6.49502   1
  -5  -7   7 230.823  28.391   1
   5   7  -6 0.68427 11.8495   1
  -5  -7   6 3.45472 8.27797   1
   5   7  -5 28.5758 8.74373   1
  -5  -7   5 53.0793 8.14436   1
   5   7  -4 10.6252 7.96428   1
  -5  -7   4 10.3647 7.59212   1
   5   7  -3 11.6003  8.6757   1
  -5  -7   3 8.14574  8.5383   1
   5   7  -2  44.929 15.6796   1
  -5  -7   2 68.2623  8.4397   1
   5   7  -1 8.42521 9.77498   1
  -5  -7   1 10.3628 8.72999   1
   5   7   0 44.9067 14.8393   1
  -5  -7   0 29.6101  9.7862   1
   5   7   1 121.153 13.5014   1
  -5  -7  -1  123.26 13.0226   1
   5   7   2 1.87114 12.5491   1
  -5  -7  -2  18.911 10.5033   1
   5   7   3 87.1328 13.5144   1
  -5  -7  -3 61.2927  14.057   1
   5   7   4 17.4192 14.0734   1
  -5  -7  -4  8.7627 14.7904   1
   5   7   5 4.13642 13.9773   1
  -5  -7  -5 5.97482 12.4904   1
   5   7   6 41.5063 15.7522   1
  -5  -7  -6 33.4394 13.1632   1
   5   7   7 54.5566 16.2717   1
  -5  -7  -7 45.9581 16.6527   1
   5   7   8-7.41334  17.145   1
  -5  -7  -8 12.8318 13.9371   1
   5   7   9 124.646 33.0032   1
  -5  -7  -9 54.9433 18.1637   1
   5   7  10-3.04681 16.0746   1
  -5  -7 -10 5.09553 16.0746   1
   5   8 -14 23.4943 8.45646   1
  -5  -8  14  24.487 8.21135   1
   5   8 -13 3.05992  7.0721   1
  -5  -8  13 3.83442 8.58301   1
   5   8 -12-5.06518 6.78017   1
  -5  -8  12 1.16991 7.40501   1
   5   8 -11 1.23446 6.29856   1
  -5  -8  11-5.42883 7.33664   1
   5   8 -10-7.08461 9.46599   1
  -5  -8  10-3.79533 7.59065   1
   5   8  -9 18.9114 6.35664   1
  -5  -8   9 11.6987 6.57856   1
   5   8  -8 7.59993 7.24448   1
  -5  -8   8 9.42798 9.90191   1
  -5  -8   7 117.265 23.5688   1
   5   8  -6-3.75876 8.29252   1
  -5  -8   6-0.13562 10.1331   1
   5   8  -5 149.792 18.0447   1
   5   8  -4 43.7433  16.068   1
   5   8  -3 94.6436 15.8925   1
   5   8  -2 13.5864 9.63955   1
   5   8  -1 3.38953  10.061   1
  -5  -8   1 7.58609 8.50073   1
   5   8   0 61.2408 11.8154   1
  -5  -8   0 68.1308 10.6481   1
   5   8   1 9.88061 10.4794   1
  -5  -8  -1 -3.2636 9.46143   1
   5   8   2 0.84316 19.1116   1
  -5  -8  -2 22.6092 9.86809   1
   5   8   3 30.2437 14.6704   1
  -5  -8  -3 17.3143 15.1218   1
   5   8   4 3.12642 20.7002   1
  -5  -8  -4 5.49592 12.3082   1
   5   8   5 54.9296 17.1593   1
  -5  -8  -5 12.0812 13.5416   1
   5   8   6 8.20918 15.7563   1
  -5  -8  -6 15.2929 16.8818   1
   5   8   7 18.0334 16.2333   1
  -5  -8  -7 1.99644 18.2298   1
   5   9 -10 9.56923 6.38507   1
  -5  -9  10 10.4239 7.85984   1
   5   9  -9-2.98273 13.2883   1
  -5  -9   9   -3.59 9.46616   1
   5   9  -8 13.2067 8.84272   1
  -5  -9   8 14.7762 9.76145   1
   5   9  -7 4.26245 8.81318   1
   5   9  -6  7.0179 13.8137   1
  -5  -9   6-0.15546 9.66072   1
   6 -14   0 2.66754 5.84875   1
  -6  14   0 10.7513 5.27199   1
   6 -14   1 16.3917 5.62794   1
  -6  14  -1 7.78427 4.43793   1
   6 -14   2 22.4913 6.42354   1
  -6  14  -2  24.452 6.54775   1
   6 -14   3 4.18324 6.06394   1
  -6  14  -3  1.5819 6.23971   1
   6 -14   4 7.62855 5.20168   1
  -6  14  -4 0.94813 5.82797   1
   6 -14   5 26.5865 5.87847   1
  -6  14  -5 9.36424 5.35345   1
   6 -13  -6  0.8417 4.63378   1
  -6  13   6 1.71884 4.93502   1
   6 -13  -5 9.21645 6.11476   1
  -6  13   5 10.9357 5.63622   1
   6 -13  -4 2.97779 4.88322   1
  -6  13   4 1.17871  4.6971   1
   6 -13  -3 6.53542 4.27725   1
  -6  13   3 7.01362 4.51635   1
   6 -13  -2   3.482 4.50715   1
  -6  13   2 9.31478 5.16997   1
   6 -13  -1 5.47745 4.60564   1
  -6  13   1 4.25339 4.06846   1
   6 -13   0 10.8717  4.7657   1
  -6  13   0 12.5625 4.58173   1
   6 -13   1 18.7752 5.32457   1
  -6  13  -1 34.2443 11.5627   1
   6 -13   2 41.0175 5.48625   1
  -6  13  -2 47.9357 5.71916   1
   6 -13   3 6.12271 9.54699   1
  -6  13  -3 8.06969 7.28407   1
   6 -13   4 33.5722 5.36885   1
  -6  13  -4 31.1832 5.04807   1
   6 -13   5 4.53446 5.80977   1
  -6  13  -5 7.19345 5.18462   1
   6 -13   6 4.47398 5.17304   1
  -6  13  -6 1.03625 4.86052   1
   6 -13   7 13.1506 5.20834   1
  -6  13  -7 17.4504 7.60969   1
   6 -13   8-6.06915 5.36455   1
  -6  13  -8  5.3085 4.73201   1
   6 -13   9-1.26633 4.84372   1
  -6  13  -9-5.13656 4.36094   1
   6 -13  10 0.26679 4.88061   1
  -6  13 -10 0.69051 4.42551   1
   6 -12  -9-0.05921  4.3139   1
  -6  12   9 0.45677 4.77067   1
   6 -12  -8 9.04228 4.38131   1
  -6  12   8 20.9066 5.06775   1
   6 -12  -7 6.27656 4.44802   1
  -6  12   7 10.3759    5.29   1
   6 -12  -6 5.22571 4.41453   1
  -6  12   6 9.40116 4.58531   1
   6 -12  -5 0.75405 3.89879   1
  -6  12   5 3.89879 4.37007   1
   6 -12  -4 38.4227 4.90484   1
  -6  12   4 47.1758 4.61278   1
   6 -12  -3  45.326  4.8499   1
  -6  12   3 48.7226 5.14227   1
   6 -12  -2 31.3448 4.78724   1
  -6  12   2 25.5864 4.78724   1
   6 -12  -1 24.1067 5.62574   1
  -6  12   1 17.0831 7.19512   1
   6 -12   0  9.9006 5.43294   1
  -6  12   0 3.25464  6.9364   1
   6 -12   1  18.849 6.31982   1
  -6  12  -1 25.4067 8.48589   1
   6 -12   2 50.6689 4.98341   1
  -6  12  -2 44.3953 4.98341   1
   6 -12   3 15.1914 4.65437   1
  -6  12  -3 22.2357 5.59861   1
   6 -12   4 148.209 8.37439   1
   6 -12   5-2.74363 4.94016   1
  -6  12  -5-1.86175 4.32774   1
   6 -12   6 119.509 9.00403   1
  -6  12  -6  126.62 9.27786   1
   6 -12   7 7.82288 4.93492   1
  -6  12  -7 5.74418 4.47475   1
   6 -12   8 4.56895 4.35026   1
  -6  12  -8-0.26555 4.08472   1
   6 -12   9 2.27559  4.5435   1
  -6  12  -9 7.10354 4.28211   1
   6 -12  10 1.62092 4.47646   1
  -6  12 -10 3.34787 4.27195   1
   6 -12  11   2.416  4.7572   1
  -6  12 -11-2.99943 4.47297   1
   6 -12  12 22.3348 5.67457   1
  -6  12 -12 20.3469 5.42237   1
   6 -12  13 2.86625 5.46587   1
  -6  12 -13 3.92535 6.11762   1
   6 -11 -12 10.2674 5.12161   1
  -6  11  12   9.446  5.2263   1
   6 -11 -11 0.54619 4.36956   1
  -6  11  11 16.1609 4.99608   1
   6 -11 -10 47.2017 5.44604   1
  -6  11  10 77.3482 6.38056   1
   6 -11  -9 7.93484 4.51451   1
  -6  11   9 17.8797 5.20344   1
   6 -11  -8 101.397 6.90728   1
  -6  11   8 87.2146 6.52354   1
   6 -11  -7 25.2677 4.53206   1
  -6  11   7 17.0508 4.07968   1
   6 -11  -6 45.5896 5.43167   1
  -6  11   6 50.2346 5.06735   1
   6 -11  -5  51.298 4.97829   1
  -6  11   5  46.095 4.58702   1
   6 -11  -4 54.0821 4.93934   1
  -6  11   4 54.1991  4.8892   1
   6 -11  -3 34.4802 4.61579   1
  -6  11   3  37.697 4.55715   1
   6 -11  -2 171.723 12.8767   1
  -6  11   2 135.222 8.31621   1
   6 -11  -1 147.809 16.9118   1
  -6  11   1 109.119 9.22236   1
   6 -11   0 16.1868 5.11427   1
  -6  11   0 11.3567 5.05578   1
   6 -11   1 11.6541  3.7876   1
  -6  11  -1 11.5959 7.64179   1
   6 -11   2 3.99898 3.65952   1
  -6  11  -2 4.66962 3.82511   1
  -6  11  -3 81.3111 14.5028   1
   6 -11   4 114.762 12.0785   1
  -6  11  -4 103.075 10.6686   1
   6 -11   5 10.7747 4.21794   1
  -6  11  -5 13.9523 3.94374   1
   6 -11   7-4.64141  3.9503   1
  -6  11  -7 1.20158 4.06025   1
   6 -11   8 141.289 6.33085   1
  -6  11  -8 131.703 6.93379   1
   6 -11   9-0.41033 4.23249   1
  -6  11  -9 5.09115 4.33887   1
   6 -11  10 11.0633  4.3671   1
  -6  11 -10 9.97342 4.21034   1
   6 -11  11   2.744 4.29209   1
  -6  11 -11 0.05136 4.24073   1
   6 -11  12 0.91029 4.49363   1
  -6  11 -12 0.34678 4.63812   1
   6 -11  13 8.08447 5.07065   1
  -6  11 -13 9.85563 5.12064   1
   6 -11  14 11.2084 5.38741   1
  -6  11 -14 14.0087 4.76196   1
   6 -11  15 6.89758 5.36796   1
  -6  11 -15 5.46803 7.53373   1
   6 -10 -14 7.46878 5.09445   1
  -6  10  14 9.01325 5.40949   1
   6 -10 -13 5.89065 5.21154   1
  -6  10  13 17.1454 5.31837   1
   6 -10 -12 8.85902 4.47155   1
  -6  10  12 12.4974 4.90724   1
   6 -10 -11  14.648  4.2874   1
  -6  10  11 15.4331  4.5491   1
   6 -10 -10 78.8528 5.62734   1
  -6  10  10 81.9696 5.73616   1
   6 -10  -9 14.2353 4.32873   1
  -6  10   9 12.8448 4.16375   1
   6 -10  -8 19.7511 3.99309   1
  -6  10   8 21.3388 4.15186   1
   6 -10  -7 1.65881 3.70228   1
  -6  10   7 4.51967  3.5981   1
   6 -10  -6 23.0614 3.78837   1
  -6  10   6 21.1632 3.78837   1
   6 -10  -5 48.2356 4.69838   1
  -6  10   5 58.0469 6.04774   1
   6 -10  -4 73.2801 4.60604   1
  -6  10   4 81.4632 4.94088   1
   6 -10  -3 2.47407 4.00603   1
  -6  10   3-0.27854  3.7275   1
   6 -10  -2 424.925 16.6753   1
  -6  10   2 335.977 12.7773   1
   6 -10   0 339.322 17.4821   1
  -6  10   0 320.002 27.0722   1
   6 -10   1 104.576 9.21139   1
  -6  10  -1 79.4472 8.85112   1
   6 -10   2 2.41599 3.43626   1
  -6  10  -2 4.88095 3.71377   1
   6 -10   3 7.45915 3.20142   1
  -6  10  -3 10.6849 3.31518   1
   6 -10   4 27.1205 3.73129   1
  -6  10  -4 31.7887 3.78783   1
   6 -10   5 22.5816 3.97462   1
  -6  10  -5 10.3773 3.91852   1
   6 -10   6 268.923 10.0612   1
  -6  10  -6 235.724 12.5686   1
   6 -10   7 2.68892 4.20977   1
  -6  10  -7 4.42144 3.88836   1
   6 -10   8 637.136 27.7573   1
  -6  10  -8 644.276 30.3615   1
   6 -10   9 11.6745 4.28674   1
  -6  10  -9 5.29762 4.33994   1
   6 -10  10 61.5258 5.20115   1
  -6  10 -10 57.4962 5.20115   1
   6 -10  11 11.3947 4.37638   1
  -6  10 -11 9.37481 4.12755   1
   6 -10  12-4.39281 4.46459   1
  -6  10 -12-2.41174 4.24207   1
   6 -10  13 6.23421 4.86607   1
  -6  10 -13 11.4811 4.62629   1
   6 -10  14-2.24719 5.17619   1
  -6  10 -14-1.96194  4.7031   1
   6 -10  15 24.9773 5.80015   1
  -6  10 -15 33.0104 5.37845   1
   6 -10  16 19.3452 6.37891   1
  -6  10 -16 11.5487  5.3644   1
   6  -9 -15 0.79544 5.28348   1
  -6   9  15-2.30605 5.18131   1
   6  -9 -14 9.46635 4.71863   1
  -6   9  14 13.2689 5.06762   1
   6  -9 -13  35.073 5.34243   1
  -6   9  13 34.3056 5.09395   1
   6  -9 -12 2.38537 4.26856   1
  -6   9  12  1.4327 4.36457   1
   6  -9 -11 -3.3071 3.96553   1
  -6   9  11 2.85069 4.21992   1
   6  -9 -10 38.0066  4.4379   1
  -6   9  10 47.4135  4.3848   1
   6  -9  -9 55.4658 4.93542   1
  -6   9   9 60.3551 4.07441   1
   6  -9  -8 122.535 5.89725   1
  -6   9   8 129.117 5.89725   1
   6  -9  -7 55.4829 4.22076   1
  -6   9   7 56.0724 4.37795   1
   6  -9  -6 7.59288 3.33675   1
  -6   9   6 8.24279 3.33675   1
   6  -9  -5 12.0944 3.31081   1
  -6   9   5 14.8069 3.35868   1
   6  -9  -4 52.2898 4.03278   1
  -6   9   4 53.9254 4.24925   1
   6  -9  -3  103.54 5.71287   1
  -6   9   3 104.875 5.93816   1
   6  -9  -2 257.207 16.1163   1
  -6   9   2 271.654 12.7769   1
   6  -9   2 114.484 5.46048   1
  -6   9  -2 127.659 5.41201   1
   6  -9   3  4.1119 8.77205   1
  -6   9  -3 2.93477 7.50623   1
   6  -9   4 343.309 13.7918   1
  -6   9  -4 279.036 11.4691   1
   6  -9   5 12.9103 3.42354   1
  -6   9  -5 12.0144 3.15157   1
   6  -9   6 63.5342 4.32195   1
  -6   9  -6 69.5563 4.26633   1
   6  -9   7 88.2373  5.0066   1
  -6   9  -7 96.9044 5.27425   1
   6  -9   8 239.556 11.6293   1
  -6   9  -8 258.746 9.12452   1
   6  -9   9 20.9706 4.48385   1
  -6   9  -9 21.7294 4.22325   1
   6  -9  10  275.02 31.9185   1
  -6   9 -10 300.717 16.6672   1
   6  -9  11 54.9561 5.79613   1
  -6   9 -11 59.7481 6.09886   1
   6  -9  12 27.9091 5.08883   1
  -6   9 -12 38.6216  5.1322   1
   6  -9  13 32.1777 5.50566   1
  -6   9 -13 32.6376 5.07398   1
   6  -9  14 6.56049 4.60275   1
  -6   9 -14 12.0588 4.65135   1
   6  -9  15 2.25833 4.95464   1
  -6   9 -15-4.30452 4.90674   1
   6  -9  16 13.7845 5.52467   1
  -6   9 -16 20.5338 5.43622   1
   6  -9  17 18.9936 5.91749   1
  -6   9 -17 24.6779 6.01349   1
   6  -8 -17 3.71316  5.2396   1
  -6   8  17 6.31876 7.43342   1
   6  -8 -16 12.6496  5.0054   1
  -6   8  16 12.3145 5.24275   1
   6  -8 -15-1.96499 4.61981   1
  -6   8  15 2.01377 5.09364   1
   6  -8 -14 5.37167 4.65544   1
  -6   8  14 8.61573 4.79588   1
   6  -8 -13 6.96644  4.6182   1
  -6   8  13  9.5495  4.5257   1
   6  -8 -12 1.93796 4.17964   1
  -6   8  12  5.2354 4.12902   1
   6  -8 -11 14.3984 4.14744   1
  -6   8  11 18.6929 4.00037   1
   6  -8 -10 63.6233 5.20853   1
  -6   8  10 62.8312 4.90215   1
   6  -8  -9 46.8174 4.43533   1
  -6   8   9 43.8605 4.48083   1
   6  -8  -8 455.044 20.7958   1
  -6   8   8 492.037 19.9591   1
   6  -8  -7 198.964 6.90255   1
  -6   8   7 207.635 6.74744   1
   6  -8  -6  40.474 3.77684   1
  -6   8   6 44.8842 3.66737   1
   6  -8  -5 74.8663 4.22613   1
  -6   8   5 77.2509 4.06873   1
   6  -8  -4 245.207 10.5666   1
  -6   8   4 316.524 14.1653   1
   6  -8  -3 382.439 14.5458   1
  -6   8   3  375.15 10.7903   1
   6  -8  -2 0.54158 4.16537   1
  -6   8   2 1.60084 3.89458   1
   6  -8  -1 65.2096   10.34   1
  -6   8   1 69.4973 6.32374   1
   6  -8   0 1920.26 79.4061   1
  -6   8  -1 380.105 31.5485   1
   6  -8   2 878.745 40.3136   1
  -6   8  -2 935.889 28.5879   1
   6  -8   3 34.1484 6.20003   1
  -6   8  -3 35.1603 5.32464   1
   6  -8   4 3.49255 3.00279   1
  -6   8  -4  0.1124 3.10717   1
   6  -8   5 6.50865 3.05394   1
  -6   8  -5 11.0054 3.10203   1
   6  -8   6 88.1475 4.44891   1
  -6   8  -6 95.3121 4.77639   1
   6  -8   7 123.296 6.07389   1
  -6   8  -7 129.259 5.58957   1
   6  -8   8 3.95822 3.42311   1
  -6   8  -8 11.3946 3.36803   1
   6  -8   9 185.597 7.92882   1
  -6   8  -9 191.015  9.2192   1
   6  -8  10 173.201 7.64427   1
  -6   8 -10 178.695 7.64427   1
   6  -8  11 56.9309  4.8725   1
  -6   8 -11 56.2402 4.81994   1
   6  -8  12 186.802 8.61791   1
  -6   8 -12 176.641 7.74363   1
   6  -8  13 94.0645 6.24608   1
  -6   8 -13 95.0624 6.63377   1
   6  -8  14-1.97928 4.65342   1
  -6   8 -14 6.58356 4.46391   1
   6  -8  15  6.8753 5.03087   1
  -6   8 -15 10.6674 4.84506   1
   6  -8  16 0.59767 5.05302   1
  -6   8 -16 11.9805 5.10056   1
   6  -8  17 12.6175 5.50237   1
  -6   8 -17 24.5709 5.18388   1
   6  -8  18  27.727 6.21811   1
  -6   8 -18 26.1587 5.98424   1
   6  -7 -18 3.86669 5.56694   1
  -6   7  18 16.6803 7.54828   1
   6  -7 -17 3.93636 5.10045   1
  -6   7  17  11.365 5.23503   1
   6  -7 -16 95.2818 6.25316   1
  -6   7  16 89.0286 6.30018   1
   6  -7 -15 65.7607  5.6862   1
  -6   7  15 66.7976 5.41511   1
   6  -7 -14 79.4647 5.49955   1
  -6   7  14 74.3437 5.49955   1
   6  -7 -13   2.118 3.47857   1
  -6   7  13 2.76322 3.19102   1
   6  -7 -12 2.40323 3.98393   1
  -6   7  12 1.09433 3.25438   1
   6  -7 -11 265.078 9.29368   1
  -6   7  11 272.658 10.2048   1
   6  -7 -10 15.4236 4.18217   1
  -6   7  10 17.2106 3.98196   1
   6  -7  -9 8.41369 3.78541   1
  -6   7   9 5.75713 3.37902   1
   6  -7  -8 518.464 19.9149   1
  -6   7   8 566.697 22.7337   1
   6  -7  -7 96.9381 5.77828   1
  -6   7   7 98.3231 5.15506   1
   6  -7  -6  358.32  10.701   1
  -6   7   6 390.865 11.3833   1
   6  -7  -5 56.7991  3.7684   1
  -6   7   5 54.8095  3.7684   1
   6  -7  -4 90.6291 3.99869   1
  -6   7   4 93.2165 4.21038   1
   6  -7  -3 4.01517 3.31449   1
  -6   7   3-0.48025 3.31449   1
   6  -7  -2 275.324 7.73568   1
  -6   7   2 280.476 7.14306   1
   6  -7  -1  9.9426 4.41629   1
   6  -7   0 451.721 14.3594   1
  -6   7   0 484.003 19.7929   1
   6  -7   1 219.471 17.5523   1
  -6   7  -1 155.201 14.0801   1
   6  -7   3 194.196 9.46965   1
   6  -7   5 222.709 10.2789   1
  -6   7  -5 222.161 9.45657   1
   6  -7   6 17.7221 2.70788   1
  -6   7  -6 17.5045 3.07054   1
   6  -7   7 1.44676  3.1668   1
  -6   7  -7 0.21701 3.11053   1
   6  -7   8 3.69212 3.53229   1
  -6   7  -8 6.05764 3.36447   1
   6  -7   9 480.106 15.1767   1
  -6   7  -9 463.132 18.7789   1
   6  -7  10 146.758 7.00671   1
  -6   7 -10 144.766 6.39743   1
   6  -7  11 90.7878 5.97167   1
  -6   7 -11 97.0204 6.17891   1
   6  -7  12 49.7801 5.23803   1
  -6   7 -12 49.6824 5.18542   1
   6  -7  13 92.0149  6.5316   1
  -6   7 -13 98.5979 6.33346   1
   6  -7  14 12.3375 4.79751   1
  -6   7 -14 8.39923 4.64714   1
   6  -7  15 83.2821 7.27722   1
  -6   7 -15 96.0313 6.51451   1
   6  -7  16 70.6697 5.72366   1
  -6   7 -16 69.9414 5.30452   1
   6  -7  17-3.52052 5.16161   1
  -6   7 -17  2.1518 5.16161   1
   6  -7  18 124.706 10.1524   1
  -6   7 -18 117.951 12.6665   1
   6  -7  19 17.1615 6.18603   1
  -6   7 -19 8.79588 6.27773   1
   6  -6 -19 0.36182  4.5764   1
  -6   6  19 0.63654 5.35365   1
   6  -6 -18 25.2543 5.35698   1
  -6   6  18 23.0762 7.80327   1
   6  -6 -17-1.34827 4.89154   1
  -6   6  17-1.74558 4.58541   1
   6  -6 -16 67.3045 6.74096   1
  -6   6  16 77.0415 6.25477   1
   6  -6 -15 13.5338 5.01674   1
  -6   6  15 19.2052 5.01674   1
   6  -6 -14  158.86 8.78503   1
  -6   6  14 165.633 8.69636   1
   6  -6 -13 48.3134 5.28678   1
  -6   6  13 50.4197 5.71224   1
   6  -6 -12 1.38296 3.97066   1
  -6   6  12 4.48392 4.21303   1
   6  -6 -11 31.2224 4.40009   1
  -6   6  11 27.9351 4.34918   1
   6  -6 -10 13.9359 3.57464   1
  -6   6  10  13.107 3.61904   1
   6  -6  -9 340.583 9.72493   1
  -6   6   9 344.533 9.87512   1
   6  -6  -8 474.625 13.6091   1
  -6   6   8 493.218 17.4312   1
   6  -6  -7 5.34583 3.07558   1
  -6   6   7 3.48974 3.02189   1
   6  -6  -6 1786.37 50.7613   1
  -6   6   6 1947.05 52.7779   1
   6  -6  -5 28.5535 2.72012   1
  -6   6   5 26.4163 2.66572   1
   6  -6  -4 849.004 25.4533   1
   6  -6  -3 115.874 4.32242   1
  -6   6   3 112.085 4.32242   1
   6  -6  -2 105.683 4.82133   1
  -6   6   2 100.838 3.80507   1
   6  -6  -1  160.32 6.05266   1
  -6   6   1 158.303 5.13487   1
   6  -6   0 66.8814 4.21237   1
  -6   6   0 69.9651 4.75283   1
   6  -6   1  475.76 12.9456   1
  -6   6  -1 467.726 13.2171   1
   6  -6   2 1860.91 50.6877   1
   6  -6   4 2667.00 68.5519   1
  -6   6  -4 2815.59 70.6191   1
   6  -6   5 733.596 24.6242   1
   6  -6   6 115.902 4.77486   1
  -6   6  -6  111.74 4.66059   1
   6  -6   7 381.894 12.3797   1
  -6   6  -7 370.715 10.0198   1
   6  -6   8 1.08328 3.42902   1
  -6   6  -8 2.29687 2.85073   1
   6  -6   9 40.7051 4.34565   1
  -6   6  -9 40.0496 4.12716   1
   6  -6  10 369.444 12.0226   1
  -6   6 -10 386.581 12.3508   1
   6  -6  11  422.19 12.6711   1
  -6   6 -11 439.841 13.0415   1
   6  -6  12 99.9307 6.37937   1
  -6   6 -12 110.033 5.90826   1
   6  -6  13 2.87378 4.51056   1
  -6   6 -13 5.56654 4.25411   1
   6  -6  14  21.991 4.82317   1
  -6   6 -14 26.4098 4.87463   1
   6  -6  15 20.1559 4.94755   1
  -6   6 -15 28.9969 4.38826   1
   6  -6  16 36.5206 5.03273   1
  -6   6 -16 41.0831 4.94148   1
   6  -6  17 20.0594 5.72136   1
  -6   6 -17 20.4819 5.62439   1
   6  -6  18 86.6964 8.17001   1
  -6   6 -18 98.0194 8.78675   1
   6  -6  19 4.09445 5.90083   1
  -6   6 -19  6.7438 5.75207   1
   6  -5 -19 1.76724 4.74263   1
  -6   5  19 9.04183 7.93008   1
   6  -5 -18 5.57933 4.73321   1
  -6   5  18 7.24613 4.91134   1
   6  -5 -17 51.2239 4.85104   1
  -6   5  17 51.8318 4.85104   1
   6  -5 -16 91.0445 6.27602   1
  -6   5  16 90.0104 6.27602   1
   6  -5 -15-0.27256   4.587   1
  -6   5  15 2.14725  3.9754   1
   6  -5 -14 184.822 8.82247   1
  -6   5  14 187.179 8.59083   1
   6  -5 -13 104.924 5.90745   1
  -6   5  13 104.351 5.90745   1
   6  -5 -12 51.4659 4.78786   1
  -6   5  12 43.5481 4.44485   1
   6  -5 -11 32.0279 3.86581   1
  -6   5  11 33.7419 3.77099   1
   6  -5 -10  30.191 3.28034   1
  -6   5  10 27.6232 3.22839   1
   6  -5  -9 -0.6624 3.22166   1
  -6   5   9 3.16897 3.16897   1
   6  -5  -8 20.9789 3.31126   1
  -6   5   8 25.7136 3.41782   1
   6  -5  -7 6.39678 2.92578   1
  -6   5   7 6.34303 2.97185   1
   6  -5  -6 2402.38 88.4091   1
  -6   5   6 2516.39 89.4376   1
   6  -5  -5-4.49529 7.29512   1
  -6   5   5 1.39992 5.94964   1
   6  -5  -4 3678.41 127.094   1
   6  -5  -3 210.498 7.52479   1
  -6   5   3  215.65  8.0589   1
   6  -5  -2  116.65 5.44652   1
  -6   5   2 123.675 7.13572   1
   6  -5  -1 425.194 12.2994   1
  -6   5   1 420.774 11.9185   1
   6  -5   0 229.819 9.57677   1
  -6   5   0  230.09  7.9168   1
   6  -5   1 229.984 8.78563   1
  -6   5  -1 246.223 6.98675   1
   6  -5   2 106.046 6.73502   1
  -6   5  -2 119.646 8.62697   1
   6  -5   3 1826.39 39.4694   1
   6  -5   4 283.743 10.3422   1
  -6   5  -4 293.109 10.0634   1
   6  -5   5 5.97788 2.72472   1
  -6   5  -5 9.96588 2.55133   1
   6  -5   6 352.154 9.62245   1
  -6   5  -6 361.378 9.56434   1
   6  -5   7 551.989 13.2545   1
  -6   5  -7  541.60 13.0795   1
   6  -5   8 231.155 7.10874   1
  -6   5  -8 249.481 7.75878   1
   6  -5   9 415.732 11.1427   1
  -6   5  -9 435.402 11.7405   1
   6  -5  10 605.902 16.5637   1
  -6   5 -10 600.337 16.0616   1
   6  -5  11 26.8524 4.57961   1
  -6   5 -11 32.3415 4.36037   1
   6  -5  12 281.966 10.5896   1
  -6   5 -12 289.982 10.6931   1
   6  -5  13  136.04 7.83245   1
  -6   5 -13 140.828 7.62223   1
   6  -5  14 44.7117 5.08346   1
  -6   5 -14   44.56 6.60091   1
   6  -5  15 2.03283 4.74573   1
  -6   5 -15 -2.3359 5.65496   1
   6  -5  16 1.30037 4.26956   1
  -6   5 -16 4.84028 6.06118   1
   6  -5  17 2.95196 5.44157   1
  -6   5 -17-2.71011 6.67215   1
   6  -5  18 2.79613 7.23871   1
  -6   5 -18 0.14194 6.41549   1
   6  -5  19 8.48221 8.48221   1
  -6   5 -19 2.79848 6.34177   1
   6  -4 -20 1.19862 5.07653   1
  -6   4  20 0.34613 5.88415   1
   6  -4 -19-0.51464 5.01458   1
  -6   4  19 3.45811 6.82836   1
   6  -4 -18-0.25722 4.71158   1
  -6   4  18  2.9863 4.71158   1
   6  -4 -17 28.0445 4.29694   1
  -6   4  17 23.8302 4.12532   1
   6  -4 -16 30.5195 4.08442   1
  -6   4  16 31.9546 4.38962   1
   6  -4 -15 36.0967   4.144   1
  -6   4  15  32.066 4.46379   1
   6  -4 -14 270.539 8.63144   1
  -6   4  14 272.236 8.67936   1
   6  -4 -13 102.574 6.35204   1
  -6   4  13 102.883 5.61425   1
   6  -4 -12 264.462 8.14616   1
  -6   4  12 249.206 7.53448   1
   6  -4 -11 235.348 8.81565   1
  -6   4  11 236.524 7.39045   1
   6  -4 -10 15.3947 3.60952   1
  -6   4  10  13.489 3.30313   1
   6  -4  -9 19.5162 3.44715   1
  -6   4   9 17.9252 3.24259   1
   6  -4  -8 142.573 5.49064   1
  -6   4   8 139.402 4.96991   1
   6  -4  -7 1.02706 2.49428   1
  -6   4   7-0.67956 2.33211   1
   6  -4  -6 0.84742 2.51116   1
  -6   4   6 1.39941 2.30125   1
   6  -4  -5 25.8044 3.51097   1
  -6   4   5 25.3822 3.02616   1
   6  -4  -4 2477.05 89.5682   1
   6  -4  -2 2322.17 61.0973   1
  -6   4   2 2304.20 61.8208   1
   6  -4   0 13.3351 3.11823   1
  -6   4   0 10.5955  2.7073   1
   6  -4   1 302.885 8.83531   1
  -6   4  -1 309.033 11.6451   1
   6  -4   2 32.6804 3.06327   1
  -6   4  -2 45.4003 3.78404   1
   6  -4   3 824.132 17.1933   1
  -6   4  -3 857.708  24.889   1
   6  -4   4  173.65 7.66028   1
  -6   4  -4 170.704 7.54346   1
   6  -4   5 1471.26 39.8677   1
  -6   4  -5 1458.95 54.6729   1
   6  -4   6 251.284  8.9999   1
  -6   4  -6 226.118 8.25274   1
   6  -4   7 1.30701 4.17732   1
  -6   4  -7 5.48433 3.71602   1
   6  -4   8 66.9762  6.3746   1
  -6   4  -8 70.2663 3.95842   1
   6  -4   9 337.133  12.211   1
  -6   4  -9 358.132 10.0888   1
   6  -4  10 49.6448 6.09613   1
  -6   4 -10 54.3295 4.68475   1
   6  -4  11 99.1786 6.30839   1
  -6   4 -11 95.6422 5.91359   1
   6  -4  12 301.656  11.273   1
  -6   4 -12 310.412 10.2909   1
   6  -4  13 7.95602 4.82525   1
  -6   4 -13 11.0787 4.55091   1
   6  -4  14 161.102 8.17934   1
  -6   4 -14 164.421 8.02205   1
   6  -4  15 1.27941 4.91844   1
  -6   4 -15-3.53943 4.91844   1
   6  -4  16 6.91554 5.05942   1
  -6   4 -16 2.36505 5.05942   1
   6  -4  17-1.37751 4.30933   1
  -6   4 -17-0.97973 3.70529   1
   6  -4  18 13.6827 5.81991   1
  -6   4 -18 12.8156 5.62151   1
   6  -4  19 5.52833 6.18754   1
  -6   4 -19  3.1537  6.4647   1
   6  -3 -20 9.06036 4.97974   1
  -6   3  20 2.86084 6.15552   1
   6  -3 -19 19.5734 4.96324   1
  -6   3  19 19.0454 7.03177   1
   6  -3 -18 19.1642 4.82543   1
  -6   3  18 24.6022 4.86294   1
   6  -3 -17-0.97372 4.34673   1
  -6   3  17 1.66741 4.30218   1
   6  -3 -16  7.7846 3.81726   1
  -6   3  16 7.96078 3.23651   1
   6  -3 -15  60.185 4.81292   1
  -6   3  15 54.0497 4.72566   1
   6  -3 -14-0.56653   3.337   1
  -6   3  14  0.2349 3.47518   1
   6  -3 -13 3.37968 3.37968   1
  -6   3  13 1.66854 2.74776   1
   6  -3 -12  577.77 14.0421   1
  -6   3  12 561.182 13.3291   1
   6  -3 -11 78.9519 4.54634   1
  -6   3  11 73.5735 4.13777   1
   6  -3 -10 433.214 13.5859   1
  -6   3  10  410.10 12.2484   1
   6  -3  -9 22.5391 3.74503   1
  -6   3   9 22.5927 4.00542   1
   6  -3  -8 69.7856 4.92222   1
  -6   3   8 65.9933 4.10185   1
   6  -3  -7 6.99972 2.73122   1
  -6   3   7 9.30955 2.57515   1
   6  -3  -6 243.046 8.17092   1
  -6   3   6 236.768  7.7938   1
   6  -3  -5 237.699 8.10983   1
  -6   3   5 226.601 6.10213   1
   6  -3  -4 259.723 15.4013   1
  -6   3   4 242.508 13.8111   1
   6  -3  -3 721.013 29.4501   1
  -6   3   3 702.339 21.6176   1
   6  -3  -2 1192.20 45.9639   1
   6  -3  -1 250.416 9.46465   1
  -6   3   1 245.286 12.4112   1
   6  -3   0 831.977 34.4194   1
  -6   3   0 891.056  36.065   1
   6  -3   1 1879.43  39.951   1
  -6   3  -1 2075.28 74.7604   1
   6  -3   2 111.361 8.12023   1
   6  -3   3 85.4342 3.79389   1
  -6   3  -3  90.259 3.61644   1
   6  -3   4 186.473 5.48903   1
  -6   3  -4 177.547 5.31804   1
   6  -3   5 838.268   17.17   1
  -6   3  -5 855.965 20.0245   1
   6  -3   6 292.902 8.07764   1
  -6   3  -6 296.346 7.66677   1
   6  -3   7 329.319 9.16929   1
  -6   3  -7 347.534 9.16929   1
   6  -3   8  6.6557 3.73109   1
  -6   3  -8 5.29975 3.42977   1
   6  -3   9 21.6391 4.09724   1
  -6   3  -9 18.0208 3.79571   1
   6  -3  10 29.1876 4.26295   1
  -6   3 -10 27.2635 3.60101   1
   6  -3  11 59.9373 5.49171   1
  -6   3 -11 62.4605 5.34328   1
   6  -3  12 289.495 12.3116   1
  -6   3 -12 277.586 10.3026   1
   6  -3  13 11.7011 5.28355   1
  -6   3 -13 8.67711 4.56955   1
   6  -3  14 258.857 10.9437   1
  -6   3 -14 269.997 10.1655   1
   6  -3  15 0.70257 5.39699   1
  -6   3 -15    0.00 5.34908   1
   6  -3  16 7.05674 5.44087   1
  -6   3 -16 12.5991 5.80776   1
   6  -3  17-1.49272 5.72467   1
  -6   3 -17-3.81645 4.54742   1
   6  -3  18-4.44792 5.72535   1
  -6   3 -18-2.74725 5.20207   1
   6  -3  19 7.44572 6.50811   1
  -6   3 -19-0.11031 6.18507   1
   6  -2 -21-1.64747 5.07161   1
  -6   2  21-1.99634 7.11318   1
   6  -2 -20 36.5634 5.91043   1
  -6   2  20 35.3062 6.94867   1
   6  -2 -19 42.1493 7.57991   1
  -6   2  19 51.1644 14.6131   1
   6  -2 -18 43.5676 7.48936   1
  -6   2  18 50.4606 5.63115   1
   6  -2 -17 20.1154 6.32253   1
  -6   2  17 13.8826 4.55273   1
   6  -2 -16 2.30679 4.63994   1
  -6   2  16 4.41585 3.49314   1
   6  -2 -15 3.04998 4.32024   1
  -6   2  15 4.87046 3.46434   1
   6  -2 -14 30.6516 4.23578   1
  -6   2  14 28.5302 3.89972   1
   6  -2 -13 88.6603 5.35851   1
  -6   2  13 79.9744  5.3153   1
   6  -2 -12 440.999 17.7176   1
  -6   2  12 457.638 14.1062   1
   6  -2 -11 10.1242 3.22889   1
  -6   2  11 9.97335 3.33451   1
   6  -2 -10 1495.69 41.5343   1
  -6   2  10 1474.53 39.0012   1
   6  -2  -9 20.4973  3.3851   1
  -6   2   9 18.2484 3.17499   1
   6  -2  -8 313.321 11.9246   1
  -6   2   8 306.532 9.38396   1
   6  -2  -7 224.203  7.4417   1
  -6   2   7 207.733 5.85498   1
   6  -2  -6 49.7293 3.20448   1
  -6   2   6 47.9073 2.98871   1
   6  -2  -5 44.9214  3.0087   1
  -6   2   5 35.2678  3.1696   1
   6  -2  -4 5.92033  2.3406   1
  -6   2   4 6.90841 2.17052   1
  -6   2   3 1083.78 46.0519   1
   6  -2  -2 739.279 21.0797   1
  -6   2   2 722.172 31.7553   1
   6  -2  -1 533.576 16.0787   1
  -6   2   1 562.546 24.6534   1
   6  -2   0 451.019 14.3431   1
  -6   2   0 475.109  15.509   1
   6  -2   1 907.047 34.1481   1
  -6   2  -1 910.594 36.1933   1
   6  -2   3 1685.64 43.5973   1
  -6   2  -3 1742.53 46.1418   1
   6  -2   4 325.275 11.3843   1
  -6   2  -4 343.059 11.9235   1
   6  -2   5 15.6317 2.95783   1
  -6   2  -5 12.9786 2.83234   1
   6  -2   6 755.596  16.968   1
  -6   2  -6 772.446 23.0143   1
   6  -2   7 845.152 19.7339   1
  -6   2  -7 899.409 27.0641   1
   6  -2   8 371.979 10.8911   1
  -6   2  -8 369.087 10.1059   1
   6  -2   9 18.9387 3.96175   1
  -6   2  -9 21.2342 4.02655   1
   6  -2  10 0.44263 4.19579   1
  -6   2 -10-1.41089 4.01136   1
   6  -2  11 84.4512 6.36282   1
  -6   2 -11 96.8938 5.45906   1
   6  -2  12 14.7485 4.45508   1
  -6   2 -12 16.6077 4.82334   1
   6  -2  13 29.8255 4.66023   1
  -6   2 -13 29.9486 4.89764   1
   6  -2  14 205.536  9.1565   1
  -6   2 -14 205.854 8.16962   1
   6  -2  15 5.43542 5.55267   1
  -6   2 -15 12.1271 6.12218   1
   6  -2  16 57.9908 6.94314   1
  -6   2 -16 60.3626  7.3617   1
   6  -2  17 7.17706 6.26775   1
  -6   2 -17 3.36932 5.99171   1
   6  -2  18 2.30294 6.74549   1
  -6   2 -18 3.49524  6.3535   1
   6  -2  19-0.28688 7.02866   1
  -6   2 -19  6.2777 6.85147   1
   6  -1 -21 25.8203 5.21851   1
  -6   1  21  34.682  6.0807   1
   6  -1 -20   46.14 5.86194   1
  -6   1  20 46.2218 6.33417   1
   6  -1 -19 3.19803 4.70925   1
  -6   1  19-5.54324 6.56536   1
   6  -1 -18 101.744 6.99036   1
  -6   1  18  99.865 6.77449   1
   6  -1 -17 3.88497 4.13184   1
  -6   1  17  10.531 4.26178   1
   6  -1 -16 45.1625 4.70819   1
  -6   1  16 43.8919 5.16296   1
   6  -1 -15  14.122 3.89287   1
  -6   1  15 10.2291  4.2932   1
   6  -1 -14 4.86499 4.43049   1
  -6   1  14-2.85631  3.8749   1
   6  -1 -13 37.6259 4.13746   1
  -6   1  13 36.3495 3.99074   1
   6  -1 -12 13.2839 3.99118   1
  -6   1  12 8.98392 3.78786   1
   6  -1 -11  78.018  4.6586   1
  -6   1  11 70.8415  4.7125   1
   6  -1 -10 603.731 13.9906   1
  -6   1  10 629.963 16.2571   1
   6  -1  -9 9.76462 3.40608   1
  -6   1   9   6.462 2.78534   1
  -6   1   8 1190.44 47.9483   1
   6  -1  -6 1364.49  36.107   1
  -6   1   6 1299.00 47.6399   1
   6  -1  -5 1829.52 65.5852   1
  -6   1   5 1831.40 68.8979   1
   6  -1  -4 -3.6808 2.85637   1
  -6   1   4-4.67179 3.11453   1
   6  -1  -3  456.28 13.5586   1
  -6   1   3 449.509 14.2474   1
  -6   1   2 275.644 13.3784   1
   6  -1   0 725.798 28.3095   1
   6  -1   1 258.093 13.2922   1
  -6   1  -1 249.954 13.3539   1
   6  -1   2 64.3499 3.89051   1
  -6   1  -2 68.8485 3.71163   1
   6  -1   3 898.339 20.7326   1
  -6   1  -3 913.382 36.7025   1
   6  -1   4 417.147  10.054   1
  -6   1  -4 406.936 11.2737   1
   6  -1   5 508.815 11.9733   1
  -6   1  -5 504.035 15.9269   1
   6  -1   6 1420.40 32.7145   1
  -6   1  -6 1488.90 40.5858   1
   6  -1   7 30.8413 4.12761   1
  -6   1  -7 38.4118 4.65802   1
   6  -1   8 1037.66 26.9265   1
  -6   1  -8 1106.94 32.9047   1
   6  -1   9 87.9569 5.63376   1
  -6   1  -9 86.1927  5.8287   1
   6  -1  10 15.2502 4.48764   1
  -6   1 -10 11.5202 4.29337   1
   6  -1  11 24.5825 5.16462   1
  -6   1 -11   22.13 4.83763   1
   6  -1  12 8.94433 5.21516   1
  -6   1 -12 1.63743 5.08265   1
   6  -1  13 27.4136 6.08162   1
  -6   1 -13 21.3969 5.42339   1
   6  -1  14 50.2784 6.93026   1
  -6   1 -14 48.8289 6.43201   1
   6  -1  15 0.77985 5.93752   1
  -6   1 -15 11.4142 5.42352   1
   6  -1  16  109.08 9.36388   1
  -6   1 -16 110.265 9.36388   1
   6  -1  17 13.6273 6.64004   1
  -6   1 -17 6.28417 6.11057   1
   6  -1  18 37.9048 7.73261   1
  -6   1 -18 31.6711 8.87002   1
   6   0 -21 1.68471 5.14003   1
  -6   0  21-0.83245 6.01872   1
   6   0 -20  4.8158 5.25185   1
  -6   0  20  12.684 5.75202   1
   6   0 -19 1.50043 4.75031   1
  -6   0  19-0.84918 6.37844   1
   6   0 -18 223.941 9.31688   1
  -6   0  18 203.219 8.72205   1
   6   0 -17 3.05786 4.65959   1
  -6   0  17 5.55312   5.017   1
   6   0 -16 162.983 7.95039   1
  -6   0  16 155.476 7.67083   1
   6   0 -15 4.07159 4.26179   1
  -6   0  15 7.03723 4.71966   1
   6   0 -14 20.8316 4.57829   1
  -6   0  14 20.9771  4.3017   1
   6   0 -13 7.60493 4.23414   1
  -6   0  13 7.24458 3.97889   1
   6   0 -12 83.3215 5.17189   1
  -6   0  12 79.4927 5.53469   1
   6   0 -11 106.076 6.10438   1
  -6   0  11 109.001 5.99368   1
   6   0 -10 84.9265  4.8813   1
  -6   0  10  82.377 4.44561   1
   6   0  -9 599.229 16.3406   1
  -6   0   9 587.572 20.1878   1
   6   0  -8 1210.19 51.6315   1
   6   0  -7 100.947 4.51701   1
  -6   0   7 96.3124 4.06279   1
   6   0  -4  348.14 17.1431   1
   6   0  -3 246.721 8.87467   1
  -6   0   3 253.625 9.53173   1
   6   0  -2 533.017 21.0309   1
  -6   0   2 545.909 23.8327   1
   6   0  -1 2105.92 53.8719   1
  -6   0   1 2142.21 77.6043   1
   6   0   1 1762.04 61.3592   1
  -6   0  -1 1807.80 66.0235   1
   6   0   2 2.34078 3.78489   1
  -6   0  -2 5.93689 2.79383   1
   6   0   3  54.604 3.49989   1
  -6   0  -3 51.4983 3.36527   1
   6   0   4 0.80329 3.02703   1
  -6   0  -4 2.62539 2.83111   1
   6   0   5 483.114 13.2542   1
  -6   0  -5 467.287 12.6458   1
   6   0   6 227.348 7.53941   1
  -6   0  -6 242.295 9.84987   1
   6   0   7 44.9963  4.8137   1
  -6   0  -7 48.8041 4.46473   1
   6   0   8 987.839 31.4391   1
  -6   0  -8 1015.17 31.6565   1
   6   0   9-0.77815   4.368   1
  -6   0  -9 0.70552   4.368   1
   6   0  10 264.026 10.8215   1
  -6   0 -10 284.191   14.47   1
   6   0  11 3.08937 5.42175   1
  -6   0 -11 1.42193 5.14554   1
   6   0  12-5.06372 5.60735   1
  -6   0 -12   3.453 5.33554   1
   6   0  13 1.00652 5.97004   1
  -6   0 -13-3.52282 5.77268   1
   6   0  14 22.7923 6.59905   1
  -6   0 -14 23.6426 6.33818   1
   6   0  15 1.38522 5.35114   1
  -6   0 -15-0.64517 6.29044   1
   6   0  16 108.781 8.87796   1
  -6   0 -16 110.923 9.06585   1
   6   0  17 11.0827 7.67195   1
  -6   0 -17 19.6523  6.8405   1
   6   0  18 1.82337 8.67808   1
  -6   0 -18 18.2922 8.05404   1
   6   1 -20-2.26888 5.32491   1
  -6  -1  20-3.23464 5.64243   1
   6   1 -19 3.39429 4.88463   1
  -6  -1  19 5.02251 5.42299   1
   6   1 -18 7.17312  4.8971   1
  -6  -1  18 10.2388 6.67545   1
   6   1 -17  8.3745  4.9134   1
  -6  -1  17 5.37488 4.68266   1
   6   1 -16 145.907 7.45895   1
  -6  -1  16 151.772 8.71725   1
   6   1 -15 25.7411 4.22755   1
  -6  -1  15 28.2487 4.54552   1
   6   1 -14 190.579 7.88037   1
  -6  -1  14 177.697 6.90841   1
   6   1 -13 215.658 8.40565   1
  -6  -1  13 197.456 8.50609   1
   6   1 -12 2.67532 4.33148   1
  -6  -1  12-2.08612  4.1165   1
   6   1 -11 14.9249 3.99906   1
  -6  -1  11 16.1189 4.27711   1
   6   1 -10 3.35595 3.80788   1
  -6  -1  10 2.41863 3.75766   1
   6   1  -9  778.01 33.3627   1
   6   1  -8 323.515 13.5127   1
  -6  -1   8 356.225 13.9553   1
   6   1  -6 57.9265 3.81894   1
  -6  -1   6 55.7047 3.57802   1
   6   1  -5 26.6574   3.226   1
  -6  -1   5 24.7236 2.91876   1
   6   1  -4 345.469 20.6862   1
  -6  -1   2 453.897 19.2667   1
   6   1   0 785.253 30.6974   1
   6   1   1 197.138 10.5957   1
  -6  -1  -1 192.748  8.4706   1
   6   1   2 107.624 4.68152   1
  -6  -1  -2  111.89 4.75245   1
   6   1   3 128.336 5.76245   1
  -6  -1  -3 130.767 5.13138   1
   6   1   4 13.8223 4.30826   1
  -6  -1  -4  11.193 4.08651   1
   6   1   5 134.665 7.06101   1
  -6  -1  -5 121.307 5.70478   1
   6   1   6 45.4953 4.38865   1
  -6  -1  -6 42.7811 4.09315   1
   6   1   7 12.9252  5.4982   1
  -6  -1  -7 14.0559 4.36752   1
   6   1   8 167.693 8.76893   1
  -6  -1  -8 172.094 8.62371   1
   6   1   9 281.787 13.3481   1
  -6  -1  -9 248.389 10.1146   1
   6   1  10 316.093 12.6037   1
  -6  -1 -10 367.365  14.875   1
   6   1  11 1.76174 5.91285   1
  -6  -1 -11-1.04604 6.73867   1
   6   1  12 8.79833 6.47956   1
  -6  -1 -12 12.9266 8.21322   1
   6   1  13 34.3718 7.26359   1
  -6  -1 -13 24.1092 8.78438   1
   6   1  14  7.0625 7.71024   1
  -6  -1 -14-1.38952 6.17446   1
   6   1  15  2.6323 7.40141   1
  -6  -1 -15 6.31752 6.84398   1
   6   1  16  23.264 8.80789   1
  -6  -1 -16 26.1139 8.31225   1
   6   1  17 6.17314 8.35748   1
  -6  -1 -17 6.63744 7.56605   1
   6   2 -20 7.93738 5.01892   1
  -6  -2  20   11.66 6.21819   1
   6   2 -19-1.83158 5.27605   1
  -6  -2  19 2.43983 5.82963   1
   6   2 -18  3.2254 5.11662   1
  -6  -2  18 1.51986 6.96658   1
   6   2 -17 6.48195 6.81868   1
  -6  -2  17 4.05473 7.84288   1
   6   2 -16  58.607  5.6153   1
  -6  -2  16 52.6452 6.01227   1
   6   2 -15 4.11147 4.69349   1
  -6  -2  15 3.55183 4.94719   1
   6   2 -14 184.013 8.74927   1
  -6  -2  14 169.096 7.45852   1
   6   2 -13 55.4407 5.36239   1
  -6  -2  13 55.8729 5.09027   1
   6   2 -12 184.812 8.15688   1
  -6  -2  12 174.827  7.3627   1
   6   2 -11 128.938 6.23332   1
  -6  -2  11 127.259 6.40386   1
   6   2 -10 7.62226 3.87246   1
  -6  -2  10 7.35067 4.10901   1
   6   2  -9 34.6457 4.02899   1
  -6  -2   9  33.883 4.38791   1
   6   2  -8 42.3962 4.05083   1
  -6  -2   8 33.1765 4.11498   1
   6   2  -7 554.537 19.0444   1
  -6  -2   7 548.887 23.7424   1
   6   2  -6  36.081 3.74497   1
  -6  -2   6 41.9931 3.45982   1
   6   2  -5 110.128 4.92979   1
  -6  -2   5 107.267 4.60114   1
   6   2  -4 2.96877 3.67656   1
  -6  -2   4 2.50675 2.70335   1
   6   2  -3 399.276 10.9434   1
  -6  -2   3 391.623 10.6033   1
   6   2  -2 44.1193 5.61426   1
  -6  -2   2 52.6681 4.28966   1
   6   2  -1 403.478 21.2614   1
   6   2   0 363.231 18.3584   1
   6   2   1 103.722  7.1166   1
  -6  -2  -1  122.49 6.82369   1
   6   2   2 900.202  35.114   1
  -6  -2  -2 906.617 38.7764   1
   6   2   3  22.457 4.24616   1
  -6  -2  -3 15.8947 3.74661   1
   6   2   4 80.0567 6.06894   1
  -6  -2  -4 77.3413 4.57202   1
   6   2   5 48.7178 4.82917   1
  -6  -2  -5 48.7178 4.50959   1
   6   2   6 2.25017 4.38002   1
  -6  -2  -6  2.3344 4.65677   1
   6   2   7-0.17048 6.21027   1
  -6  -2  -7 1.77784 5.05345   1
   6   2   8 32.2737 5.99158   1
  -6  -2  -8 29.3208 5.74653   1
   6   2   9 130.113 8.95513   1
  -6  -2  -9 132.575 8.36711   1
   6   2  10 206.529 12.1581   1
  -6  -2 -10 194.785 9.63884   1
   6   2  11-0.64929 6.45685   1
  -6  -2 -11-2.08014 7.19031   1
   6   2  12 22.8451 6.99557   1
  -6  -2 -12 13.4822 8.08456   1
   6   2  13 72.2483  9.7721   1
  -6  -2 -13 50.2698 8.11818   1
   6   2  14 6.57039 7.38737   1
  -6  -2 -14-1.53041 7.04217   1
   6   2  15 9.09488 8.00395   1
  -6  -2 -15 3.07756 7.14269   1
   6   2  16 8.84943 9.08293   1
  -6  -2 -16 7.82206   8.219   1
   6   3 -19-1.40311   5.381   1
  -6  -3  19-6.97938 6.48757   1
   6   3 -18 2.89605 5.12768   1
  -6  -3  18-2.62884 5.81378   1
   6   3 -17 17.9896 5.10952   1
  -6  -3  17 7.47735 7.22811   1
   6   3 -16 14.2162 4.78387   1
  -6  -3  16 7.56694 4.55069   1
   6   3 -15 49.2194 5.83485   1
  -6  -3  15 45.9485 5.67946   1
   6   3 -14 50.8011 6.21725   1
  -6  -3  14 56.7929 6.04813   1
   6   3 -13-2.07256 4.48776   1
  -6  -3  13 0.62678 5.05605   1
   6   3 -12 95.3505 6.15332   1
  -6  -3  12 78.7972 5.91932   1
   6   3 -11 105.557 6.80028   1
  -6  -3  11  109.89   5.948   1
   6   3 -10 171.881 9.76407   1
  -6  -3  10 157.957 7.15167   1
   6   3  -9 207.806 10.9236   1
  -6  -3   9 226.553 14.4631   1
   6   3  -8 126.237 6.42899   1
  -6  -3   8  116.31 7.69322   1
   6   3  -7 16.2851 3.95826   1
  -6  -3   7 22.2929 4.44049   1
   6   3  -6 52.1045 4.47315   1
  -6  -3   6 50.4695 3.74305   1
   6   3  -5 360.027 12.3988   1
  -6  -3   5 350.773 14.5126   1
   6   3  -4 7.99967 4.02134   1
  -6  -3   4 15.4187 3.76329   1
   6   3  -3 2.58417 3.92574   1
  -6  -3   3 2.05634 2.94706   1
   6   3  -2 10.4771 3.71368   1
  -6  -3   2 9.79062 2.94844   1
   6   3  -1 67.9249 10.9731   1
   6   3   0 187.497 16.7896   1
  -6  -3   0 183.634 16.3879   1
   6   3   1 34.6818  7.5374   1
  -6  -3  -1 36.8994 8.53108   1
   6   3   2 1026.21 41.1011   1
  -6  -3  -3-5.19667 6.75057   1
   6   3   4 320.169 14.2541   1
  -6  -3  -4 312.234 14.1759   1
   6   3   5 47.5584 7.85332   1
  -6  -3  -5 43.4923 7.04274   1
   6   3   6-2.25354 4.53408   1
  -6  -3  -6 1.28196 5.60013   1
   6   3   7 7.12812 6.85553   1
  -6  -3  -7 4.03427 5.19276   1
   6   3   8 1.99727 5.75926   1
  -6  -3  -8 3.02327 5.48566   1
   6   3   9 6.30276  6.6711   1
  -6  -3  -9 7.23044 6.95759   1
   6   3  10 45.3241 7.91245   1
  -6  -3 -10 56.6856 7.62841   1
   6   3  11-3.31174 7.26446   1
  -6  -3 -11 5.62194 7.07751   1
   6   3  12 87.3089 10.0726   1
  -6  -3 -12 89.9422 10.4281   1
   6   3  13-1.99207 8.89269   1
  -6  -3 -13 3.05971 9.68692   1
   6   3  14 19.0667 9.31256   1
  -6  -3 -14 2.68856 8.42936   1
   6   3  15-7.16858 9.98857   1
  -6  -3 -15 1.83168 8.82894   1
   6   4 -18 15.2826 6.01104   1
  -6  -4  18 8.50662  6.3819   1
   6   4 -17 0.31887 5.42074   1
  -6  -4  17  8.4072 5.73961   1
   6   4 -16 14.4331 5.31914   1
  -6  -4  16 8.25658 6.96252   1
   6   4 -15 9.87273  5.6439   1
  -6  -4  15 17.2098 8.39223   1
   6   4 -14 21.0876 5.50073   1
  -6  -4  14 14.4935 5.50073   1
   6   4 -13 27.3348 5.60262   1
  -6  -4  13 19.3713 5.32954   1
   6   4 -12 50.0222  6.3238   1
  -6  -4  12 64.0445 5.82889   1
   6   4 -11 3.63126 4.79403   1
  -6  -4  11 2.62099 4.46998   1
   6   4 -10 47.0641 5.91889   1
  -6  -4  10 50.4293 5.11717   1
   6   4  -9 80.6924 6.13529   1
  -6  -4   9 77.3067 5.71464   1
  -6  -4   8 274.256 14.8591   1
   6   4  -7 76.2142 5.88539   1
  -6  -4   7 77.4417 6.10459   1
   6   4  -6 477.946 24.6239   1
  -6  -4   6 475.595 29.4605   1
   6   4  -5 47.2706 5.45922   1
  -6  -4   5  64.172 6.48355   1
   6   4  -4 230.032 15.2787   1
  -6  -4   4 244.819 19.7485   1
   6   4  -1-1.64736 5.05976   1
  -6  -4   1-4.13149  6.3149   1
   6   4   0 32.7542 6.21966   1
  -6  -4   0 36.5641 6.40813   1
   6   4   1  30.846 10.2266   1
  -6  -4  -1 20.6333   6.402   1
   6   4   2 347.853 15.0181   1
  -6  -4  -2  366.02 14.6191   1
   6   4   3 0.78962 6.56556   1
  -6  -4  -3 0.70189 5.65896   1
  -6  -4  -4 675.951 37.6251   1
   6   4   5 18.3949 9.00692   1
  -6  -4  -5 8.29064 7.45243   1
   6   4   6 134.877 12.5381   1
  -6  -4  -6 134.877 15.4255   1
   6   4   7  6.6538 9.29667   1
  -6  -4  -7-2.16093 9.18785   1
   6   4   8-5.81542 9.51614   1
  -6  -4  -8 6.01756 8.45879   1
   6   4   9 3.30792 6.94045   1
  -6  -4  -9-2.47321 8.19252   1
   6   4  10  14.761 7.80113   1
  -6  -4 -10 4.00764 7.47991   1
   6   4  11 20.2766 8.83888   1
  -6  -4 -11 29.3723 8.32517   1
   6   4  12 24.8619 8.84078   1
  -6  -4 -12 23.2912 9.51394   1
   6   4  13 9.79509 9.58605   1
  -6  -4 -13-0.91082 9.49646   1
   6   5 -17-6.84625  6.1043   1
  -6  -5  17 4.29999 6.61861   1
   6   5 -16 58.2624 7.27533   1
  -6  -5  16  59.482 7.77002   1
   6   5 -15 55.3706 7.45558   1
  -6  -5  15 50.8605  8.6705   1
   6   5 -14 29.2026 6.10797   1
  -6  -5  14 16.8873 7.33679   1
   6   5 -13 35.9458 5.97375   1
  -6  -5  13 39.4869 6.41521   1
   6   5 -12 25.5365 5.66173   1
  -6  -5  12 26.7316  5.9262   1
   6   5 -11 192.068 15.6417   1
  -6  -5  11 113.103 12.1328   1
   6   5 -10 21.2861 5.37495   1
  -6  -5  10 23.3484 5.88786   1
   6   5  -9 0.22309 4.47301   1
  -6  -5   9-2.30901  4.6961   1
   6   5  -8 27.2751 5.29218   1
  -6  -5   8 30.0782 5.76905   1
   6   5  -7 42.8181 5.35378   1
  -6  -5   7 37.7551 4.53012   1
   6   5  -6 283.254 14.8537   1
  -6  -5   6 304.445 13.7073   1
   6   5  -4  583.86 27.9951   1
   6   5  -2 209.075 17.3376   1
  -6  -5   2 220.551 23.6967   1
   6   5  -1 0.51497 6.69461   1
  -6  -5   1 11.2687 5.66467   1
   6   5   0  5.2671 8.10443   1
  -6  -5   0 22.5889 7.03847   1
   6   5   1-8.14703 8.58435   1
  -6  -5  -1-1.87884 7.36958   1
   6   5   2 92.4282 11.1842   1
  -6  -5  -2  94.014 9.86546   1
   6   5   3-4.37127 9.44536   1
  -6  -5  -3-3.66844 7.79971   1
   6   5   4 255.758 18.2209   1
  -6  -5  -4 272.893 15.7155   1
   6   5   5 29.8352 10.4138   1
  -6  -5  -5 24.1921 9.43476   1
   6   5   6  194.18 27.3628   1
  -6  -5  -6 222.513 24.4163   1
   6   5   7 7.95879 12.1723   1
  -6  -5  -7-12.4244 10.4077   1
   6   5   8 60.3335 13.9493   1
  -6  -5  -8 44.4836 16.2085   1
   6   5   9 13.1112 13.4665   1
  -6  -5  -9 2.23849 14.6746   1
   6   5  10 17.5489 14.6328   1
  -6  -5 -10 25.1903 12.3668   1
   6   5  11 12.1324 13.3161   1
  -6  -5 -11 3.01135 12.7243   1
   6   6 -15 13.2232 6.57821   1
  -6  -6  15 10.7253  7.2265   1
   6   6 -14 27.4687 7.16106   1
  -6  -6  14 25.2351 7.28841   1
   6   6 -13 7.55699 12.6661   1
  -6  -6  13 7.35385 7.97344   1
   6   6 -12 11.3059 5.40396   1
  -6  -6  12 12.4927 7.45958   1
   6   6 -11 25.9115 6.03677   1
  -6  -6  11 36.5424 6.55833   1
   6   6 -10 7.32664 5.77745   1
  -6  -6  10  13.337 5.38141   1
   6   6  -9  21.762 6.65833   1
  -6  -6   9 20.6726 5.74036   1
   6   6  -8  3.7177 5.24852   1
  -6  -6   8-4.15508 5.85313   1
   6   6  -7 5.51448 6.89311   1
  -6  -6   7  4.0007 7.35265   1
   6   6  -6 58.5107  8.4864   1
  -6  -6   6 57.2051 8.82699   1
  -6  -6   5 31.5166  7.7861   1
   6   6  -3 7.43006 13.0475   1
  -6  -6   3 2.05755  8.7691   1
   6   6  -1 3.68479 14.5789   1
  -6  -6   1 4.41463 8.09942   1
   6   6   0 51.9247 9.44422   1
  -6  -6   0 65.2022 9.05534   1
   6   6   1 1.17096 10.1739   1
  -6  -6  -1    0.00 11.3449   1
   6   6   2-11.4487 10.4979   1
  -6  -6  -2 2.63439 9.28968   1
   6   6   3 25.2178 12.2939   1
  -6  -6  -3  30.115 10.5057   1
   6   6   4 36.2329 12.3813   1
  -6  -6  -4 24.2864 13.4372   1
   6   6   5 1.71672 14.1525   1
  -6  -6  -5 9.25354 10.9493   1
   6   6   6 78.7466 15.7745   1
  -6  -6  -6 107.292 24.0504   1
   6   6   7-5.90063 14.0192   1
  -6  -6  -7 0.56495 12.2407   1
   6   6   8 46.5861 15.0104   1
  -6  -6  -8 51.8521 13.1859   1
   6   6   9 12.5432 15.5356   1
  -6  -6  -9-0.69685 16.3759   1
   6   7 -13 13.1144 6.84229   1
  -6  -7  13 8.77647 7.55783   1
   6   7 -12 15.6738 6.94805   1
  -6  -7  12 6.86672 8.33069   1
   6   7 -11-0.17025 6.20213   1
  -6  -7  11 4.87658 6.20213   1
   6   7 -10 1.61179 5.99944   1
  -6  -7  10  3.5178 7.73916   1
   6   7  -9 6.88518 5.77815   1
  -6  -7   9 0.27001 5.50814   1
   6   7  -8-7.46681 7.76662   1
  -6  -7   8-2.66978 7.86656   1
   6   7  -7 17.8189 8.52404   1
  -6  -7   7 18.6501 7.70791   1
   6   7  -6  7.8253 8.59343   1
  -6  -7   6 6.52908 8.27337   1
   6   7  -5 12.0245 14.1076   1
  -6  -7   5-3.40411 11.5672   1
   6   7  -4 118.589 18.2611   1
   6   7  -3 11.2965 14.9612   1
  -6  -7   3 2.05906 12.1277   1
  -6  -7   2 213.784 19.9988   1
   6   7  -1 82.7545 16.7802   1
   6   7   0 8.41883 11.5297   1
  -6  -7   0 20.1008 11.6819   1
   6   7   1 20.0852 13.2021   1
  -6  -7  -1 10.5842 10.9002   1
   6   7   2-5.13667  12.156   1
  -6  -7  -2 5.76423 10.7382   1
   6   7   3 27.8468 13.5554   1
  -6  -7  -3  8.8787 10.9678   1
   6   7   4 14.0576 13.8894   1
  -6  -7  -4-6.60826 11.2701   1
   6   7   5-8.26828 14.9938   1
  -6  -7  -5 -3.3507 16.1509   1
   6   7   6 28.4496  15.736   1
  -6  -7  -6  27.634 12.5456   1
   6   8  -9 12.3735 7.97667   1
  -6  -8   9 15.6562 8.88277   1
   6   8  -8-3.69611   8.446   1
  -6  -8   8-2.83106 9.09085   1
   6   8  -7 12.2057 13.3411   1
  -6  -8   7 8.96642 13.7919   1
   6   8  -6-4.40153 8.67882   1
  -6  -8   6 6.99275 13.4531   1
   6   8  -5-3.15029 9.22451   1
  -6  -8   5 5.31966 14.9403   1
   6   8  -4 10.7525 9.93152   1
  -6  -8   4-1.76204 8.99043   1
   6   8  -3 1.01744 9.64447   1
  -6  -8   3 11.0858 9.79284   1
  -6  -8   2 93.1849 11.5531   1
   6   8  -1-3.25623 10.5183   1
  -6  -8   1 2.95169 9.86239   1
   6   8   0 57.3459 18.8227   1
   6   8   1-10.0883 17.8622   1
  -6  -8  -1  9.1575 13.0067   1
   6   8   2 9.94829 11.5421   1
  -6  -8  -2-0.35989  9.1771   1
   7 -13  -4 28.5552  4.7667   1
  -7  13   4 14.6748 5.27635   1
   7 -13  -3 21.0176 5.02204   1
  -7  13   3 22.4193 6.34127   1
   7 -13  -2 13.2133 4.47932   1
  -7  13   2 10.4867 4.32951   1
   7 -13  -1 20.7126  5.7726   1
  -7  13   1 14.7904 6.45305   1
   7 -13   0  3.8022 5.03978   1
  -7  13   0 1.39414 6.84397   1
   7 -13   1 9.96255 4.72145   1
  -7  13  -1 8.17345 4.66948   1
   7 -13   2 32.4179 4.69547   1
  -7  13  -2 26.5191 4.51828   1
   7 -13   3 2.21477 4.23887   1
  -7  13  -3 0.14667 3.83552   1
   7 -13   4 9.67226  4.1047   1
  -7  13  -4 2.40169  3.9082   1
   7 -13   5-1.73944 3.87586   1
  -7  13  -5-1.24865 4.36665   1
   7 -13   6-1.68171 4.64439   1
  -7  13  -6-2.86965 4.74458   1
   7 -13   7 28.6126  6.4664   1
  -7  13  -7 17.5111 4.99709   1
   7 -13   8 6.66155 4.48333   1
  -7  13  -8 9.57994 4.62431   1
   7 -12  -8 3.54746 4.24389   1
  -7  12   8 3.64902 4.28742   1
   7 -12  -7 20.7634  5.3163   1
  -7  12   7 43.8758 5.51266   1
   7 -12  -6 6.74318 4.16705   1
  -7  12   6 14.8292 3.97001   1
   7 -12  -5 31.7112 5.05329   1
  -7  12   5 54.2094 5.19976   1
   7 -12  -4 5.81766 3.79764   1
  -7  12   4 4.09146 3.79764   1
   7 -12  -3 26.6894 4.50466   1
  -7  12   3 39.9752 4.57826   1
   7 -12  -2 43.9131 5.68712   1
  -7  12   2 51.2283 6.60796   1
   7 -12  -1 35.6365 5.22767   1
  -7  12   1 48.5732 6.40574   1
   7 -12   1 150.633 11.2999   1
   7 -12   2 30.6871 6.83555   1
  -7  12  -2 8.79585 6.39102   1
   7 -12   3 34.0839 4.60535   1
  -7  12  -3 45.8217 5.19188   1
   7 -12   4 48.8383 5.78415   1
  -7  12  -4 58.3876 6.30149   1
   7 -12   5-3.09769 3.96647   1
  -7  12  -5 0.67651 4.01632   1
   7 -12   6 14.0448 4.16691   1
  -7  12  -6 6.90254 3.78617   1
   7 -12   7-1.25578 4.38826   1
  -7  12  -7 0.71161 3.88595   1
   7 -12   8 4.03833 4.39038   1
  -7  12  -8-0.60747 5.41895   1
   7 -12   9 38.5409 5.31834   1
  -7  12  -9 42.8885 5.18162   1
   7 -12  10 6.40959 4.95811   1
  -7  12 -10 5.73811 4.15097   1
   7 -12  11 145.759 10.6506   1
  -7  12 -11 138.917  11.819   1
   7 -11 -11 7.91304 4.39691   1
  -7  11  11 15.0362 4.44584   1
   7 -11 -10 5.82401 4.18098   1
  -7  11  10  1.8318 4.44666   1
   7 -11  -9 11.8056 4.14812   1
  -7  11   9  11.953 4.14812   1
   7 -11  -8 5.78215 3.98185   1
  -7  11   8 5.78215 3.98185   1
   7 -11  -7  25.314 4.15741   1
  -7  11   7 33.3588  4.2498   1
   7 -11  -6 53.5316 4.74231   1
  -7  11   6 63.4025 5.07849   1
   7 -11  -5 16.5541 3.91369   1
  -7  11   5 18.0936  4.1583   1
   7 -11  -4 104.828 6.11531   1
  -7  11   4 113.357  7.0767   1
   7 -11  -3 6.36162  3.5979   1
  -7  11   3 4.61344 3.84453   1
   7 -11  -2 10.0827 3.65654   1
  -7  11   2 8.32353 3.95458   1
   7 -11  -1 105.406 13.7496   1
  -7  11   1 77.5142 10.2358   1
  -7  11   0 233.301 18.3349   1
   7 -11   3 156.793 12.3404   1
  -7  11  -3 155.154  11.952   1
   7 -11   4   -0.05  5.9005   1
  -7  11  -4-1.09295 5.46475   1
   7 -11   5 6.04341  3.5637   1
  -7  11  -5 0.67307   3.422   1
   7 -11   6 11.8998  3.7187   1
  -7  11  -6 6.81995 3.62748   1
   7 -11   7 1.85979 3.62938   1
  -7  11  -7-3.30322 3.72653   1
   7 -11   8 10.6762 4.14843   1
  -7  11  -8 9.16082 3.73015   1
   7 -11   9 10.0369 3.91455   1
  -7  11  -9 5.36387 4.14481   1
   7 -11  10-3.59381 4.09574   1
  -7  11 -10 1.65971  3.7745   1
   7 -11  11  34.427 5.37902   1
  -7  11 -11  30.459 5.06767   1
   7 -11  12-2.90818 5.43475   1
  -7  11 -12 2.50683  4.2241   1
   7 -11  13 42.1786 5.98796   1
  -7  11 -13 34.3831 6.25745   1
   7 -10 -13 39.5855 5.20968   1
  -7  10  13 37.2033 6.00598   1
   7 -10 -12 8.16433  4.2336   1
  -7  10  12 9.19412 4.36822   1
   7 -10 -11 31.2439 4.52516   1
  -7  10  11 33.5132 4.98443   1
   7 -10 -10 18.7456 4.41434   1
  -7  10  10 11.1209 4.16267   1
   7 -10  -9 6.06632 3.73312   1
  -7  10   9 3.73312 3.78116   1
   7 -10  -8 74.7744 6.78193   1
  -7  10   8 96.5056 5.81209   1
   7 -10  -7 7.17281 3.65631   1
  -7  10   7 0.88087 3.56543   1
   7 -10  -6 2.51663 3.35551   1
  -7  10   6 1.98793 3.64454   1
   7 -10  -5 48.6004 3.95478   1
  -7  10   5 50.8441 5.43161   1
   7 -10  -4 166.788 7.67057   1
  -7  10   4 168.317 7.77056   1
   7 -10  -3-0.43766 3.55866   1
  -7  10   3 4.39092 5.38821   1
   7 -10  -2 73.0748 4.82271   1
  -7  10   2 84.4982 4.91628   1
   7 -10  -1 -0.2957  3.8225   1
  -7  10   1-1.83913 4.83222   1
   7 -10   0 26.5671 5.27588   1
  -7  10   0 34.6361 5.17484   1
   7 -10   1  103.92 8.30958   1
  -7  10  -1 65.8275 6.37645   1
   7 -10   2 17.7607 5.21232   1
  -7  10  -2 13.2396 4.47798   1
   7 -10   4 2.01344 5.51198   1
  -7  10  -4 2.44898 4.21966   1
   7 -10   5 220.932 7.61761   1
  -7  10  -5 202.399 8.56095   1
   7 -10   6 13.8136 5.23284   1
  -7  10  -6  14.531 3.63626   1
   7 -10   7 8.16648 5.75065   1
  -7  10  -7 7.24052 3.59938   1
   7 -10   8 13.2372 3.92849   1
  -7  10  -8 18.0738 5.49714   1
   7 -10   9 13.5257 4.06043   1
  -7  10  -9 14.8837  3.8771   1
   7 -10  10 12.4689 4.16523   1
  -7  10 -10  11.451 4.05139   1
   7 -10  11 1.81667 4.04292   1
  -7  10 -11-0.72006  3.9042   1
   7 -10  12 15.8432 4.50426   1
  -7  10 -12  15.308 4.41287   1
   7 -10  13 36.2822 5.47729   1
  -7  10 -13 27.7944 5.30249   1
   7 -10  14-2.59134 4.80787   1
  -7  10 -14 -1.2989 4.54938   1
   7 -10  15 24.0281 5.38156   1
  -7  10 -15 29.7354 5.16004   1
   7  -9 -14 3.76022 4.44331   1
  -7   9  14 1.52881 4.39777   1
   7  -9 -13 2.36746 4.09101   1
  -7   9  13 6.89424 4.26662   1
   7  -9 -12 50.5957  4.8685   1
  -7   9  12 46.9509  4.9143   1
   7  -9 -11 2.04187  3.5485   1
  -7   9  11 0.76653  3.5485   1
   7  -9 -10 10.8364 4.04442   1
  -7   9  10 10.3617 3.81713   1
   7  -9  -9 44.4527 4.30319   1
  -7   9   9 43.5528 4.39114   1
   7  -9  -8 186.089 10.6098   1
  -7   9   8 124.559 6.65336   1
   7  -9  -7 80.0146 5.47913   1
  -7   9   7  87.749 5.10555   1
   7  -9  -6 75.8491 4.58083   1
  -7   9   6 75.6117  4.2247   1
   7  -9  -5 161.912 5.71546   1
  -7   9   5 159.181 5.47614   1
   7  -9  -4 0.38261 3.56392   1
  -7   9   4 1.61545 2.98292   1
   7  -9  -3  43.024  4.1172   1
  -7   9   3 50.1401 4.06734   1
   7  -9  -2 93.7179 6.75953   1
  -7   9   2 102.351 4.83539   1
   7  -9  -1 0.43768 8.85416   1
  -7   9   1 8.12229 7.84964   1
   7  -9   0 304.099 17.1053   1
  -7   9   0 276.043 12.9278   1
   7  -9   2    0.00 3.13076   1
  -7   9  -2  4.0592 3.08038   1
   7  -9   3 22.2526 3.17689   1
  -7   9  -3 20.1035 3.17689   1
   7  -9   4 13.1808 2.87412   1
  -7   9  -4 6.57965 4.14274   1
   7  -9   5 578.511 18.5012   1
   7  -9   6 14.9652 3.51622   1
  -7   9  -6 18.4814  3.6651   1
   7  -9   7 208.668 7.40824   1
  -7   9  -7 217.053 8.86318   1
   7  -9   8 22.6203 3.68544   1
  -7   9  -8 28.1206 3.78279   1
   7  -9   9 5.80819  3.6387   1
  -7   9  -9 1.42115 3.54945   1
   7  -9  10 36.2463 4.39205   1
  -7   9 -10 33.9521 4.53416   1
   7  -9  11 0.88644 3.93899   1
  -7   9 -11 5.68521  4.1456   1
   7  -9  12 10.0397 4.26145   1
  -7   9 -12   11.76 4.21549   1
   7  -9  13-2.91048 4.34303   1
  -7   9 -13 1.56219 4.07726   1
   7  -9  14 40.8536 4.74354   1
  -7   9 -14 27.8313 5.09063   1
   7  -9  15 12.6137 5.17009   1
  -7   9 -15 13.2688 4.73978   1
   7  -9  16    0.00 5.14442   1
  -7   9 -16 4.74819  4.8781   1
   7  -8 -16 7.42374 4.69873   1
  -7   8  16 13.7842 4.04931   1
   7  -8 -15-3.25917 4.30563   1
  -7   8  15 0.96451 4.09129   1
   7  -8 -14 13.6621 4.13965   1
  -7   8  14 9.52246  4.3542   1
   7  -8 -13 7.20068 4.08378   1
  -7   8  13 12.4104 4.00108   1
   7  -8 -12 19.1214 4.57111   1
  -7   8  12 21.9671 4.35221   1
   7  -8 -11 56.3007 5.90233   1
  -7   8  11 64.3511 4.72709   1
   7  -8 -10  81.952 5.71697   1
  -7   8  10  97.354 5.15388   1
   7  -8  -9 38.3785  4.3128   1
  -7   8   9  40.414 4.22547   1
   7  -8  -8 2.10259 2.91232   1
  -7   8   8 4.28002 3.47029   1
   7  -8  -7 14.8038 3.32415   1
  -7   8   7 11.4384 3.36544   1
   7  -8  -6 178.302 7.72172   1
  -7   8   6 183.188 8.86156   1
   7  -8  -5 188.011 7.66734   1
  -7   8   5 185.011 6.71418   1
   7  -8  -4 12.4503 4.67946   1
  -7   8   4 14.5818 7.48149   1
   7  -8  -3 756.991 31.1257   1
   7  -8  -1 174.814 10.4678   1
  -7   8   1 175.108 11.2488   1
   7  -8   0 65.2139 7.62063   1
  -7   8   0 65.8034 7.77161   1
   7  -8   1 45.8165  3.5249   1
  -7   8  -1 44.3172 3.38073   1
   7  -8   2 3.53125 3.87788   1
  -7   8  -2 9.64776 3.53125   1
   7  -8   3 100.063 5.18165   1
  -7   8  -3 104.067 4.88535   1
   7  -8   4 30.1193 3.77756   1
  -7   8  -4 30.7622 3.53198   1
   7  -8   5 115.789 5.46296   1
  -7   8  -5 119.313 5.41251   1
   7  -8   6 29.4402 3.46651   1
  -7   8  -6 32.1029 3.46651   1
  -7   8  -7 607.889 24.6721   1
   7  -8   8 54.0176  4.1764   1
  -7   8  -8 49.7918  4.6852   1
   7  -8   9  226.30 8.33334   1
  -7   8  -9 243.295 10.3521   1
   7  -8  10 97.2776 5.64158   1
  -7   8 -10 102.892 5.68979   1
   7  -8  11  20.905 4.49563   1
  -7   8 -11 22.0577 4.10234   1
   7  -8  12 13.8728 4.50866   1
  -7   8 -12 21.1027 4.37527   1
   7  -8  13-0.53836 4.48418   1
  -7   8 -13 4.88467 4.12965   1
   7  -8  14 64.3733 5.81441   1
[truncated: 106,516 more chars]
