# Supplementary material for: Crystal structure of di­aqua­(3,14-diethyl-2,6,13,17-tetra­aza­tri­cyclo­[16.4.0.07,12]docosa­ne)copper(II) (3,14-diethyl-2,6,13,17-tetra­aza­tri­cyclo[16.4.0.07,12]docosa­ne)copper(II) tetra­bromide dihydrate, [Cu(C22H44N4)(H2O)2][Cu(C22H44N4)]Br4·2H2O
Source: Acta Crystallogr E Crystallogr Commun. 2021 May 28;77(Pt 6):677–80. doi: 10.1107/S205698902100551X (PMC8183443; doi:10.1107/S205698902100551X)
Supplement: Supplementary file 2 [file e-77-00677-Isup2.hkl]

data_I                                                                          
_shelx_title ' S200v in P-1'                                                    
_shelx_refln_list_code          4                                               
_shelx_F_calc_maximum      190.67                                               
_exptl_crystal_F_000       646.00                                               
_reflns_d_resolution_high  0.7217                                               
                                                                                
loop_                                                                           
 _space_group_symop_operation_xyz                                               
 'x, y, z'                                                                      
 '-x, -y, -z'                                                                   
                                                                                
_cell_length_a     8.0800                                                       
_cell_length_b    10.3800                                                       
_cell_length_c    17.5110                                                       
_cell_angle_alpha  97.016                                                       
_cell_angle_beta   92.908                                                       
_cell_angle_gamma 111.308                                                       
                                                                                
_shelx_F_squared_multiplier     1.000                                           
                                                                                
loop_                                                                           
 _refln_index_h                                                                 
 _refln_index_k                                                                 
 _refln_index_l                                                                 
 _refln_F_squared_calc                                                          
 _refln_F_squared_meas                                                          
 _refln_F_squared_sigma                                                         
 _refln_observed_status                                                         
   1   0   0         14.34          8.67         0.46 o                         
   2   0   0         40.70         55.34         1.67 o                         
   3   0   0       2164.16       1868.39        25.83 o                         
   4   0   0         11.07         19.63         1.10 o                         
   5   0   0        508.14        496.93        12.01 o                         
   8   0   0         15.62         22.32         2.86 o                         
   9   0   0         66.87         58.46        11.40 o                         
  10   0   0         21.26         11.28         3.64 o                         
 -10   1   0          0.78          1.66         2.48 o                         
  -9   1   0          0.84          1.81         3.24 o                         
  -8   1   0         31.54         33.10         3.30 o                         
  -7   1   0        251.91        273.00        16.76 o                         
  -6   1   0        588.56        642.03        25.04 o                         
  -5   1   0         31.38         34.74         1.63 o                         
  -4   1   0         18.56         11.60         1.06 o                         
  -3   1   0       1713.88       1420.34        21.02 o                         
  -2   1   0      36353.18      36786.89      1244.20 o                         
  -1   1   0          1.32          5.44         0.48 o                         
   0   1   0      20926.29      18515.58      1371.18 o                         
   1   1   0        191.28        180.16         4.61 o                         
   2   1   0       3302.13       3118.84        77.62 o                         
   3   1   0        352.69        358.12         5.84 o                         
   4   1   0        213.48        241.58         4.33 o                         
   5   1   0        422.25        403.78         7.40 o                         
   6   1   0        601.27        694.54        27.15 o                         
   7   1   0        101.95        105.44         6.97 o                         
   8   1   0          8.58         17.66         4.37 o                         
   9   1   0         46.46         41.48         4.89 o                         
  10   1   0         32.44         31.65         4.57 o                         
 -10   2   0         10.12          6.37         2.86 o                         
  -7   2   0        153.87        160.62         6.44 o                         
  -6   2   0        421.87        408.87        10.65 o                         
  -5   2   0       2393.10       2250.31        38.54 o                         
  -4   2   0       1660.11       1498.30        25.51 o                         
  -3   2   0       3393.83       3146.12        50.25 o                         
  -2   2   0      28862.19      30002.19       578.56 o                         
  -1   2   0         77.11         75.43         1.94 o                         
   0   2   0       1441.06       1180.91        23.28 o                         
   1   2   0        596.06        557.82         8.61 o                         
   2   2   0       2359.47       2206.61        41.41 o                         
   3   2   0        669.32        757.41        16.02 o                         
   4   2   0       3125.40       3367.36        75.11 o                         
   5   2   0         75.11         84.66         2.35 o                         
   6   2   0        267.05        320.95        16.22 o                         
   8   2   0         39.26         38.24         4.01 o                         
   9   2   0          0.05          4.17         5.34 o                         
 -11   3   0          1.31         -0.55         3.36 o                         
 -10   3   0          3.16         -0.79         2.96 o                         
  -9   3   0          2.89         34.96         6.90 o                         
  -7   3   0          3.48          6.64         2.30 o                         
  -6   3   0        699.85        762.08        26.14 o                         
  -5   3   0       5161.65       5045.93       126.41 o                         
  -4   3   0        409.07        373.04         7.64 o                         
  -3   3   0        279.34        344.80         6.67 o                         
  -2   3   0       2691.66       2307.45        74.21 o                         
  -1   3   0       5673.33       5411.10       125.69 o                         
   0   3   0       1505.92       1309.87        25.50 o                         
   1   3   0        692.80        670.73        11.05 o                         
   2   3   0        538.05        476.85        14.46 o                         
   3   3   0        303.75        346.58         9.44 o                         
   4   3   0       3104.64       3690.11        92.29 o                         
   5   3   0        251.47        277.55        11.09 o                         
   6   3   0        163.24        163.89        10.36 o                         
   8   3   0         17.26         25.28         5.66 o                         
   9   3   0          5.43          2.91         7.99 o                         
 -11   4   0          2.32          6.13         3.42 o                         
 -10   4   0         84.92        126.96         8.54 o                         
  -9   4   0          8.15         10.43         2.58 o                         
  -6   4   0          8.04         10.53         1.81 o                         
  -5   4   0       1103.28       1164.35        24.19 o                         
  -4   4   0        148.47        154.09         5.12 o                         
  -3   4   0       8491.10       7909.28       114.81 o                         
  -2   4   0        775.71        704.38        11.52 o                         
  -1   4   0        227.60        213.74         3.90 o                         
   0   4   0          4.57         13.00         1.41 o                         
   1   4   0       1090.92       1056.27        22.98 o                         
   3   4   0          0.55         -0.04         1.59 o                         
   4   4   0       2117.12       2497.82        87.00 o                         
   5   4   0          2.81          7.24         3.61 o                         
   6   4   0         30.57         30.65         3.94 o                         
   7   4   0          0.41         -6.69         6.73 o                         
   8   4   0          0.02         -0.18         8.76 o                         
 -11   5   0          6.82          6.62         2.72 o                         
 -10   5   0        304.94        451.31        22.90 o                         
  -9   5   0          3.59          9.29         2.99 o                         
  -8   5   0        108.50        129.53         5.05 o                         
  -7   5   0        138.10        191.63        12.16 o                         
  -6   5   0        174.62        203.17         5.39 o                         
  -5   5   0        381.88        393.68         9.03 o                         
  -4   5   0        199.32        202.40         5.87 o                         
  -3   5   0       2267.37       2039.81        36.56 o                         
  -2   5   0       2330.80       2417.26        36.82 o                         
  -1   5   0       2084.52       2070.85        42.05 o                         
   0   5   0       2320.37       2334.21        59.65 o                         
   1   5   0        551.65        615.23        24.83 o                         
   3   5   0        218.76        252.43         6.36 o                         
   4   5   0        477.28        605.58        24.62 o                         
   5   5   0          6.93         -6.11         4.68 o                         
   6   5   0          6.67         13.09         7.65 o                         
   7   5   0          3.27          6.51         9.15 o                         
   8   5   0         28.96         33.32         5.48 o                         
 -11   6   0          0.88          0.76         1.89 o                         
 -10   6   0        144.34        212.74        12.25 o                         
  -9   6   0          2.09         10.98         5.31 o                         
  -8   6   0         26.61         31.51         2.29 o                         
  -6   6   0         30.09         60.29         2.78 o                         
  -5   6   0        340.49        349.78         7.56 o                         
  -4   6   0       3039.78       3008.09        76.80 o                         
  -3   6   0         64.44         66.29         3.17 o                         
  -2   6   0       2828.85       3076.05        74.46 o                         
  -1   6   0       3823.65       4061.18       140.78 o                         
   0   6   0       1279.79       1341.61        35.51 o                         
   1   6   0        115.44        141.61         4.46 o                         
   4   6   0          1.64          1.62         5.19 o                         
   5   6   0          0.05        -10.22         6.81 o                         
   6   6   0         37.26         52.62         5.86 o                         
   7   6   0          9.25          2.70         5.40 o                         
 -11   7   0          7.61         12.00         1.93 o                         
 -10   7   0         18.73         35.61         2.99 o                         
  -9   7   0         11.68         35.89         7.86 o                         
  -8   7   0         98.31        122.94         3.61 o                         
  -7   7   0          4.36         78.80         7.86 o                         
  -6   7   0        360.69        409.54        14.27 o                         
  -5   7   0          1.80         38.32        29.98 o                         
  -4   7   0       3289.96       3629.00        93.65 o                         
  -3   7   0       1389.24       1430.14        30.31 o                         
  -2   7   0        892.70       1014.40        32.72 o                         
  -1   7   0        241.98        266.18         7.26 o                         
   0   7   0        235.45        290.55        21.82 o                         
   1   7   0        197.44        238.77        13.04 o                         
   4   7   0        128.49        150.79        14.02 o                         
   5   7   0         29.81         31.51         7.21 o                         
   6   7   0          5.54         12.56         7.25 o                         
 -10   8   0          3.92         35.56         6.44 o                         
  -8   8   0          3.11         10.68         4.57 o                         
  -7   8   0         27.55         57.84         4.80 o                         
  -6   8   0       1258.29       1701.17        70.35 o                         
  -5   8   0         42.34         46.16         3.62 o                         
  -4   8   0        668.08        749.11        13.83 o                         
  -3   8   0        617.30        680.04        16.36 o                         
  -2   8   0         11.78         15.92         1.82 o                         
  -1   8   0        153.60        217.97         9.03 o                         
   1   8   0        210.56        276.67        18.22 o                         
   5   8   0         41.99         57.59         6.98 o                         
   6   8   0         54.98         50.64        16.62 o                         
 -10   9   0         10.46         23.66         2.77 o                         
  -8   9   0         99.45        117.06         6.21 o                         
  -7   9   0        187.33        253.41        12.39 o                         
  -5   9   0          0.19          4.41         3.14 o                         
  -4   9   0         68.09         71.01         3.11 o                         
  -2   9   0         12.41         12.88         2.11 o                         
  -1   9   0         30.23         42.27         6.17 o                         
   0   9   0        663.97        971.93        52.08 o                         
   1   9   0          1.29         -3.82         7.26 o                         
 -10  10   0         16.75         39.02         9.34 o                         
  -9  10   0         44.50         60.34         3.69 o                         
  -7  10   0         23.36         27.56         3.56 o                         
  -6  10   0        200.15        294.93        12.97 o                         
  -4  10   0         41.68         39.04         3.86 o                         
  -3  10   0         61.37         54.44         4.04 o                         
  -2  10   0         52.99         69.06         3.28 o                         
  -1  10   0          0.61          2.71        10.14 o                         
   1  10   0         24.52         42.63        10.79 o                         
   2  10   0         25.70         39.55        12.70 o                         
  -9  11   0          2.30          1.71         2.48 o                         
  -8  11   0         97.32        228.07        16.50 o                         
  -7  11   0        112.73        206.04        16.19 o                         
  -6  11   0          8.72         12.20         3.17 o                         
  -5  11   0         23.87         16.19         5.50 o                         
  -4  11   0          0.40          0.36         2.83 o                         
  -3  11   0        128.80        184.52        12.32 o                         
  -2  11   0        234.65        378.87        23.38 o                         
  -1  11   0          2.85         11.99        12.30 o                         
   1  11   0          9.98         34.29        17.22 o                         
  -9  12   0         13.08         20.49         3.44 o                         
  -8  12   0         15.74         28.59         5.43 o                         
  -6  12   0          5.09          6.16         3.78 o                         
  -5  12   0         30.95         28.40         3.46 o                         
  -4  12   0         26.40         27.31         7.61 o                         
  -3  12   0         43.46         26.75         3.73 o                         
  -2  12   0        263.22        578.45        44.47 o                         
  -1  12   0          0.74          3.49        20.09 o                         
   0  12   0          6.04         15.02        17.85 o                         
   1  12   0          0.34        -13.99        23.66 o                         
  -8  13   0         16.20         24.35         4.83 o                         
  -7  13   0          3.98          2.46         3.58 o                         
  -6  13   0          6.89         10.36         2.92 o                         
  -5  13   0         56.80         39.09         4.29 o                         
  -4  13   0         73.48         77.57        45.87 o                         
  -3  13   0          2.03         31.80        17.33 o                         
  -2  13   0         42.58        109.38        29.06 o                         
  -1  13   0          6.81         64.30        20.60 o                         
   0  13   0          4.89         15.54        31.06 o                         
  -6  14   0          8.37          6.11         3.57 o                         
  -5  14   0          0.42          3.03         3.40 o                         
  -4  14   0         35.71         14.00         3.54 o                         
  -3  14   0          2.09          2.75        24.61 o                         
   2 -14   1          6.13         17.32        25.35 o                         
   3 -14   1         54.77        142.43        23.18 o                         
   4 -14   1          1.98         -0.11         3.29 o                         
   5 -14   1         23.24         16.74         3.87 o                         
   6 -14   1          9.02         10.22         3.80 o                         
   0 -13   1          3.31         -3.85        23.00 o                         
   1 -13   1         56.01        142.88        20.67 o                         
   2 -13   1          4.31         -5.58        23.57 o                         
   3 -13   1         37.72         73.53        24.56 o                         
   4 -13   1          4.61         14.05        22.18 o                         
   5 -13   1          4.68          2.16         3.54 o                         
   6 -13   1          9.47         20.42         6.83 o                         
   7 -13   1          9.11          8.00         2.93 o                         
   8 -13   1          0.31          5.79         3.23 o                         
  -1 -12   1         44.65        124.57        23.86 o                         
   0 -12   1          3.20          0.57        23.68 o                         
   1 -12   1        135.79        324.02        27.09 o                         
   2 -12   1          4.05        -17.31        18.21 o                         
   3 -12   1          5.61          8.79         7.11 o                         
   4 -12   1         12.09         19.59         4.13 o                         
   5 -12   1         11.55         16.78         6.56 o                         
   6 -12   1         19.37         19.12         4.48 o                         
   7 -12   1         73.30        133.02         9.98 o                         
   8 -12   1         34.50         44.64         7.83 o                         
   9 -12   1         16.93         23.30         2.50 o                         
  -2 -11   1          0.98          8.92        19.20 o                         
  -1 -11   1         63.83        135.33        44.51 o                         
   0 -11   1         41.24         70.09        32.20 o                         
   1 -11   1         16.60         28.51        18.56 o                         
   2 -11   1         66.89         96.68        23.43 o                         
   3 -11   1         18.71         17.56         4.90 o                         
   4 -11   1         15.37         45.58        12.95 o                         
   5 -11   1        307.27        511.71        27.42 o                         
   6 -11   1          8.89         10.27         3.00 o                         
   8 -11   1         72.89        113.82        24.76 o                         
   9 -11   1          7.91         11.76         2.62 o                         
  -2 -10   1         40.34         78.84        16.06 o                         
  -1 -10   1         72.74        166.04        33.45 o                         
   0 -10   1         24.88         10.15        13.50 o                         
   2 -10   1        142.02        161.81        10.56 o                         
   3 -10   1        325.91        388.29        81.79 o                         
   4 -10   1          9.60          5.70         3.60 o                         
   6 -10   1         34.66         82.33        11.09 o                         
   7 -10   1         43.81         74.33        16.82 o                         
   8 -10   1         32.72         51.12         5.93 o                         
   9 -10   1          0.06          3.48         2.28 o                         
  10 -10   1         53.68        105.67        25.04 o                         
  -2  -9   1         43.38         69.69        15.28 o                         
  -1  -9   1        211.47        389.25        17.58 o                         
   0  -9   1         52.53         45.15        15.15 o                         
   1  -9   1        319.77        441.77        30.12 o                         
   2  -9   1        278.35        317.47        13.95 o                         
   3  -9   1       1641.22       1711.97        65.94 o                         
   4  -9   1         53.42         60.38         8.29 o                         
   9  -9   1         60.53         99.49         5.77 o                         
  10  -9   1         24.47         35.09         2.56 o                         
  -6  -8   1          1.33         -0.05         6.35 o                         
  -5  -8   1          0.64          5.00         5.73 o                         
  -2  -8   1        193.34        230.64        18.34 o                         
  -1  -8   1        304.29        466.76        17.38 o                         
   1  -8   1       1043.52       1534.63        57.45 o                         
   2  -8   1         15.13         24.69         1.91 o                         
   3  -8   1       1942.79       2160.42        78.36 o                         
   4  -8   1        189.45        190.97         4.54 o                         
   5  -8   1          3.37          5.10         1.64 o                         
   6  -8   1          1.22        335.62        27.86 o                         
   7  -8   1         38.70         39.78         2.15 o                         
   9  -8   1        131.84        174.82         7.04 o                         
  10  -8   1          2.77          0.97         1.98 o                         
  -7  -7   1          3.28          0.83         5.77 o                         
  -6  -7   1         47.38         73.08        14.82 o                         
  -5  -7   1         10.71          8.34         5.75 o                         
  -2  -7   1        125.46        145.06         7.95 o                         
  -1  -7   1        903.22       1343.18        42.49 o                         
   0  -7   1       1981.27       2715.63        95.33 o                         
   2  -7   1        375.87        360.36         7.87 o                         
   3  -7   1        761.48        795.81        18.86 o                         
   4  -7   1        253.40        289.31        13.64 o                         
   5  -7   1        380.58        400.53        11.47 o                         
   6  -7   1         82.63        164.11        28.38 o                         
   7  -7   1        284.63        348.31         6.86 o                         
   8  -7   1          6.61         15.02         2.50 o                         
  10  -7   1         23.34         33.96         7.19 o                         
  11  -7   1          0.95          4.19         1.64 o                         
  -7  -6   1          0.00          4.32         6.68 o                         
  -6  -6   1          5.81          3.67         6.25 o                         
  -4  -6   1         17.86         22.75         4.18 o                         
  -1  -6   1        484.86        663.43        18.58 o                         
   0  -6   1         92.74        106.19         4.13 o                         
   1  -6   1        745.27        803.43        18.96 o                         
   2  -6   1       2773.44       2776.39        58.89 o                         
   3  -6   1          8.59          7.36         1.78 o                         
   4  -6   1        480.17        516.01        16.11 o                         
   5  -6   1        113.33        130.58         3.26 o                         
   6  -6   1        363.12        417.08         8.17 o                         
   8  -6   1          6.29          8.36         2.60 o                         
   9  -6   1        104.45        137.36         3.76 o                         
  11  -6   1          4.34          6.14         1.81 o                         
  -8  -5   1         18.93         35.15        21.71 o                         
  -7  -5   1         25.06         28.39         5.21 o                         
  -6  -5   1          0.93          5.60         4.75 o                         
  -4  -5   1         23.46         28.56         4.41 o                         
  -2  -5   1        236.68        290.62         9.13 o                         
  -1  -5   1          5.25          4.79         1.50 o                         
   0  -5   1       1867.42       1976.53        73.80 o                         
   1  -5   1        808.11        758.18        20.81 o                         
   2  -5   1       1145.09       1056.83        45.83 o                         
   3  -5   1        142.25         99.58         5.37 o                         
   4  -5   1       2683.97       2616.14        42.04 o                         
   6  -5   1        199.78        212.21         7.17 o                         
   7  -5   1       1249.60       1426.60        38.14 o                         
   8  -5   1         20.04         27.76         4.83 o                         
   9  -5   1          0.35         -0.45         2.12 o                         
  11  -5   1          0.46          0.47         1.87 o                         
  -8  -4   1         20.69         24.59         8.82 o                         
  -7  -4   1        182.35        226.09        10.83 o                         
  -6  -4   1          0.13         -2.43         3.49 o                         
  -5  -4   1       1229.63       1602.02        61.34 o                         
  -4  -4   1         42.02         42.04         4.08 o                         
  -3  -4   1        442.37        486.16        24.23 o                         
  -2  -4   1        165.53        193.27         4.91 o                         
  -1  -4   1       2148.80       2408.63        46.57 o                         
   0  -4   1       4389.24       4397.40        89.89 o                         
   1  -4   1       3052.46       2503.86        62.82 o                         
   2  -4   1         57.60         65.99         1.95 o                         
   3  -4   1       2544.15       2341.11        38.30 o                         
   4  -4   1       5307.95       5183.67       114.40 o                         
   5  -4   1       2548.04       2459.81        56.74 o                         
   6  -4   1        241.86        269.65         6.22 o                         
   9  -4   1          2.99          1.31         2.30 o                         
  10  -4   1          9.58          6.28         3.27 o                         
  11  -4   1         10.43         16.72         3.16 o                         
  -9  -3   1         12.59         22.29         5.81 o                         
  -8  -3   1         19.35         26.93         5.80 o                         
  -6  -3   1         52.33         59.98         9.69 o                         
  -5  -3   1        119.78        158.87         8.04 o                         
  -4  -3   1        212.27        245.76         8.34 o                         
  -3  -3   1        155.09        145.76         4.37 o                         
  -2  -3   1         87.54        104.10         3.26 o                         
  -1  -3   1      11219.26      10832.34       347.41 o                         
   0  -3   1        900.53        822.34        40.95 o                         
   1  -3   1      14108.99      12681.29       400.22 o                         
   2  -3   1       6150.76       5625.49       195.02 o                         
   3  -3   1       3579.86       3468.73        71.38 o                         
   4  -3   1       2579.64       2573.17        38.31 o                         
   5  -3   1        713.63        650.39        14.39 o                         
   6  -3   1       1613.90       1709.72        86.91 o                         
   7  -3   1        103.97        106.10         4.24 o                         
   9  -3   1          7.80          8.78         2.60 o                         
  10  -3   1         37.56         20.08         5.79 o                         
  -9  -2   1         80.25         92.52        17.60 o                         
  -8  -2   1          3.34          0.40         3.32 o                         
  -7  -2   1         27.50         31.94         6.60 o                         
  -6  -2   1        279.86        356.53        18.79 o                         
  -5  -2   1        121.17        152.80         3.35 o                         
  -4  -2   1        391.49        463.03         9.40 o                         
  -3  -2   1       2143.37       2223.52        32.69 o                         
  -2  -2   1          0.18          2.73         0.76 o                         
   0  -2   1         12.69         11.90         0.51 o                         
   1  -2   1         23.57         16.97         0.82 o                         
   2  -2   1      30198.95      31988.80      1077.37 o                         
   3  -2   1        312.21        296.68         6.80 o                         
   4  -2   1       3683.98       3460.58        77.41 o                         
   5  -2   1        176.42        155.92         3.65 o                         
   6  -2   1        822.39        804.46        21.99 o                         
   7  -2   1         38.53         43.52         3.29 o                         
   9  -2   1         61.52         64.58         8.28 o                         
  10  -2   1          1.22          3.22         2.82 o                         
 -10  -1   1         10.69         12.28         3.66 o                         
  -9  -1   1         16.08         17.33         3.74 o                         
  -8  -1   1         98.40        107.58         6.10 o                         
  -7  -1   1          1.44         23.54        11.32 o                         
  -5  -1   1        225.92        230.59         4.36 o                         
  -4  -1   1       4453.92       4301.50       151.64 o                         
  -3  -1   1       6980.10       6378.25       124.08 o                         
  -2  -1   1         19.18         19.42         0.86 o                         
  -1  -1   1       3397.57       3147.00        57.23 o                         
   0  -1   1        103.23        126.74         2.39 o                         
   1  -1   1       5582.90       4819.21       105.25 o                         
   2  -1   1       3641.35       3150.61        49.63 o                         
   3  -1   1       1445.43       1340.94        26.43 o                         
   4  -1   1       3169.67       2938.25        44.27 o                         
   5  -1   1       1065.83       1085.79        27.15 o                         
   6  -1   1        227.60        224.52         8.32 o                         
   7  -1   1        304.26        300.70         7.76 o                         
   8  -1   1        302.47        389.09        16.55 o                         
   9  -1   1         91.21        104.27         4.82 o                         
  10  -1   1          3.74          5.04         4.11 o                         
 -10   0   1          1.73         10.21         4.99 o                         
  -9   0   1          2.95         15.96        15.32 o                         
  -8   0   1        137.97        163.65        10.48 o                         
  -6   0   1       1695.05       1879.56        39.27 o                         
  -5   0   1       1935.19       2009.83        50.63 o                         
  -4   0   1       2079.68       1892.07        27.13 o                         
  -3   0   1       8094.38       7060.29       111.64 o                         
  -2   0   1        646.77        616.00         9.89 o                         
  -1   0   1       6925.72       7221.39       684.06 o                         
   1   0   1        456.80        377.10         9.54 o                         
   2   0   1         39.93         39.10         1.23 o                         
   3   0   1       2314.46       2100.14        28.20 o                         
   4   0   1        280.02        269.01         4.92 o                         
   5   0   1       3020.01       3174.00        55.65 o                         
   6   0   1       1419.74       1581.46        39.85 o                         
   7   0   1        146.83        141.48         8.69 o                         
   8   0   1          1.83          2.34         2.18 o                         
   9   0   1         57.50         60.54        15.00 o                         
  10   0   1         18.95          8.38         5.64 o                         
 -10   1   1         17.16         20.52         3.22 o                         
  -9   1   1         64.56         99.20         5.12 o                         
  -8   1   1          2.16          3.22         1.85 o                         
  -7   1   1        679.03        709.59        19.33 o                         
  -5   1   1        278.60        289.68         7.09 o                         
  -4   1   1        388.54        337.46         6.34 o                         
  -3   1   1       3180.30       2844.56        39.30 o                         
  -2   1   1      19586.62      20455.01       838.08 o                         
  -1   1   1       7682.92       7584.16       110.55 o                         
   0   1   1         28.74         39.06         3.20 o                         
   1   1   1       4701.50       5347.56      1029.60 o                         
   2   1   1        686.15        614.39         9.16 o                         
   3   1   1       9968.19       9467.92       141.14 o                         
   4   1   1          4.95          6.35         1.05 o                         
   5   1   1       1713.46       1757.52        32.07 o                         
   6   1   1        160.12        171.80         5.84 o                         
   7   1   1         11.28          7.34         3.95 o                         
   8   1   1         19.56         16.39         3.64 o                         
   9   1   1         37.21         34.64         3.96 o                         
  10   1   1         11.97          2.90         4.13 o                         
 -10   2   1          1.08          3.49         2.88 o                         
  -7   2   1        375.42        415.01        22.27 o                         
  -6   2   1        443.14        479.73        12.81 o                         
  -5   2   1        114.01        125.48         4.75 o                         
  -4   2   1       3764.85       3383.87        70.57 o                         
  -3   2   1       3891.75       3770.55        61.03 o                         
  -2   2   1       3852.82       3805.51        80.49 o                         
  -1   2   1         24.82         25.89         0.99 o                         
   0   2   1       2516.13       2611.96        55.47 o                         
   2   2   1          1.82          3.60         1.01 o                         
   3   2   1       6663.33       6407.47       110.92 o                         
   4   2   1         19.49         17.96         1.36 o                         
   5   2   1         28.06         32.69         1.71 o                         
   6   2   1         98.77        100.93         8.29 o                         
   7   2   1          0.37         -2.09         7.42 o                         
   8   2   1         57.55         64.83         4.78 o                         
   9   2   1         51.75         63.07         6.06 o                         
 -11   3   1         55.34         73.38         3.66 o                         
 -10   3   1          3.50          5.05         3.05 o                         
  -9   3   1        179.41        233.66         7.16 o                         
  -8   3   1        190.48        195.40        11.49 o                         
  -7   3   1         22.91         23.38         3.19 o                         
  -6   3   1        191.61        219.60         6.65 o                         
  -5   3   1        251.05        235.06         9.90 o                         
  -4   3   1       5540.89       5228.50        78.65 o                         
  -3   3   1       4228.66       4115.28        55.76 o                         
  -2   3   1        933.48        790.78        12.89 o                         
  -1   3   1        197.22        153.75         3.03 o                         
   0   3   1       5449.01       5208.97        90.20 o                         
   1   3   1      15399.53      14369.55       311.74 o                         
   2   3   1        818.16        851.44        19.87 o                         
   3   3   1        969.44        925.42        19.04 o                         
   4   3   1          6.48         13.23         4.69 o                         
   5   3   1        298.54        350.12        10.21 o                         
   6   3   1         42.68         31.51         4.99 o                         
   7   3   1        115.53        134.24         6.29 o                         
   8   3   1          4.26          2.55         6.02 o                         
   9   3   1         24.95         22.43         5.91 o                         
 -11   4   1         49.37         75.16         3.18 o                         
 -10   4   1          0.03         17.99         3.72 o                         
  -9   4   1         27.60         37.75         2.20 o                         
  -7   4   1        136.32        146.63         5.13 o                         
  -5   4   1       1220.01       1114.69        31.72 o                         
  -4   4   1         57.37         56.54         1.89 o                         
  -3   4   1       2323.19       2166.37        34.47 o                         
  -2   4   1       9872.25       9718.63       231.85 o                         
  -1   4   1       3852.79       3504.44        44.44 o                         
   0   4   1        114.50        127.28         8.74 o                         
   1   4   1       5041.10       5091.90       256.55 o                         
   2   4   1       1456.51       1556.72        38.93 o                         
   3   4   1        220.14        239.06         6.04 o                         
   4   4   1        577.40        699.80        20.21 o                         
   5   4   1          3.41          5.50         2.92 o                         
   6   4   1         17.72         21.55         4.79 o                         
   8   4   1          5.44          6.81         4.24 o                         
 -11   5   1         20.60         26.54         2.56 o                         
 -10   5   1         41.77         76.50         4.50 o                         
  -9   5   1         57.53         67.56         2.91 o                         
  -7   5   1         79.24         92.46         4.03 o                         
  -6   5   1        341.37        373.82         7.57 o                         
  -5   5   1       2382.16       2283.57        84.35 o                         
  -4   5   1       2238.67       2214.29        38.14 o                         
  -3   5   1        645.22        599.20        10.94 o                         
  -2   5   1       3005.28       2894.27        77.92 o                         
  -1   5   1        883.87        789.87        16.30 o                         
   0   5   1       1618.07       1585.88        50.98 o                         
   1   5   1        715.58        820.44        27.72 o                         
   2   5   1        388.18        427.93        17.06 o                         
   3   5   1          8.32         10.10         2.49 o                         
   4   5   1        411.08        511.11        22.94 o                         
   6   5   1          0.23         -4.22         4.94 o                         
   7   5   1        110.03        148.57        11.92 o                         
   8   5   1          0.06          2.17         5.52 o                         
 -11   6   1          4.06          3.82         2.01 o                         
 -10   6   1          5.47         26.32         4.67 o                         
  -9   6   1         12.41         18.55         1.89 o                         
  -8   6   1         51.80         80.29         6.23 o                         
  -6   6   1        141.65        140.58         3.46 o                         
  -5   6   1       1677.11       1714.28        98.23 o                         
  -4   6   1       2113.28       2077.96        39.36 o                         
  -3   6   1         69.34         62.38         2.74 o                         
  -2   6   1         41.63         38.99         1.95 o                         
  -1   6   1       1575.44       1730.82        44.36 o                         
   0   6   1        957.64       1070.17        30.97 o                         
   1   6   1        236.69        297.79         7.84 o                         
   2   6   1         48.89         48.17         3.27 o                         
   4   6   1         22.81         24.94         4.01 o                         
   6   6   1          0.05          0.55         6.69 o                         
   7   6   1          8.46          6.31         5.74 o                         
 -11   7   1          0.28          2.12         1.89 o                         
 -10   7   1         47.04         74.26         3.32 o                         
  -9   7   1         43.35         59.26         4.39 o                         
  -8   7   1         61.33         74.22         2.51 o                         
  -6   7   1          6.05          8.78         3.90 o                         
  -5   7   1         73.09         81.49         4.47 o                         
  -4   7   1        320.19        330.66         9.94 o                         
  -3   7   1        300.12        352.14         6.04 o                         
  -2   7   1        782.73        811.61        22.99 o                         
   0   7   1        587.32        723.24        26.97 o                         
   2   7   1        173.31        203.59        14.44 o                         
   4   7   1          2.88          7.78         4.54 o                         
   5   7   1         74.94        107.96         8.28 o                         
   6   7   1         16.84         13.14         7.42 o                         
 -10   8   1         83.20        138.65        10.91 o                         
  -8   8   1          7.36          9.88         2.30 o                         
  -7   8   1        143.45        154.53         6.77 o                         
  -6   8   1         45.22         60.39         4.76 o                         
  -5   8   1        121.55        120.07         3.82 o                         
  -4   8   1         11.12         11.49         2.03 o                         
  -3   8   1        179.59        200.02         4.83 o                         
  -2   8   1        228.80        247.08         6.14 o                         
  -1   8   1       1147.68       1488.25        83.18 o                         
   0   8   1          7.51          7.75         5.34 o                         
   2   8   1        107.68        135.91         7.96 o                         
   5   8   1          5.23          2.63         6.20 o                         
   6   8   1          4.36          0.93         9.28 o                         
 -10   9   1          8.33         12.68         2.23 o                         
  -9   9   1        160.33        313.53        21.18 o                         
  -8   9   1        120.79        167.64        12.46 o                         
  -7   9   1         11.72          3.98         5.19 o                         
  -5   9   1          5.23          2.89         2.25 o                         
  -4   9   1         35.45         38.49         3.65 o                         
  -2   9   1         51.42         54.44         2.82 o                         
  -1   9   1        554.92        792.88        40.07 o                         
   0   9   1        261.81        360.12        18.00 o                         
   1   9   1        105.04        170.15        18.40 o                         
   2   9   1          3.18         13.76         8.82 o                         
 -10  10   1         19.38         36.74         8.53 o                         
  -9  10   1          0.82          0.33         3.45 o                         
  -7  10   1          0.27         -0.86         2.65 o                         
  -5  10   1        164.82        158.38        10.08 o                         
  -4  10   1          1.81         -0.84         2.52 o                         
  -3  10   1        275.66        388.41        16.29 o                         
  -2  10   1         17.14         17.75         2.63 o                         
  -1  10   1        119.12        177.47        10.09 o                         
   0  10   1          3.02         -3.34        13.36 o                         
   1  10   1         43.12         59.64        16.31 o                         
   2  10   1         16.67         38.60        16.61 o                         
  -9  11   1          3.41         10.01         2.69 o                         
  -8  11   1          0.79         61.01        13.88 o                         
  -7  11   1         50.36         79.03        12.31 o                         
  -6  11   1         88.85        106.18        17.08 o                         
  -5  11   1        284.27        267.22        15.02 o                         
  -4  11   1          5.69          7.42         3.05 o                         
  -3  11   1         56.28         56.75         3.95 o                         
  -2  11   1          5.84         -0.64        30.50 o                         
  -1  11   1         85.61        121.25        14.15 o                         
   0  11   1          0.49        -13.47        26.80 o                         
   1  11   1         12.74         18.30        24.41 o                         
  -9  12   1         31.58         44.37         3.89 o                         
  -8  12   1         14.03         22.49         3.30 o                         
  -7  12   1         35.50         36.90         5.71 o                         
  -6  12   1         16.35         19.09         3.91 o                         
  -5  12   1         54.10         56.20         3.94 o                         
  -4  12   1          6.32          6.52         3.32 o                         
  -3  12   1         27.52         20.87         5.31 o                         
  -2  12   1          6.27         -0.43        18.31 o                         
  -1  12   1         10.06         14.43        13.61 o                         
   0  12   1          2.95         -6.52        18.90 o                         
   1  12   1         54.92        120.19        46.61 o                         
  -7  13   1         22.55         16.05         3.80 o                         
  -6  13   1          1.93          4.26         2.69 o                         
  -5  13   1          3.08          3.34         3.45 o                         
  -4  13   1          5.76          3.00         3.75 o                         
  -3  13   1         19.48         23.14        19.44 o                         
  -2  13   1         10.59         -0.02        25.97 o                         
  -1  13   1          7.63          8.62        24.94 o                         
   0  13   1          0.19         -7.23        29.19 o                         
  -5  14   1          2.36          1.28         3.88 o                         
  -4  14   1          1.27          5.54         4.55 o                         
  -3  14   1         17.88         54.40        25.71 o                         
   2 -14   2          6.01         40.61        19.98 o                         
   3 -14   2          0.55          4.49        21.97 o                         
   4 -14   2         11.95          7.16         3.35 o                         
   5 -14   2         29.74         22.12         4.26 o                         
   6 -14   2         34.40         20.75         4.05 o                         
   0 -13   2          2.83         25.65        20.40 o                         
   1 -13   2          0.60         32.18        17.05 o                         
   2 -13   2         10.29         24.28        20.32 o                         
   3 -13   2         33.07        106.49        18.05 o                         
   4 -13   2        128.02        223.56        13.05 o                         
   5 -13   2          0.46         -2.46         3.14 o                         
   6 -13   2         34.76         39.38         3.50 o                         
   7 -13   2         31.03         26.18         2.87 o                         
   8 -13   2         13.30         17.52         5.11 o                         
  -2 -12   2         19.53         70.46        37.48 o                         
  -1 -12   2          0.56          4.69        21.12 o                         
   0 -12   2          3.40          7.76        15.14 o                         
   1 -12   2         10.81         22.42        32.31 o                         
   2 -12   2        134.81        283.78        29.32 o                         
   3 -12   2          1.71          2.01         3.29 o                         
   4 -12   2        276.07        431.21        31.06 o                         
   5 -12   2         60.65         63.03         3.72 o                         
   6 -12   2         38.23         42.15         3.11 o                         
   7 -12   2         13.12         19.04         9.66 o                         
   8 -12   2          9.14         23.36         4.61 o                         
   9 -12   2         10.54         11.86         2.63 o                         
  -2 -11   2         14.03         65.56        19.00 o                         
  -1 -11   2          3.60         33.81        13.75 o                         
   0 -11   2         83.51        114.34        57.30 o                         
   1 -11   2         20.11         58.91        35.57 o                         
   3 -11   2         83.02         78.04         4.31 o                         
   4 -11   2        254.31        272.22        11.83 o                         
   5 -11   2          0.80         25.36        19.16 o                         
   6 -11   2          0.76          3.82         2.33 o                         
   8 -11   2          0.45          7.58         3.63 o                         
   9 -11   2         21.59         23.37         5.75 o                         
  -2 -10   2         40.96         71.03        11.43 o                         
  -1 -10   2         42.06         84.92        36.45 o                         
   0 -10   2        264.52        400.32        33.00 o                         
   1 -10   2        240.76        394.07        28.98 o                         
   3 -10   2          0.65          4.53         7.10 o                         
   4 -10   2         30.65         37.50         3.55 o                         
   6 -10   2          1.78          3.18         2.23 o                         
   7 -10   2         17.07         13.66         3.00 o                         
   8 -10   2         38.47         64.75         9.52 o                         
   9 -10   2          0.18          0.68         1.94 o                         
   0  -9   2        268.67        351.16        23.49 o                         
   1  -9   2          6.13          8.76        12.28 o                         
   2  -9   2        774.37        910.74        24.94 o                         
   3  -9   2         63.77         98.69         9.69 o                         
   4  -9   2         84.69         93.99         3.52 o                         
   6  -9   2        104.05        107.30         5.82 o                         
   7  -9   2          0.27          1.81         1.94 o                         
   9  -9   2         17.61         29.11         3.37 o                         
  10  -9   2         22.87         39.36         5.95 o                         
  -6  -8   2         63.75         82.29        10.20 o                         
  -5  -8   2          8.52         12.00         8.51 o                         
   0  -8   2        133.20        240.72        14.12 o                         
   1  -8   2        734.83        730.37        27.83 o                         
   2  -8   2         61.44         62.96         2.98 o                         
   3  -8   2         25.78         51.94         4.64 o                         
   4  -8   2          0.73          5.28         1.82 o                         
   5  -8   2          7.89          9.57         2.96 o                         
   6  -8   2        763.64        811.81        25.28 o                         
   7  -8   2          6.38          5.94         2.70 o                         
   9  -8   2         16.17         25.52         3.72 o                         
  10  -8   2          5.29          6.81         1.74 o                         
  -7  -7   2          3.04          0.81         6.85 o                         
  -6  -7   2        102.67        188.80        17.66 o                         
  -5  -7   2         29.16         56.85        10.30 o                         
  -3  -7   2         66.33         84.80         5.06 o                         
  -2  -7   2         74.09        109.94         4.75 o                         
  -1  -7   2        175.54        259.59        23.65 o                         
   0  -7   2        308.61        341.83        18.20 o                         
   1  -7   2        603.33        696.56        17.74 o                         
   2  -7   2        276.71        254.33         4.81 o                         
   3  -7   2        402.13        389.11        14.06 o                         
   4  -7   2        778.75        758.81        30.34 o                         
   5  -7   2        427.50        382.08        12.51 o                         
   7  -7   2         90.26        135.34         9.26 o                         
   8  -7   2         32.71         41.11         2.28 o                         
  10  -7   2         12.07         11.98         2.25 o                         
  11  -7   2          5.91         -0.58         3.76 o                         
  -7  -6   2         54.23         89.71         7.74 o                         
  -5  -6   2          0.82          8.94        17.11 o                         
  -4  -6   2         41.17         59.28         3.67 o                         
  -3  -6   2          4.42         32.91        23.52 o                         
  -2  -6   2         30.78         43.52         2.91 o                         
  -1  -6   2       1295.74       1572.07        57.07 o                         
   0  -6   2       1176.58       1051.22        28.85 o                         
   1  -6   2         91.39        101.27         3.45 o                         
   2  -6   2       1361.67       1341.82        37.23 o                         
   3  -6   2       2401.03       2235.14        49.85 o                         
   4  -6   2       1308.54       1372.81        40.30 o                         
   5  -6   2        131.21        145.06         3.48 o                         
   6  -6   2       1589.76       1650.80        44.96 o                         
   8  -6   2        198.94        216.47        10.55 o                         
  10  -6   2          0.12         -0.46         2.31 o                         
  11  -6   2          0.11          1.65         2.12 o                         
  -8  -5   2         10.27         10.70         4.71 o                         
  -7  -5   2          2.24          5.36         4.67 o                         
  -6  -5   2        127.03        188.32        12.36 o                         
  -5  -5   2          8.13         31.50         4.41 o                         
  -4  -5   2          7.42         14.84         3.88 o                         
  -3  -5   2        316.70        440.10        26.53 o                         
  -2  -5   2        546.91        548.58         8.62 o                         
  -1  -5   2        515.52        542.28        40.36 o                         
   0  -5   2       7403.07       7341.42       248.54 o                         
   1  -5   2       4985.90       4847.81       231.09 o                         
   2  -5   2        536.45        535.17        21.34 o                         
   3  -5   2        702.96        608.80        15.49 o                         
   4  -5   2       1245.89       1111.24        27.18 o                         
   5  -5   2       1298.65       1242.95        49.40 o                         
   6  -5   2         82.02         98.55         6.01 o                         
   8  -5   2         84.34         79.99         7.08 o                         
   9  -5   2         34.11         21.52         7.45 o                         
  10  -5   2         64.18         83.61         7.07 o                         
  11  -5   2          0.26          0.44         2.03 o                         
  -8  -4   2         27.81         36.81         6.66 o                         
  -7  -4   2         48.30         66.26        10.34 o                         
  -5  -4   2        104.73        158.69         6.78 o                         
  -4  -4   2         88.66        109.19         4.06 o                         
  -3  -4   2        161.31        200.66         5.50 o                         
  -1  -4   2        200.83        187.86         3.42 o                         
   0  -4   2       5416.97       5635.98       316.69 o                         
   1  -4   2       5199.88       5023.93        99.73 o                         
   2  -4   2        124.28        124.46         3.77 o                         
   3  -4   2       2402.71       2411.98        54.90 o                         
   4  -4   2        858.55        792.32        21.36 o                         
   5  -4   2        307.75        251.75         9.52 o                         
   6  -4   2         44.67         34.21         5.62 o                         
   9  -4   2         11.99         15.52         2.32 o                         
  11  -4   2          0.70          1.25         3.24 o                         
  -9  -3   2         24.80         39.11         6.07 o                         
  -7  -3   2          3.41         47.44         7.57 o                         
  -6  -3   2          4.89          8.90         2.04 o                         
  -5  -3   2         20.99         20.07         2.02 o                         
  -4  -3   2       1092.65       1215.56        25.05 o                         
  -3  -3   2        354.28        348.09         7.03 o                         
  -1  -3   2        902.76        960.00        22.08 o                         
   0  -3   2         42.01         40.77         1.23 o                         
   1  -3   2       1504.96       1332.77        32.78 o                         
   2  -3   2       1190.07       1090.07        31.90 o                         
   3  -3   2       2074.36       1754.64        35.77 o                         
   4  -3   2       5738.33       5561.14       101.19 o                         
   5  -3   2        106.70        119.96         5.48 o                         
   6  -3   2         85.29         98.35         7.17 o                         
   8  -3   2        572.55        683.07        19.67 o                         
   9  -3   2          0.10          0.31         2.56 o                         
  10  -3   2         76.45         90.80         6.36 o                         
  -9  -2   2         11.54          8.42         4.55 o                         
  -8  -2   2         57.69         51.36         8.29 o                         
  -7  -2   2         49.13         54.22         4.18 o                         
  -6  -2   2         40.45         44.03         3.77 o                         
  -5  -2   2        275.96        297.26         5.53 o                         
  -4  -2   2       5689.45       6190.46       206.14 o                         
  -3  -2   2        174.47        219.26         5.18 o                         
  -2  -2   2       3766.57       3415.63       114.62 o                         
  -1  -2   2         71.11         55.87         1.56 o                         
   0  -2   2       6605.61       7023.62       100.18 o                         
   1  -2   2       3316.25       3269.51        93.96 o                         
   2  -2   2       1179.75       1032.88        22.46 o                         
   3  -2   2        615.24        419.64        11.26 o                         
   4  -2   2       3701.46       3348.74        45.59 o                         
   5  -2   2       1034.33        968.54        14.69 o                         
   7  -2   2         21.10         17.02         3.29 o                         
   8  -2   2        311.09        401.95        11.98 o                         
   9  -2   2         69.44         70.89         3.82 o                         
  10  -2   2          4.43          5.78         2.24 o                         
 -10  -1   2         33.07         37.16         4.26 o                         
  -9  -1   2          2.75          6.14         3.44 o                         
  -8  -1   2         20.99         25.58         4.62 o                         
  -7  -1   2        463.00        544.49        14.17 o                         
  -6  -1   2        318.24        401.14        17.03 o                         
  -5  -1   2         50.15         54.59         2.67 o                         
  -4  -1   2       8284.08       8299.61       288.77 o                         
  -3  -1   2       1066.69        908.62        17.25 o                         
  -2  -1   2       5527.87       5639.76       337.02 o                         
  -1  -1   2        228.38        224.23         4.27 o                         
   0  -1   2         23.15         26.28         0.98 o                         
   1  -1   2        150.89        155.02         6.13 o                         
   2  -1   2      20177.37      20589.87       546.37 o                         
   3  -1   2         91.77        107.98         3.41 o                         
   4  -1   2       2851.77       2418.38        34.51 o                         
   5  -1   2       1326.41       1256.84        18.17 o                         
   6  -1   2         61.48         58.98         2.37 o                         
   7  -1   2         46.78         50.93         2.34 o                         
   8  -1   2        159.46        173.11         7.25 o                         
   9  -1   2        131.45        143.67         5.03 o                         
  10  -1   2          0.01          0.87         4.09 o                         
 -10   0   2         71.51        113.05        14.34 o                         
  -9   0   2         50.51         43.83         4.75 o                         
  -7   0   2        184.47        171.82         8.41 o                         
  -6   0   2        409.97        476.27        13.94 o                         
  -5   0   2        126.99        123.99         4.23 o                         
  -4   0   2       1304.58       1175.01        21.99 o                         
  -3   0   2       4495.60       4179.76        89.47 o                         
  -2   0   2        625.93        655.39        10.78 o                         
  -1   0   2        873.54        880.02        26.12 o                         
   0   0   2      15373.11      20469.65       985.66 o                         
   1   0   2       1487.02       1539.93        35.57 o                         
   2   0   2      12927.54      12233.64       456.38 o                         
   3   0   2       1360.82       1206.51        33.99 o                         
   4   0   2        102.97         89.29         2.30 o                         
   5   0   2         34.64         28.11         2.51 o                         
   6   0   2          3.13          3.89         1.98 o                         
   7   0   2        332.21        350.99        13.65 o                         
   8   0   2         56.40         55.61         3.49 o                         
   9   0   2          0.31         -4.21         3.32 o                         
  10   0   2          7.30          4.47         3.01 o                         
 -10   1   2         38.28         44.88         2.83 o                         
  -9   1   2         74.22         93.83         9.96 o                         
  -8   1   2          1.09         -1.12         3.50 o                         
  -7   1   2         31.00         44.32         4.66 o                         
  -6   1   2        205.64        243.54        11.82 o                         
  -5   1   2       3494.70       3184.19        81.01 o                         
  -4   1   2        121.39         83.52         2.25 o                         
  -3   1   2        772.93        706.11        11.78 o                         
  -2   1   2         92.27         92.84         2.92 o                         
  -1   1   2         31.78         29.93         1.34 o                         
   0   1   2      23210.89      31681.81      2096.87 o                         
   1   1   2       2711.79       3084.17        49.59 o                         
   2   1   2       2069.13       1775.43        27.67 o                         
   3   1   2        671.35        622.40        11.19 o                         
   4   1   2       1171.17       1188.43        20.87 o                         
   5   1   2        379.37        380.62        10.13 o                         
   6   1   2         89.00         96.94         2.95 o                         
   7   1   2         72.44         77.15         3.14 o                         
   8   1   2        138.65        153.96         5.56 o                         
   9   1   2          8.26          3.35         2.67 o                         
 -10   2   2          3.09          4.24         2.16 o                         
  -8   2   2         60.43         65.75         3.40 o                         
  -6   2   2        623.02        649.50        15.54 o                         
  -5   2   2         82.66         66.81         2.09 o                         
  -4   2   2        418.24        332.95         7.30 o                         
  -3   2   2       3684.99       3108.85        43.44 o                         
  -2   2   2      14670.90      15047.51       212.75 o                         
  -1   2   2        352.88        330.08         6.17 o                         
   0   2   2       7368.82       7847.46       249.38 o                         
   1   2   2       2146.06       2482.97        42.20 o                         
   2   2   2         12.68         15.82         1.09 o                         
   3   2   2        108.63        119.30         2.62 o                         
   4   2   2         17.52         16.97         1.31 o                         
   5   2   2        146.91        154.75         5.39 o                         
   6   2   2        673.80        798.82        23.02 o                         
   7   2   2         24.73         23.21         3.82 o                         
   8   2   2        138.27        156.55         6.93 o                         
   9   2   2         18.32         23.77         4.03 o                         
 -11   3   2          0.35          3.58         4.33 o                         
 -10   3   2         32.40         34.74         2.51 o                         
  -8   3   2         16.54         26.03         7.00 o                         
  -7   3   2        223.51        241.64         8.58 o                         
  -6   3   2       1146.15       1056.54        40.73 o                         
  -5   3   2       2199.36       2025.53        39.63 o                         
  -4   3   2       1666.91       1576.95        32.63 o                         
  -3   3   2        312.74        220.37         4.73 o                         
  -2   3   2       3280.38       2873.56        39.78 o                         
  -1   3   2       1242.51       1253.65        18.40 o                         
   0   3   2       4592.93       4570.03        80.08 o                         
   1   3   2       1569.50       1635.31        57.17 o                         
   2   3   2        312.21        289.57         4.49 o                         
   3   3   2         46.36         38.92         2.09 o                         
   4   3   2        664.11        693.38        14.53 o                         
   5   3   2         18.09         16.74         3.36 o                         
   6   3   2        803.94        907.91        36.36 o                         
   7   3   2         20.47         20.28         4.41 o                         
   8   3   2         14.61         21.29         5.36 o                         
   9   3   2          1.00          0.43         4.12 o                         
 -11   4   2          0.53         -1.23         5.17 o                         
 -10   4   2         22.32         28.35         2.21 o                         
  -9   4   2          0.03         -8.59         5.72 o                         
  -8   4   2        301.69        375.01        16.47 o                         
  -7   4   2         38.66         36.91         3.28 o                         
  -6   4   2       2128.88       2056.33        38.63 o                         
  -5   4   2        976.93        824.57        17.98 o                         
  -4   4   2         28.46         22.56         1.42 o                         
  -3   4   2         11.63         16.24         1.22 o                         
  -2   4   2       1114.43        923.86        16.81 o                         
  -1   4   2       3725.84       3602.04        53.53 o                         
   0   4   2        400.75        438.77         8.68 o                         
   1   4   2         29.11         31.50         1.15 o                         
   2   4   2       1741.59       1961.06       101.25 o                         
   3   4   2        173.07        180.41         6.19 o                         
   4   4   2        400.15        482.99        12.95 o                         
   5   4   2        162.34        167.96         8.59 o                         
   6   4   2        254.27        315.77         9.25 o                         
   7   4   2          0.32          6.23         6.50 o                         
   8   4   2          3.56          4.04         4.43 o                         
 -11   5   2          4.49         10.34         3.31 o                         
 -10   5   2         35.92         52.11         6.19 o                         
  -9   5   2          1.80          3.14         2.19 o                         
  -8   5   2        813.68        924.46        46.56 o                         
  -7   5   2         15.01         11.65         2.71 o                         
  -6   5   2        117.09        105.40         3.82 o                         
  -5   5   2        533.03        503.89        22.42 o                         
  -4   5   2        469.07        520.09        10.14 o                         
  -3   5   2       3118.10       2955.26        58.87 o                         
  -2   5   2       3115.62       2972.74        41.52 o                         
  -1   5   2       1320.58       1262.16        20.03 o                         
   0   5   2       1505.11       1609.09        35.38 o                         
   1   5   2       1741.51       1893.79        46.69 o                         
   2   5   2        425.07        473.15        10.39 o                         
   3   5   2        346.77        370.89        12.76 o                         
   5   5   2         82.87         91.11        13.95 o                         
   6   5   2         63.32         82.41         6.53 o                         
   7   5   2          3.58         -4.35         6.61 o                         
   8   5   2          0.58          0.92         6.68 o                         
 -11   6   2          7.57         12.75         3.95 o                         
  -9   6   2          1.16          0.32         7.19 o                         
  -6   6   2         82.57         90.75         2.64 o                         
  -4   6   2         24.31         22.00         3.46 o                         
  -3   6   2        450.89        397.40        11.68 o                         
  -2   6   2       5121.05       5298.00       118.41 o                         
  -1   6   2        310.49        290.10        12.72 o                         
   0   6   2       1743.56       1962.60        72.77 o                         
   1   6   2       1230.78       1416.11        55.17 o                         
   2   6   2         98.63        109.38         2.81 o                         
   3   6   2        162.48        188.61        11.06 o                         
   5   6   2          3.12          2.88         5.10 o                         
   6   6   2          0.07         -3.51         6.22 o                         
   7   6   2          8.68         16.11         6.66 o                         
 -11   7   2          0.84          0.02         1.90 o                         
 -10   7   2         59.93        106.30         9.37 o                         
  -9   7   2         45.06         65.60         4.02 o                         
  -8   7   2          1.90         -5.03         3.89 o                         
  -7   7   2          2.91          2.18         2.87 o                         
  -6   7   2        238.40        245.74         4.64 o                         
  -5   7   2        437.81        415.18         9.45 o                         
  -4   7   2        936.76        933.29        20.62 o                         
  -3   7   2          3.58          5.07         1.78 o                         
  -2   7   2       2052.94       2273.27       110.60 o                         
   0   7   2          2.71          0.09         3.11 o                         
   3   7   2        283.40        374.38        17.65 o                         
   4   7   2         63.79         82.42        25.28 o                         
   5   7   2         10.04          9.84         7.52 o                         
   6   7   2          0.82          0.58         7.11 o                         
  -8   8   2          5.52          0.65         2.77 o                         
  -6   8   2          2.47          0.96         2.51 o                         
  -5   8   2         63.88         69.75         2.38 o                         
  -4   8   2       1763.71       2123.21        75.07 o                         
  -3   8   2        299.58        297.79         5.53 o                         
  -2   8   2        646.71        742.24        23.44 o                         
  -1   8   2         45.05         49.10         3.66 o                         
   0   8   2          3.02          0.58         4.61 o                         
   1   8   2        169.25        213.27        13.26 o                         
   2   8   2        236.11        313.76        23.66 o                         
   5   8   2          0.78         13.42         9.61 o                         
   6   8   2         10.42          3.71         6.34 o                         
 -10   9   2          9.74         22.62         3.83 o                         
  -9   9   2          0.02         -7.41         8.17 o                         
  -8   9   2          2.72         -4.82         4.66 o                         
  -7   9   2         75.96         87.96         3.81 o                         
  -6   9   2        238.32        235.24         8.85 o                         
  -5   9   2        107.11        109.43         3.10 o                         
  -3   9   2          0.45          1.91         2.14 o                         
  -2   9   2         40.35         45.83         2.69 o                         
  -1   9   2        232.07        294.75        13.23 o                         
   0   9   2        105.86        169.90        10.60 o                         
   1   9   2         16.76         22.91        13.12 o                         
 -10  10   2         12.20         17.20         5.71 o                         
  -9  10   2         24.37         32.37         2.80 o                         
  -8  10   2          0.27         -1.30         6.30 o                         
  -7  10   2         68.69         69.84         5.04 o                         
  -6  10   2        267.41        330.33        39.29 o                         
  -5  10   2        103.86         97.42         4.56 o                         
  -4  10   2        118.72        138.33        10.72 o                         
  -3  10   2         37.63         36.33         4.41 o                         
  -2  10   2        170.87        179.16         7.38 o                         
  -1  10   2          9.32         -0.05         9.99 o                         
   1  10   2          5.56        -13.98        14.22 o                         
   2  10   2         67.07        114.75        18.14 o                         
  -9  11   2         25.22         55.91         4.99 o                         
  -8  11   2         40.11         40.55         3.58 o                         
  -7  11   2         10.78          8.16         2.37 o                         
  -6  11   2        101.85        130.58        16.12 o                         
  -5  11   2         52.85         46.85         3.58 o                         
  -4  11   2         12.76          9.10         2.87 o                         
  -3  11   2          3.25          4.05         3.08 o                         
  -2  11   2        114.20        158.66        11.09 o                         
  -1  11   2          1.47          2.33        11.01 o                         
   0  11   2        225.19        576.23        52.99 o                         
   1  11   2          4.72          2.21        27.53 o                         
  -8  12   2         21.47         29.35         3.35 o                         
  -7  12   2         37.99         41.77         3.81 o                         
  -6  12   2         23.82         25.39         2.99 o                         
  -5  12   2          3.77          1.16         3.13 o                         
  -4  12   2          1.16         -0.83         3.50 o                         
  -3  12   2         12.44         11.13        10.13 o                         
  -2  12   2        134.96        206.04        14.23 o                         
  -1  12   2          4.03        -10.26        17.51 o                         
   0  12   2         67.11        128.66        22.32 o                         
   1  12   2          3.33         -5.33        34.55 o                         
  -7  13   2         18.56         10.44         2.75 o                         
  -6  13   2         10.31          5.47         3.00 o                         
  -5  13   2         35.05         33.46         4.56 o                         
  -4  13   2         18.14         14.74         5.31 o                         
  -3  13   2          0.23          5.99        14.16 o                         
  -2  13   2         51.19         80.45        18.11 o                         
  -1  13   2          0.08          6.69        20.77 o                         
   0  13   2         16.18          2.83        32.95 o                         
  -5  14   2         11.12          4.90         3.80 o                         
  -4  14   2         19.66          4.64         6.90 o                         
   2 -14   3          0.03          8.27        18.47 o                         
   3 -14   3         53.22         54.19        21.39 o                         
   4 -14   3          2.16          2.02         3.69 o                         
   5 -14   3         36.48         25.13         7.10 o                         
   6 -14   3          3.15          2.56         3.84 o                         
   0 -13   3          3.75         15.22        19.50 o                         
   1 -13   3         50.87        104.54        17.94 o                         
   2 -13   3          0.06          0.73        12.88 o                         
   3 -13   3        126.61        140.33        70.39 o                         
   4 -13   3          0.18          4.09         4.16 o                         
   5 -13   3         29.63         22.64         3.80 o                         
   6 -13   3          3.22          6.38         5.11 o                         
   7 -13   3          0.04          1.00         2.51 o                         
   8 -13   3         11.58          8.62         3.01 o                         
  -2 -12   3          3.84         24.70        19.69 o                         
  -1 -12   3         25.21         42.90        18.98 o                         
   0 -12   3          0.30        -18.20        14.71 o                         
   1 -12   3        259.83        687.13        57.23 o                         
   2 -12   3          2.13         16.59         9.41 o                         
   3 -12   3        143.63        272.20        12.60 o                         
   4 -12   3          2.52         -2.96         5.86 o                         
   5 -12   3          1.34          4.22         3.27 o                         
   6 -12   3         19.16         16.54         3.16 o                         
   7 -12   3         34.33         35.42         5.18 o                         
   8 -12   3          0.05         -0.71         2.35 o                         
   9 -12   3         20.74         10.38         6.03 o                         
  -2 -11   3         22.29         28.64        15.23 o                         
  -1 -11   3         78.98        124.21        25.96 o                         
   0 -11   3          2.58         23.80        14.05 o                         
   1 -11   3        269.59        456.42        21.13 o                         
   2 -11   3         25.87         28.34         5.61 o                         
   3 -11   3         21.19         20.18         2.99 o                         
   4 -11   3          6.55          1.41         5.31 o                         
   5 -11   3         12.82         10.38         3.64 o                         
   6 -11   3         48.65         71.80        12.81 o                         
   7 -11   3        140.63        137.74         7.58 o                         
   8 -11   3         34.45         33.95         2.77 o                         
   9 -11   3          9.43         10.42         2.16 o                         
  -2 -10   3         27.67         47.83        11.27 o                         
  -1 -10   3        232.08        472.66        39.71 o                         
   0 -10   3         33.11         37.49        13.21 o                         
   1 -10   3         13.23         38.18        17.02 o                         
   2 -10   3          6.27         19.97         3.19 o                         
   3 -10   3          6.71         11.66         2.58 o                         
   4 -10   3         18.78         19.07         9.44 o                         
   5 -10   3        619.73        822.45        38.70 o                         
   6 -10   3         11.00          8.04         2.03 o                         
   8 -10   3         65.79         71.70         7.63 o                         
   9 -10   3          0.61          0.76         2.04 o                         
  10 -10   3          0.38         -0.88         3.23 o                         
  -2  -9   3         71.00        108.69        14.91 o                         
   0  -9   3          4.18         15.13         6.75 o                         
   1  -9   3          8.73         13.37         2.02 o                         
   2  -9   3         16.93         16.63         3.16 o                         
   3  -9   3        452.20        460.91        16.03 o                         
   4  -9   3        133.49        142.34         3.74 o                         
   6  -9   3          0.10          3.07         5.04 o                         
   7  -9   3         16.84         18.75         1.98 o                         
   9  -9   3         10.54         11.50         2.55 o                         
  10  -9   3         26.74         28.66         3.49 o                         
  -6  -8   3          0.85          5.31         6.07 o                         
  -5  -8   3         68.11         83.58        14.03 o                         
  -4  -8   3          0.67          4.51         4.60 o                         
  -2  -8   3        249.07        385.23        13.95 o                         
  -1  -8   3         14.65         14.99         7.31 o                         
   0  -8   3          0.08          2.39         4.28 o                         
   1  -8   3        345.05        316.00        17.57 o                         
   2  -8   3        719.07        783.10        23.16 o                         
   4  -8   3         85.67         81.05         5.46 o                         
   5  -8   3        635.76        606.25        17.73 o                         
   6  -8   3         29.66         30.67         3.57 o                         
   7  -8   3         82.38         90.28         3.14 o                         
   9  -8   3          0.08          0.36         2.01 o                         
  10  -8   3         28.22         30.06         2.99 o                         
  -7  -7   3         39.23         37.61        12.43 o                         
  -6  -7   3          5.00          5.47         8.32 o                         
  -5  -7   3          5.65          8.71         5.37 o                         
  -4  -7   3         44.84         59.16         5.24 o                         
  -3  -7   3        118.03        146.38         5.00 o                         
  -2  -7   3         98.03        127.86         7.77 o                         
   0  -7   3        670.46        753.13        32.91 o                         
   2  -7   3        482.83        427.10        12.61 o                         
   4  -7   3        509.93        492.41        22.54 o                         
   5  -7   3         28.84         27.20         2.35 o                         
   6  -7   3        176.78        171.55         8.37 o                         
   7  -7   3          9.17         10.54         2.33 o                         
   8  -7   3          0.19         -1.88         2.42 o                         
   9  -7   3         65.25         88.21         6.87 o                         
  10  -7   3          0.38         -2.33         2.00 o                         
  -7  -6   3          1.19          9.42         5.32 o                         
  -6  -6   3          1.47          3.72         6.43 o                         
  -5  -6   3         17.28         20.70         5.17 o                         
  -4  -6   3         35.88         38.64         3.61 o                         
  -3  -6   3        884.69       1197.83        31.59 o                         
  -2  -6   3         94.34        110.81         2.54 o                         
   1  -6   3        236.71        236.64         9.37 o                         
   2  -6   3        638.89        628.75        15.49 o                         
   3  -6   3        323.08        284.67         6.84 o                         
   4  -6   3       1165.97       1096.58        32.52 o                         
   5  -6   3         12.93         12.79         1.54 o                         
   7  -6   3        101.60        129.18         3.53 o                         
   8  -6   3         54.39         67.53         9.24 o                         
   9  -6   3        321.71        398.20        16.80 o                         
  10  -6   3          6.08          3.27         2.41 o                         
  11  -6   3          4.08          3.71         2.11 o                         
  -8  -5   3          2.71          4.66         4.24 o                         
  -7  -5   3          5.80         12.95         7.20 o                         
  -5  -5   3        425.67        615.31        27.43 o                         
  -4  -5   3          4.85          8.04         2.70 o                         
  -3  -5   3       1725.98       2212.13        78.21 o                         
  -2  -5   3        388.01        417.52         6.89 o                         
  -1  -5   3         54.11         51.97         2.77 o                         
   0  -5   3        771.70        772.78        22.14 o                         
   1  -5   3         34.37         33.03         1.46 o                         
   2  -5   3       4080.99       3916.43       108.33 o                         
   3  -5   3       1206.20       1055.57        17.42 o                         
   4  -5   3        781.17        740.75        13.98 o                         
   5  -5   3        112.11        107.38         3.31 o                         
   6  -5   3       1614.81       1620.51        35.02 o                         
   7  -5   3        729.44        791.28        19.38 o                         
   8  -5   3          5.24          8.34         3.09 o                         
   9  -5   3        168.38        207.46        10.02 o                         
  10  -5   3          0.12         -1.79         2.94 o                         
  11  -5   3          1.27         -1.04         2.01 o                         
  -8  -4   3          2.27          7.18         6.00 o                         
  -7  -4   3         69.88         85.71        12.30 o                         
  -4  -4   3         64.01         84.07         3.77 o                         
  -3  -4   3        258.79        258.98         6.68 o                         
  -2  -4   3        107.19        113.77         3.10 o                         
  -1  -4   3         82.68        160.36         3.41 o                         
   0  -4   3       2021.76       2098.08        74.66 o                         
   1  -4   3        634.24        561.21        10.26 o                         
   2  -4   3       2504.19       2171.50        73.67 o                         
   3  -4   3       2711.20       2361.71        38.68 o                         
   4  -4   3       1171.66       1055.68        20.78 o                         
   5  -4   3        987.25        986.78        20.17 o                         
   6  -4   3        787.61        739.31        14.86 o                         
   7  -4   3        784.42        787.96        24.06 o                         
   8  -4   3        119.06        126.74         5.06 o                         
   9  -4   3          1.46          2.75         2.44 o                         
  10  -4   3          4.16          3.94         4.10 o                         
  -9  -3   3         17.10         29.14         5.27 o                         
  -8  -3   3         51.01         63.80         7.76 o                         
  -7  -3   3        272.93        316.02         9.53 o                         
  -6  -3   3          0.91          2.02         2.08 o                         
  -5  -3   3       1656.98       1767.53        59.36 o                         
  -4  -3   3        147.83        129.89        13.48 o                         
  -3  -3   3         13.39         13.82         2.08 o                         
  -2  -3   3        371.19        385.93        12.86 o                         
  -1  -3   3       3582.07       4206.51       156.86 o                         
   0  -3   3       2702.21       2838.57        43.85 o                         
   1  -3   3       7919.79       7196.12       205.87 o                         
   2  -3   3       2505.92       2549.71        60.58 o                         
   3  -3   3       4737.42       4228.71        59.40 o                         
   4  -3   3       4590.52       4159.52        84.21 o                         
   5  -3   3        527.92        512.50         8.88 o                         
   6  -3   3         63.41         77.74         2.31 o                         
   7  -3   3        268.69        268.39         9.17 o                         
   8  -3   3        350.73        346.90         8.62 o                         
   9  -3   3          4.01          2.35         2.60 o                         
  10  -3   3         12.77          9.51         2.77 o                         
  -9  -2   3         62.27         91.80        10.10 o                         
  -8  -2   3         88.98        109.76         6.94 o                         
  -7  -2   3        209.50        246.80        12.52 o                         
  -6  -2   3        305.96        349.38         6.73 o                         
  -5  -2   3        201.26        186.92        13.54 o                         
  -4  -2   3       2694.23       2720.02       101.29 o                         
  -3  -2   3       1035.67       1147.72        28.50 o                         
  -2  -2   3         56.17         47.06         1.71 o                         
  -1  -2   3        233.65        275.21         5.64 o                         
   0  -2   3        167.30        165.35         3.79 o                         
   1  -2   3      15800.19      15955.83       555.03 o                         
   2  -2   3        793.80        742.52        15.69 o                         
   3  -2   3         66.34         49.25         1.98 o                         
   4  -2   3        443.72        340.60         7.44 o                         
   5  -2   3         50.83         64.28         2.00 o                         
   6  -2   3       1542.08       1519.66        28.11 o                         
   7  -2   3         82.43         87.97         2.55 o                         
   8  -2   3         58.37         54.36         4.02 o                         
   9  -2   3          2.74          1.60         2.89 o                         
  10  -2   3         15.44         12.22         2.41 o                         
 -10  -1   3         22.28         23.53         9.70 o                         
  -9  -1   3         34.21         37.22         5.47 o                         
  -8  -1   3          7.86          8.56         3.74 o                         
  -7  -1   3         86.20        104.47         4.80 o                         
  -5  -1   3         74.70         69.00         2.08 o                         
  -4  -1   3          3.09         17.14         1.45 o                         
  -3  -1   3        198.32        198.88         4.22 o                         
  -2  -1   3       5322.12       4912.80       129.68 o                         
  -1  -1   3      21238.08      25661.09       494.34 o                         
   0  -1   3         63.07         54.48         1.81 o                         
   1  -1   3       1958.04       1689.61        67.78 o                         
   2  -1   3       5710.56       5226.35       159.44 o                         
   3  -1   3       2642.07       2509.81        54.81 o                         
   4  -1   3        533.57        531.07         9.39 o                         
   5  -1   3        553.87        560.07        10.11 o                         
   6  -1   3        825.29        798.43        15.98 o                         
   7  -1   3        230.73        219.97         5.14 o                         
   8  -1   3         40.75         43.14         2.97 o                         
   9  -1   3         48.18         42.45         3.09 o                         
  10  -1   3         11.33          9.87         3.24 o                         
 -10   0   3         13.49         29.89         3.62 o                         
  -9   0   3         10.48         11.05         2.93 o                         
  -8   0   3        137.54        171.25         8.20 o                         
  -6   0   3        218.38        220.86         5.74 o                         
  -5   0   3          6.87          3.12         1.35 o                         
  -4   0   3       3682.37       3435.76        74.73 o                         
  -3   0   3       2186.69       1912.23        38.37 o                         
  -2   0   3        819.15        766.17        14.61 o                         
  -1   0   3      10468.07      11679.34       169.27 o                         
   0   0   3        499.97        520.95        31.93 o                         
   1   0   3       3072.55       3254.63        48.36 o                         
   2   0   3          4.77          6.79         0.88 o                         
   3   0   3       1950.61       1837.24        32.70 o                         
   4   0   3       1109.40       1025.83        17.34 o                         
   5   0   3       2523.22       2496.46        40.06 o                         
   6   0   3         44.81         46.83         2.14 o                         
   7   0   3        253.51        233.76         6.88 o                         
   8   0   3         93.58         93.72         4.00 o                         
   9   0   3         26.95         31.50         3.07 o                         
  10   0   3          2.37          1.85         2.60 o                         
 -10   1   3          1.67         -3.56         5.05 o                         
  -9   1   3          1.42          0.64         1.96 o                         
  -8   1   3        114.79        101.33         5.42 o                         
  -7   1   3        146.41        147.50         4.60 o                         
  -6   1   3        395.37        400.55         8.68 o                         
  -4   1   3       2553.31       2333.95        62.23 o                         
  -3   1   3       3739.04       3285.33        51.61 o                         
  -2   1   3       2156.34       2186.29        37.09 o                         
  -1   1   3         10.42         11.99         0.97 o                         
   0   1   3       5519.01       6346.88       102.74 o                         
   1   1   3       2659.63       2944.20        84.25 o                         
   2   1   3         11.81         16.54         2.04 o                         
   3   1   3        703.36        611.14        20.48 o                         
   4   1   3        380.43        351.93         6.33 o                         
   5   1   3       3209.09       3274.39        66.07 o                         
   6   1   3        102.99        114.55         3.38 o                         
   7   1   3         24.53         23.19         2.61 o                         
   8   1   3         14.98         16.66         3.77 o                         
   9   1   3         39.49         30.29         3.43 o                         
 -10   2   3          0.73         -0.95         3.64 o                         
  -9   2   3         61.36         74.49         3.46 o                         
  -8   2   3         10.31          6.91         1.89 o                         
  -7   2   3        804.79        835.22        22.64 o                         
  -6   2   3        909.97        959.70        40.78 o                         
  -5   2   3         36.45         29.39         1.42 o                         
  -4   2   3        748.50        657.23        12.75 o                         
  -3   2   3       5387.53       5016.44        66.04 o                         
  -2   2   3      29861.62      34904.79       583.71 o                         
  -1   2   3         90.56         84.52         2.35 o                         
   0   2   3          2.37          6.36         0.85 o                         
   1   2   3        751.55        846.97        13.66 o                         
   2   2   3        283.86        293.37         5.46 o                         
   3   2   3       5674.46       5527.20        95.98 o                         
   4   2   3         30.45         26.32         1.53 o                         
   5   2   3       1033.62       1074.01        25.16 o                         
   6   2   3         10.95         17.07         2.90 o                         
   7   2   3         18.82         19.17         2.76 o                         
   8   2   3          4.27          0.96         3.51 o                         
   9   2   3          9.41          9.20         3.97 o                         
 -11   3   3          1.95          0.48         2.04 o                         
 -10   3   3          0.20          1.12         2.35 o                         
  -8   3   3         32.32         28.22         2.17 o                         
  -7   3   3        216.52        222.50         5.01 o                         
  -6   3   3        675.96        627.36        15.42 o                         
  -5   3   3         38.18         38.30         1.95 o                         
  -4   3   3       6374.98       6155.45       112.12 o                         
  -3   3   3       7344.19       7325.91        93.91 o                         
  -2   3   3       3306.77       3111.58        43.16 o                         
  -1   3   3         53.12         62.06         1.85 o                         
   0   3   3       2523.84       2484.63        49.25 o                         
   1   3   3       3813.55       3965.84        81.14 o                         
   2   3   3        182.94        170.95         3.27 o                         
   4   3   3         39.79         47.03         2.80 o                         
   5   3   3          5.09          7.34         2.95 o                         
   6   3   3          0.06         -4.59         5.96 o                         
   7   3   3          0.55          0.06         4.10 o                         
   8   3   3          3.43          4.07         4.40 o                         
   9   3   3         23.65         15.69         4.58 o                         
 -11   4   3         30.83         33.52         3.06 o                         
 -10   4   3          0.31          3.27         2.29 o                         
  -9   4   3        228.20        270.96        24.98 o                         
  -7   4   3        189.64        183.80         4.52 o                         
  -5   4   3        225.22        234.33         7.34 o                         
  -4   4   3       3218.02       3094.64        41.80 o                         
  -3   4   3       2679.74       2434.48        34.03 o                         
  -2   4   3         12.17         18.84         1.66 o                         
  -1   4   3       1254.26       1155.18        23.78 o                         
   0   4   3       6085.81       5939.58       102.44 o                         
   1   4   3       2817.14       2918.75       102.70 o                         
   2   4   3        678.95        702.48        11.23 o                         
   3   4   3       1050.46       1090.47        41.35 o                         
   4   4   3          9.59          7.17         3.05 o                         
   5   4   3        239.53        263.73         7.96 o                         
   6   4   3          1.11          0.66         3.78 o                         
   7   4   3         53.07         64.17         6.08 o                         
   8   4   3          1.34          2.43         4.82 o                         
 -11   5   3         39.44         54.80         3.26 o                         
 -10   5   3         13.91         24.23         2.82 o                         
  -9   5   3          0.61         -1.12         1.89 o                         
  -7   5   3        313.40        323.07         6.23 o                         
  -6   5   3        180.07        188.11         4.86 o                         
  -5   5   3       1466.19       1438.81        21.98 o                         
  -4   5   3          4.68          9.42         1.56 o                         
  -3   5   3       1159.88       1075.94        16.95 o                         
  -2   5   3       1551.81       1338.85        26.97 o                         
  -1   5   3        977.27        933.56        23.19 o                         
   0   5   3         38.41         29.29         1.65 o                         
   1   5   3       3371.55       3529.98       116.75 o                         
   2   5   3        623.41        683.58        10.74 o                         
   3   5   3        958.94       1084.27        29.63 o                         
   4   5   3         11.78         16.20         3.64 o                         
   5   5   3         70.55         82.50         5.61 o                         
   6   5   3          1.20         -3.52         5.31 o                         
   7   5   3        102.62         97.83        13.06 o                         
 -11   6   3         39.44         56.61         3.05 o                         
  -9   6   3         78.55         89.78         4.33 o                         
  -8   6   3         59.76         70.10         3.55 o                         
  -7   6   3          0.08         -0.26         1.56 o                         
  -6   6   3         96.15        100.69         2.70 o                         
  -5   6   3       4282.68       4240.95       102.98 o                         
  -4   6   3         14.39         14.04         1.81 o                         
  -3   6   3        266.38        231.75         4.48 o                         
  -2   6   3       1273.87       1216.55        23.56 o                         
  -1   6   3        822.19        781.96        28.27 o                         
   0   6   3        214.64        224.96         3.95 o                         
   1   6   3         17.99         21.34         1.55 o                         
   2   6   3        481.43        514.21        15.04 o                         
   3   6   3          8.80          7.52         3.04 o                         
   4   6   3         14.71         16.24         4.55 o                         
   5   6   3         99.27        129.04         9.79 o                         
   6   6   3         25.25         24.60         7.05 o                         
   7   6   3         31.47         19.45         7.35 o                         
 -11   7   3          0.11         -0.52         2.32 o                         
 -10   7   3          8.91         49.58         5.86 o                         
  -9   7   3          9.76         12.24         2.43 o                         
  -8   7   3        101.69        124.52         8.89 o                         
  -7   7   3        475.06        559.38        10.74 o                         
  -6   7   3          5.07          1.56         2.07 o                         
  -5   7   3        660.53        632.00        12.99 o                         
  -4   7   3         25.50         30.66         1.71 o                         
  -3   7   3         24.29         29.21         2.01 o                         
  -2   7   3         26.89         28.08         1.76 o                         
  -1   7   3        192.09        198.37         8.92 o                         
   0   7   3       1186.19       1415.59        32.34 o                         
   1   7   3          9.26          9.28         6.31 o                         
   2   7   3         78.43         91.92         7.82 o                         
   4   7   3         92.78        114.71         7.70 o                         
   5   7   3         58.09         67.95        11.41 o                         
   6   7   3         19.14         15.33         8.37 o                         
 -10   8   3         20.77         24.85         2.94 o                         
  -9   8   3         57.57         92.11         8.71 o                         
  -8   8   3        128.16        177.26         4.76 o                         
  -7   8   3        668.52        669.47        27.53 o                         
  -6   8   3        334.05        333.84         7.66 o                         
  -5   8   3         20.91         27.13         1.85 o                         
  -4   8   3         86.33         72.77         3.38 o                         
  -3   8   3         32.61         33.88         2.00 o                         
  -2   8   3         39.41         37.05         2.40 o                         
  -1   8   3        656.40        825.07        24.12 o                         
   0   8   3        883.52       1174.71        57.55 o                         
   5   8   3         20.23         21.08         9.30 o                         
 -10   9   3         49.26         79.86         4.34 o                         
  -9   9   3         55.92         77.98        15.98 o                         
  -8   9   3          7.44          7.79         2.44 o                         
  -7   9   3         38.68         41.41         3.14 o                         
  -6   9   3         91.41         92.01         3.64 o                         
  -5   9   3         41.08         30.21         2.29 o                         
  -4   9   3          0.08         -2.57         2.21 o                         
  -3   9   3         62.09         67.13         3.99 o                         
  -2   9   3         81.67         81.81         3.05 o                         
  -1   9   3        500.22        637.05        25.46 o                         
   0   9   3          0.31          3.76         8.47 o                         
   2   9   3         15.12         23.00        14.38 o                         
 -10  10   3         11.23          5.44         2.64 o                         
  -9  10   3          9.62         14.43         2.59 o                         
  -8  10   3        123.32        157.64         5.45 o                         
  -7  10   3          6.29          1.31         2.62 o                         
  -6  10   3          2.57          0.93         2.41 o                         
  -5  10   3          0.44         -0.82         2.21 o                         
  -4  10   3         22.82         25.79         2.77 o                         
  -3  10   3        166.33        180.54         4.70 o                         
  -2  10   3         12.75         11.04         4.79 o                         
   0  10   3          5.37         18.96         9.86 o                         
   1  10   3         32.46         47.84        22.12 o                         
   2  10   3          0.23         13.48        21.46 o                         
  -9  11   3          0.16         -1.36         2.71 o                         
  -8  11   3         41.98         40.67         6.98 o                         
  -7  11   3          7.60          4.87         2.32 o                         
  -6  11   3         29.89         31.95         2.86 o                         
  -5  11   3         30.39         31.86         6.26 o                         
  -4  11   3         39.19         41.30         3.37 o                         
  -3  11   3        280.67        386.08        20.48 o                         
  -2  11   3          1.02         -7.19        10.83 o                         
  -1  11   3         73.31         91.85        13.77 o                         
   0  11   3          0.93        -13.59        18.35 o                         
   1  11   3          8.49         -1.86        25.65 o                         
  -8  12   3          0.66          3.50         2.37 o                         
  -7  12   3         25.28         30.51         5.87 o                         
  -6  12   3         43.37         41.49         3.12 o                         
  -5  12   3         46.77         47.78         4.00 o                         
  -4  12   3          1.91          2.53         5.02 o                         
  -3  12   3        142.67        150.59        31.90 o                         
  -2  12   3         21.60         33.15        11.09 o                         
  -1  12   3          0.34         -8.98        18.21 o                         
   0  12   3          3.29        -37.53        31.71 o                         
   1  12   3         22.74         38.49        36.16 o                         
  -7  13   3         22.55         19.05         3.48 o                         
  -6  13   3          5.64          5.98         2.74 o                         
  -5  13   3          4.52          3.46         3.38 o                         
  -4  13   3          7.32          3.44         3.70 o                         
  -3  13   3         19.22         40.08        12.09 o                         
  -2  13   3         19.04         10.75        16.65 o                         
  -1  13   3          4.91          4.12        20.25 o                         
   2 -14   4          1.01          6.76        16.12 o                         
   3 -14   4          2.24          4.70        14.92 o                         
   4 -14   4          7.36          0.22         3.51 o                         
   5 -14   4          5.04          1.24         3.67 o                         
   6 -14   4          2.69          3.95         3.43 o                         
   0 -13   4          8.04          5.06        18.83 o                         
   1 -13   4         17.34         19.13        14.96 o                         
   2 -13   4          6.05         18.31        11.57 o                         
   3 -13   4          0.95         -0.04         3.58 o                         
   4 -13   4         18.03          7.77         3.49 o                         
   5 -13   4         20.50         20.34         6.38 o                         
   6 -13   4         36.12         28.56         3.25 o                         
   7 -13   4          8.42          5.25         3.21 o                         
   8 -13   4         17.77         11.42         3.15 o                         
  -2 -12   4         24.68         21.00        20.39 o                         
  -1 -12   4          1.53         13.14        17.96 o                         
   0 -12   4         23.67         58.35        15.63 o                         
   2 -12   4         17.04         15.07        11.31 o                         
   3 -12   4         11.59          6.12         5.54 o                         
   4 -12   4        206.94        142.01        12.49 o                         
   5 -12   4          0.14         -3.69         2.61 o                         
   6 -12   4        140.22        130.90         7.40 o                         
   7 -12   4         50.03         47.36         4.22 o                         
   8 -12   4          9.01         15.82         2.39 o                         
   9 -12   4          0.30         -1.02         2.44 o                         
  -2 -11   4          6.69         13.85        16.15 o                         
  -1 -11   4         37.07         97.13        22.30 o                         
   0 -11   4         15.46         21.71        10.61 o                         
   2 -11   4        226.51        214.35         7.59 o                         
   3 -11   4          7.47          7.36         3.07 o                         
   4 -11   4        258.23        231.38        10.88 o                         
   5 -11   4          6.65          5.11         2.70 o                         
   6 -11   4        120.12         95.83         7.06 o                         
   7 -11   4          4.07         -0.52         3.54 o                         
   8 -11   4         26.62         25.47         4.14 o                         
   9 -11   4         26.43         33.85         2.44 o                         
  -2 -10   4         33.60         55.99        10.25 o                         
  -1 -10   4          4.64         17.33        15.87 o                         
   0 -10   4        148.13        212.36        16.26 o                         
   1 -10   4         45.22         71.11        16.30 o                         
   3 -10   4         40.44         35.14         3.05 o                         
   6 -10   4         31.08         26.14         2.35 o                         
   7 -10   4          4.86          2.00         2.96 o                         
   8 -10   4          4.48         -0.09         2.05 o                         
   9 -10   4         15.61         23.09         2.84 o                         
  10 -10   4         23.72         33.50         2.41 o                         
  -1  -9   4         61.72         77.54         7.02 o                         
   0  -9   4         35.14         38.59         9.96 o                         
   1  -9   4        294.96        311.86        17.34 o                         
   2  -9   4        645.30        647.10        26.28 o                         
   3  -9   4         72.85         62.53         3.27 o                         
   4  -9   4         65.01         64.14         2.72 o                         
   5  -9   4        165.11        134.29         6.01 o                         
   6  -9   4        235.37        272.62        28.39 o                         
   7  -9   4         11.34          9.82         2.91 o                         
   8  -9   4         25.37         36.08         2.35 o                         
   9  -9   4          2.93          3.14         1.90 o                         
  10  -9   4         49.64         76.42         3.68 o                         
  -6  -8   4          5.39          3.69         5.89 o                         
  -5  -8   4         33.91         38.63        14.19 o                         
  -3  -8   4          2.08          1.10         5.07 o                         
  -2  -8   4        141.73        204.28         8.97 o                         
   0  -8   4         75.84        100.11         3.11 o                         
   1  -8   4         45.73         42.57         2.36 o                         
   2  -8   4        563.01        548.91        18.82 o                         
   4  -8   4         80.59         74.00         5.42 o                         
   5  -8   4          0.31         -3.79         2.54 o                         
   6  -8   4          3.69          1.62         1.91 o                         
   7  -8   4         25.70         26.90         2.28 o                         
   9  -8   4          0.59          1.58         1.81 o                         
  10  -8   4         16.52         15.98         2.19 o                         
  -7  -7   4         10.74         -2.64         7.76 o                         
  -6  -7   4         76.88        104.73        16.13 o                         
  -5  -7   4          4.87          9.26         4.85 o                         
  -3  -7   4        123.62        146.03         4.13 o                         
  -2  -7   4         19.77         38.69         2.04 o                         
  -1  -7   4         81.45         92.35         2.58 o                         
   0  -7   4        154.56        149.15         6.22 o                         
   2  -7   4        611.47        573.01        18.46 o                         
   4  -7   4         55.30         57.33         3.07 o                         
   5  -7   4       1145.79       1072.23        29.50 o                         
   7  -7   4         46.79         58.36         2.60 o                         
   8  -7   4        568.10        701.77        14.14 o                         
   9  -7   4          1.92          1.84         1.95 o                         
  10  -7   4          7.66          5.07         2.95 o                         
  -7  -6   4          0.34         -0.52         5.22 o                         
  -5  -6   4          0.68          0.93         3.88 o                         
  -4  -6   4        490.13        742.38        29.35 o                         
  -3  -6   4         72.70        102.59         6.09 o                         
  -2  -6   4         13.26         14.03         1.71 o                         
  -1  -6   4        873.22        882.97        33.01 o                         
   0  -6   4        357.82        319.03         6.95 o                         
   2  -6   4       1046.55        942.57        18.86 o                         
   3  -6   4        813.50        800.87        16.38 o                         
   4  -6   4        680.52        714.91        18.47 o                         
   5  -6   4        241.85        219.16         4.58 o                         
   6  -6   4       2431.85       2437.18        66.06 o                         
   7  -6   4        112.38        121.71         3.49 o                         
   8  -6   4         20.33         23.29         2.76 o                         
   9  -6   4          0.51         -1.08         2.37 o                         
  10  -6   4         32.61         33.26         6.22 o                         
  -8  -5   4          5.86          8.33         4.43 o                         
  -7  -5   4          2.64          0.07         3.95 o                         
  -6  -5   4        358.61        515.94        24.74 o                         
  -5  -5   4         34.45         32.84         3.40 o                         
  -4  -5   4          9.71         14.63         1.83 o                         
  -3  -5   4         32.31         35.05         2.05 o                         
  -2  -5   4        122.35        131.26         4.31 o                         
  -1  -5   4       1373.39       1427.33        39.88 o                         
   0  -5   4       2206.53       1865.30        72.78 o                         
   1  -5   4          0.30          4.50         1.68 o                         
   2  -5   4       1459.85       1248.01        23.98 o                         
   3  -5   4       3179.60       2820.13        54.96 o                         
   4  -5   4       2384.25       2376.77        69.08 o                         
   5  -5   4        233.10        285.25         5.42 o                         
   6  -5   4        279.49        255.06         6.37 o                         
   8  -5   4         19.64         18.56         2.39 o                         
   9  -5   4          4.43          1.29         2.82 o                         
  10  -5   4          9.42          8.01         2.13 o                         
  -8  -4   4         53.43         60.90        13.03 o                         
  -7  -4   4         14.77         26.62         9.28 o                         
  -6  -4   4        158.51        208.27        10.67 o                         
  -5  -4   4        224.28        256.44        16.80 o                         
  -4  -4   4        181.02        201.51         6.76 o                         
  -3  -4   4        156.93        155.96         8.73 o                         
  -2  -4   4          1.59          7.49         1.42 o                         
  -1  -4   4         21.75         17.24         1.27 o                         
   0  -4   4      12810.53      12721.34       298.79 o                         
   1  -4   4       2347.09       2341.19        37.23 o                         
   2  -4   4        125.01         87.62         4.38 o                         
   3  -4   4       1500.54       1208.38        19.89 o                         
   4  -4   4        297.36        270.35         5.55 o                         
   5  -4   4       1317.40       1286.02        23.59 o                         
   6  -4   4        146.86        152.08         4.75 o                         
   7  -4   4        209.61        189.65         5.81 o                         
   8  -4   4         41.25         42.28         2.56 o                         
   9  -4   4         56.09         51.44         2.82 o                         
  10  -4   4         35.69         38.48         2.50 o                         
  -9  -3   4          0.65          7.26         5.23 o                         
  -8  -3   4         56.61         51.40        12.50 o                         
  -7  -3   4         50.11         52.52         4.67 o                         
  -6  -3   4          8.37         10.95         3.28 o                         
  -5  -3   4         11.77         13.02         6.87 o                         
  -4  -3   4         74.36         79.49         2.30 o                         
  -3  -3   4        527.39        459.02         9.89 o                         
  -2  -3   4       9994.67      10142.75       246.86 o                         
  -1  -3   4         38.44         47.55         1.70 o                         
   0  -3   4       6350.32       6093.02       121.66 o                         
   1  -3   4       6142.12       5842.80        87.82 o                         
   2  -3   4       1313.50       1285.45        31.02 o                         
   3  -3   4        746.17        768.77        22.29 o                         
   4  -3   4        468.17        411.89         8.04 o                         
   5  -3   4       2430.63       2196.36        33.61 o                         
   6  -3   4        161.01        160.76         3.94 o                         
   7  -3   4         99.78         97.06         3.03 o                         
   8  -3   4         13.63         16.87         2.28 o                         
   9  -3   4         28.27         22.66         2.40 o                         
  10  -3   4         53.83         71.95         2.97 o                         
  -9  -2   4         19.82         24.97         4.24 o                         
  -8  -2   4         31.41         42.85         7.10 o                         
  -7  -2   4        221.59        235.70        15.18 o                         
  -6  -2   4          2.90          2.39         1.92 o                         
  -5  -2   4        997.13       1087.58        43.64 o                         
  -4  -2   4       1780.66       1762.18        68.13 o                         
  -3  -2   4       1318.68       1541.02        35.49 o                         
  -2  -2   4      12636.31      12891.07       315.78 o                         
  -1  -2   4         37.51         22.16         1.16 o                         
   0  -2   4       1415.00       1503.34        22.62 o                         
   1  -2   4        344.17        383.14         9.78 o                         
   2  -2   4       3280.40       3002.94       108.15 o                         
   3  -2   4       6052.54       5611.17       105.25 o                         
   4  -2   4       2386.31       2202.76        30.87 o                         
   5  -2   4        746.42        661.37        16.29 o                         
   6  -2   4        321.76        295.19         7.86 o                         
   7  -2   4        439.92        423.54         7.84 o                         
   8  -2   4        108.65         95.90         3.66 o                         
   9  -2   4          0.37          1.23         1.99 o                         
  10  -2   4         16.51         13.42         2.51 o                         
 -10  -1   4          0.00         -2.48         2.77 o                         
  -9  -1   4         30.31         35.58         9.48 o                         
  -8  -1   4        115.35        137.46        11.93 o                         
  -7  -1   4          4.48          0.31         2.32 o                         
  -6  -1   4        311.85        305.31        18.28 o                         
  -5  -1   4        594.05        586.01        17.96 o                         
  -3  -1   4       1426.10       1397.56        42.27 o                         
  -2  -1   4       2361.52       1974.51        40.44 o                         
  -1  -1   4       2699.40       2595.46        36.21 o                         
   0  -1   4        771.50        772.58        22.39 o                         
   1  -1   4        291.16        317.82         7.91 o                         
   2  -1   4        675.34        651.16        23.17 o                         
   3  -1   4        821.51        673.53        11.70 o                         
   4  -1   4       6035.90       5638.03       101.06 o                         
   5  -1   4        195.82        183.74         4.43 o                         
   6  -1   4        394.25        364.81         6.63 o                         
   7  -1   4        251.37        222.95         5.20 o                         
   8  -1   4         75.86         85.20         3.25 o                         
   9  -1   4         51.27         41.04         3.15 o                         
  10  -1   4          8.89          8.02         3.02 o                         
 -10   0   4         16.39         19.45         2.58 o                         
  -9   0   4          5.63          3.22         2.35 o                         
  -8   0   4        271.79        334.33        11.15 o                         
  -6   0   4        314.80        307.68        15.15 o                         
  -5   0   4         23.39         34.19         1.66 o                         
  -4   0   4       2363.74       2198.09        43.23 o                         
  -3   0   4       8323.46       8051.74       204.03 o                         
  -2   0   4          2.36          1.41         0.97 o                         
  -1   0   4          5.81          3.35         0.86 o                         
   0   0   4       8654.03       9102.14       289.64 o                         
   1   0   4        312.65        301.92         6.36 o                         
   2   0   4       8203.07       7944.82       318.20 o                         
   3   0   4         55.77         58.45         3.81 o                         
   4   0   4       3179.21       2853.45        54.28 o                         
   5   0   4        248.21        234.87         4.36 o                         
   6   0   4          4.28          1.54         1.83 o                         
   7   0   4          4.29          2.28         2.49 o                         
   8   0   4         14.34         16.68         2.65 o                         
   9   0   4         63.53         65.62         3.50 o                         
  10   0   4         16.36          9.01         2.77 o                         
 -10   1   4         81.30        120.76        15.42 o                         
  -9   1   4         16.88         19.26         2.32 o                         
  -8   1   4        130.00        139.74        11.89 o                         
  -7   1   4        159.83        150.70         4.59 o                         
  -6   1   4          0.08         -2.79         1.86 o                         
  -5   1   4       1335.54       1366.82        38.10 o                         
  -4   1   4        289.61        232.74         4.82 o                         
  -3   1   4       3791.01       3439.68        55.29 o                         
  -2   1   4        372.26        375.51         8.22 o                         
  -1   1   4       8520.89       9154.22       136.77 o                         
   0   1   4        460.07        516.27        13.04 o                         
   1   1   4        697.39        695.27        12.17 o                         
   2   1   4       8416.18       7900.81       375.79 o                         
   3   1   4         31.71         33.20         1.68 o                         
   4   1   4        131.72        123.02         3.08 o                         
   5   1   4        134.06        127.43         3.57 o                         
   6   1   4         11.33         11.05         2.62 o                         
   7   1   4        192.98        185.24         5.71 o                         
   8   1   4         73.26         63.82         3.63 o                         
   9   1   4         12.80          7.79         3.08 o                         
 -10   2   4         83.36        129.16         4.25 o                         
  -9   2   4         24.35         17.49         7.00 o                         
  -8   2   4         62.15         58.97         2.98 o                         
  -7   2   4          1.99          3.10         2.01 o                         
  -6   2   4          9.03          5.69         1.41 o                         
  -5   2   4       1490.48       1312.90        52.19 o                         
  -4   2   4        323.78        224.38         5.44 o                         
  -3   2   4          0.55          2.95         1.12 o                         
  -2   2   4        930.26        828.09        15.77 o                         
  -1   2   4      16909.31      18395.18       317.59 o                         
   0   2   4       2420.95       2557.64        36.04 o                         
   1   2   4        244.95        299.32         5.78 o                         
   2   2   4       3559.67       3316.17        49.03 o                         
   3   2   4         98.38        101.00         2.86 o                         
   4   2   4        176.50        173.09         3.82 o                         
   5   2   4          6.88          7.24         4.33 o                         
   6   2   4         58.96         69.19         3.22 o                         
   7   2   4        137.77        141.64         5.43 o                         
   8   2   4        139.27        143.50         6.84 o                         
   9   2   4          2.23          5.72         4.01 o                         
 -11   3   4          0.28          0.00         2.05 o                         
 -10   3   4          8.52          6.67         2.06 o                         
  -9   3   4          3.26          1.67         6.38 o                         
  -8   3   4        257.41        300.08         6.63 o                         
  -7   3   4         45.01         39.42         5.28 o                         
  -6   3   4        235.65        221.32         9.09 o                         
  -5   3   4        384.18        366.05         7.05 o                         
  -4   3   4       4205.73       4011.21        61.17 o                         
  -3   3   4       4347.00       3873.26        55.91 o                         
  -2   3   4       3565.44       3425.14        53.45 o                         
  -1   3   4       1012.29        951.38        16.26 o                         
   0   3   4       2240.64       2069.95        60.88 o                         
   1   3   4       2636.23       2752.82        75.04 o                         
   2   3   4        611.56        597.46        14.06 o                         
   3   3   4         48.92         52.91         1.99 o                         
   4   3   4         13.40         15.97         1.65 o                         
   5   3   4         37.28         47.18         3.84 o                         
   6   3   4        285.23        279.41         8.88 o                         
   7   3   4         13.67         11.50         5.04 o                         
   8   3   4         64.39         53.48         6.82 o                         
 -11   4   4          7.76         11.03         2.70 o                         
 -10   4   4         23.78         21.36         2.37 o                         
  -8   4   4         45.39         39.37         2.08 o                         
  -7   4   4        116.61        111.92         4.49 o                         
  -6   4   4       2388.26       2203.19        79.67 o                         
  -5   4   4         84.00        104.08         2.64 o                         
  -4   4   4       2503.50       2462.29        34.30 o                         
  -3   4   4       5129.49       4675.72        70.18 o                         
  -2   4   4        100.89         56.81         2.24 o                         
  -1   4   4      11338.18      12375.91       334.50 o                         
   0   4   4       1550.61       1469.24        26.45 o                         
   1   4   4       2907.25       3033.27        76.62 o                         
   2   4   4        608.50        657.84        12.47 o                         
   3   4   4        197.42        207.01         4.15 o                         
   4   4   4         40.27         44.90         3.79 o                         
   5   4   4         42.03         44.33         4.44 o                         
   6   4   4        501.29        597.52        33.26 o                         
   7   4   4          1.32         -0.66         5.38 o                         
   8   4   4         18.45         19.40         9.40 o                         
 -11   5   4          1.84          2.50         2.36 o                         
 -10   5   4          2.21          1.47         1.90 o                         
  -9   5   4         22.19         26.90         3.49 o                         
  -8   5   4         97.08        123.93         3.21 o                         
  -7   5   4          3.85          3.49         1.99 o                         
  -6   5   4       3430.89       3281.02       113.36 o                         
  -5   5   4        165.18        139.44         3.48 o                         
  -4   5   4        162.30        175.28         4.14 o                         
  -3   5   4         63.45         78.08         2.37 o                         
  -2   5   4         17.34         31.27         1.69 o                         
  -1   5   4       5190.06       5334.72        94.28 o                         
   0   5   4       2393.11       2452.69        44.23 o                         
   1   5   4          0.81          1.12         1.87 o                         
   2   5   4         67.02         70.88         2.42 o                         
   3   5   4        339.59        378.77         9.53 o                         
   4   5   4        142.70        177.60         7.13 o                         
   5   5   4          7.78         11.94         4.70 o                         
   6   5   4        170.40        234.82        10.51 o                         
   7   5   4          0.06         -4.34         5.56 o                         
 -11   6   4          6.44          8.02         3.30 o                         
 -10   6   4          3.08          4.72         3.62 o                         
  -9   6   4         20.87         21.17         2.50 o                         
  -7   6   4          0.42          2.23         1.65 o                         
  -6   6   4        762.37        751.27        22.52 o                         
  -5   6   4        100.35         96.46         3.52 o                         
  -4   6   4        904.52        915.83        13.35 o                         
  -3   6   4       1533.05       1515.47        26.08 o                         
  -2   6   4        995.14        979.49        19.47 o                         
  -1   6   4        726.37        699.86        14.41 o                         
   0   6   4       1924.06       2107.70        74.19 o                         
   1   6   4       1380.46       1527.19        41.63 o                         
   2   6   4        310.80        372.82         8.21 o                         
   3   6   4          4.77          4.05         3.70 o                         
   5   6   4          0.51          6.63         7.31 o                         
   6   6   4         15.41         26.93         8.04 o                         
   7   6   4          5.79          7.88         7.02 o                         
 -10   7   4          0.40         -0.77         2.00 o                         
  -9   7   4          1.12          0.93         1.89 o                         
  -8   7   4        302.80        355.12        10.63 o                         
  -7   7   4         75.09         83.54         4.02 o                         
  -6   7   4         78.07         81.14         2.56 o                         
  -5   7   4        139.45        140.00         5.66 o                         
  -4   7   4        801.95        780.63        12.36 o                         
  -3   7   4        106.98         91.34         2.59 o                         
  -2   7   4       2447.99       2674.65        47.45 o                         
  -1   7   4         19.79         23.67         2.18 o                         
   0   7   4        198.54        202.85         4.33 o                         
   1   7   4        440.05        531.93        19.20 o                         
   2   7   4          1.30         -0.88         2.78 o                         
   3   7   4         11.37         14.41         4.55 o                         
   4   7   4        116.16        157.63        10.99 o                         
   5   7   4          7.88         11.65         9.00 o                         
   6   7   4          4.28          2.34         9.12 o                         
 -10   8   4         19.73         25.61         2.06 o                         
  -9   8   4         39.78         57.24         3.77 o                         
  -8   8   4         37.79         44.04         3.57 o                         
  -7   8   4         19.89         11.72         3.50 o                         
  -6   8   4        279.65        243.00        31.51 o                         
  -5   8   4         34.45         36.91         2.15 o                         
  -4   8   4        712.48        728.26        13.98 o                         
  -3   8   4          0.83         -0.53         1.84 o                         
  -2   8   4       1917.62       2148.14        61.19 o                         
  -1   8   4        204.09        214.05         4.50 o                         
   0   8   4          1.27          0.42         5.84 o                         
   1   8   4         30.71         48.09         7.31 o                         
   4   8   4         47.81         49.96        10.77 o                         
   5   8   4          2.16          4.07         9.34 o                         
 -10   9   4          9.24          8.13         2.62 o                         
  -9   9   4         70.01         69.17         4.24 o                         
  -8   9   4          6.43          6.03         1.94 o                         
  -7   9   4          2.71          0.93         2.02 o                         
  -6   9   4         57.05         46.87         2.58 o                         
  -5   9   4        130.56        127.02         3.30 o                         
  -4   9   4       1341.28       1518.99        42.82 o                         
  -3   9   4         35.97         36.26         2.76 o                         
  -2   9   4        196.60        204.50         5.11 o                         
  -1   9   4          1.48          0.75         2.39 o                         
   0   9   4         72.80         94.84        10.40 o                         
   1   9   4         30.58         49.47        10.74 o                         
   2   9   4         68.28        109.60        13.98 o                         
 -10  10   4          7.22          8.00         2.23 o                         
  -9  10   4         10.84         12.76         2.10 o                         
  -8  10   4          5.73          4.48         2.17 o                         
  -7  10   4        148.96        147.98         4.82 o                         
  -6  10   4         71.55         68.26         3.61 o                         
  -5  10   4          0.85         -0.31         2.70 o                         
  -4  10   4        398.09        465.67        25.47 o                         
  -3  10   4         43.03         37.50         3.13 o                         
  -2  10   4         68.12         66.82         3.83 o                         
  -1  10   4          0.02          3.91         7.99 o                         
   0  10   4         39.99         58.43        12.66 o                         
   1  10   4         78.73        108.73        17.65 o                         
   2  10   4         62.75         62.81        20.21 o                         
  -9  11   4          9.63          9.06         2.24 o                         
  -8  11   4          1.70          1.12         2.73 o                         
  -7  11   4         94.47         95.94         4.09 o                         
  -6  11   4         50.53         47.81         3.07 o                         
  -5  11   4         44.18         39.90         3.09 o                         
  -4  11   4        100.18        101.84         4.66 o                         
  -3  11   4         39.91         30.14         4.41 o                         
  -2  11   4         16.14         16.34         6.85 o                         
  -1  11   4          4.71          0.34        13.36 o                         
   0  11   4         19.23          2.57        20.17 o                         
   1  11   4         12.26         48.80        23.14 o                         
  -8  12   4          2.13          0.90         2.28 o                         
  -7  12   4          1.67          4.37         2.37 o                         
  -6  12   4         38.02         38.42         3.86 o                         
  -5  12   4         26.14         23.61         3.16 o                         
  -4  12   4          9.63          7.60         3.48 o                         
  -3  12   4          9.40          5.36         3.89 o                         
  -2  12   4          4.47        -11.08        13.29 o                         
  -1  12   4          4.98         26.39        17.95 o                         
   0  12   4         68.31         80.20        25.99 o                         
   1  12   4          3.84         13.25        32.70 o                         
  -7  13   4         25.37         21.40         6.13 o                         
  -6  13   4          2.31          1.82         2.99 o                         
  -5  13   4          1.50          1.14         3.45 o                         
  -4  13   4         13.79          9.47         4.09 o                         
  -3  13   4          0.46         11.10        12.16 o                         
  -2  13   4          7.67         16.98        20.61 o                         
  -1  13   4          4.84         13.57        23.25 o                         
   2 -14   5          6.39         23.69        16.98 o                         
   3 -14   5         17.29          6.10        16.18 o                         
   4 -14   5          0.24          1.12         3.98 o                         
   5 -14   5         30.62         16.05         3.78 o                         
   6 -14   5         17.13         17.07         7.60 o                         
   0 -13   5          1.01         -6.55        18.84 o                         
   1 -13   5          7.01         10.38        15.39 o                         
   2 -13   5          0.34         -0.37        11.17 o                         
   3 -13   5        132.78        156.84        64.73 o                         
   4 -13   5         19.72          9.82         3.49 o                         
   5 -13   5         39.39         33.18         3.73 o                         
   6 -13   5          8.39          5.24         3.42 o                         
   7 -13   5          0.01         -1.33         2.56 o                         
  -2 -12   5          0.93         -5.82        17.07 o                         
  -1 -12   5          0.09          8.31        16.34 o                         
   0 -12   5          0.26        -18.87        14.08 o                         
   2 -12   5         21.85         18.42         3.32 o                         
   3 -12   5        190.82        261.20        75.66 o                         
   4 -12   5          0.23         -5.02         3.35 o                         
   5 -12   5          0.00          0.34         2.77 o                         
   6 -12   5          1.06         -2.01         2.87 o                         
   7 -12   5          0.22         -1.08         2.49 o                         
   8 -12   5         32.78         37.29         2.64 o                         
  -2 -11   5          3.01          2.29        13.53 o                         
  -1 -11   5         57.91         79.28        14.64 o                         
   0 -11   5         76.04        103.87        12.33 o                         
   1 -11   5        321.94        410.63        35.69 o                         
   2 -11   5        207.89        175.41         9.82 o                         
   3 -11   5         71.74         82.44         4.23 o                         
   4 -11   5         28.81         21.25         4.43 o                         
   5 -11   5         31.13         25.98         3.01 o                         
   6 -11   5         24.07         11.08         2.54 o                         
   7 -11   5          3.55          2.92         2.37 o                         
   8 -11   5         27.53         19.80         2.69 o                         
   9 -11   5         30.07         27.58         2.96 o                         
  -3 -10   5         24.84         17.54        16.67 o                         
  -2 -10   5         41.50         41.13        10.87 o                         
   0 -10   5          8.72          1.56         9.93 o                         
   1 -10   5        322.48        346.31        12.99 o                         
   2 -10   5        460.49        413.69        25.94 o                         
   3 -10   5          8.73          5.18         2.72 o                         
   4 -10   5          0.10         -1.79         4.36 o                         
   5 -10   5         54.42         44.09         3.20 o                         
   6 -10   5         19.97         16.18         5.39 o                         
   7 -10   5        176.10        188.27         8.19 o                         
   8 -10   5          6.84          7.74         2.13 o                         
   9 -10   5         53.23         66.40         3.06 o                         
  10 -10   5         28.58         39.30         2.36 o                         
  -3  -9   5        104.53        125.84        11.22 o                         
  -2  -9   5         18.71         23.24        17.62 o                         
  -1  -9   5        119.87        157.77         8.90 o                         
   1  -9   5         15.82         17.67         2.60 o                         
   2  -9   5        167.28        191.25        11.13 o                         
   3  -9   5          1.83          1.20         3.19 o                         
   4  -9   5         40.49         39.38         2.77 o                         
   5  -9   5        205.22        220.08         8.69 o                         
   6  -9   5         14.12         10.99         2.05 o                         
   7  -9   5        405.81        511.28        16.35 o                         
   8  -9   5         53.56         58.34         4.66 o                         
   9  -9   5          4.57          6.99         3.01 o                         
  10  -9   5          0.74          0.89         2.75 o                         
  -6  -8   5          1.42          0.07         6.93 o                         
  -5  -8   5         81.59        132.28        15.94 o                         
  -4  -8   5          8.26          6.72         4.87 o                         
  -3  -8   5         51.97         59.09         3.94 o                         
  -2  -8   5         91.17        101.25         4.60 o                         
  -1  -8   5         42.08         40.95         5.12 o                         
   1  -8   5         90.06         88.39         3.01 o                         
   2  -8   5         73.81         64.64         3.01 o                         
   4  -8   5        336.90        317.06         6.05 o                         
   5  -8   5        491.60        537.58        31.38 o                         
   6  -8   5          8.16          7.88         1.99 o                         
   7  -8   5         97.93        103.85         3.40 o                         
   8  -8   5          8.43          3.34         2.58 o                         
   9  -8   5         43.85         44.66         2.77 o                         
  10  -8   5          7.48          5.48         1.90 o                         
  -7  -7   5         45.86         34.03         7.86 o                         
  -6  -7   5          5.24          3.13         7.90 o                         
  -5  -7   5         32.98         39.98        10.82 o                         
  -4  -7   5          0.33          0.73         9.06 o                         
  -3  -7   5         84.42         93.87         3.56 o                         
  -2  -7   5        302.83        338.72         9.36 o                         
  -1  -7   5        231.66        252.91         5.64 o                         
   0  -7   5         17.93         22.35         1.86 o                         
   1  -7   5        801.77        747.49        21.96 o                         
   3  -7   5        789.22        949.77        30.23 o                         
   4  -7   5        155.45        148.52         7.39 o                         
   5  -7   5        553.79        549.48        17.98 o                         
   6  -7   5        193.35        196.48         6.15 o                         
   7  -7   5          9.69         10.36         1.83 o                         
   8  -7   5          5.11          3.84         2.20 o                         
   9  -7   5         20.70         20.78         4.49 o                         
  10  -7   5          0.10         -0.85         1.85 o                         
  -7  -6   5         47.39         51.27         5.74 o                         
  -6  -6   5         16.84         27.83         6.88 o                         
  -5  -6   5          0.89          1.05         3.94 o                         
  -4  -6   5          6.08          1.12         3.42 o                         
  -3  -6   5          5.63         -0.98         2.80 o                         
  -2  -6   5         70.75         81.33         2.83 o                         
  -1  -6   5       3954.08       4191.51       153.48 o                         
   0  -6   5        853.42        870.92        34.15 o                         
   1  -6   5       1035.30        973.86        27.18 o                         
   2  -6   5       1487.29       1401.72        39.27 o                         
   3  -6   5        384.74        376.67         7.63 o                         
   4  -6   5       1055.76        994.89        18.93 o                         
   5  -6   5        576.56        560.58        10.15 o                         
   6  -6   5        708.91        649.03        21.79 o                         
   7  -6   5         42.05         36.06         2.01 o                         
   8  -6   5         41.19         46.87         2.23 o                         
   9  -6   5         31.94         36.85         2.51 o                         
  10  -6   5          0.04         -0.57         1.94 o                         
  -8  -5   5         16.78         10.35         5.29 o                         
  -7  -5   5          1.52          0.79         4.10 o                         
  -5  -5   5          3.01          6.50         2.24 o                         
  -4  -5   5          0.15          1.23         1.93 o                         
  -3  -5   5       1046.86       1075.66        46.36 o                         
  -2  -5   5         35.95         37.64         2.01 o                         
  -1  -5   5       3605.78       3598.46        77.01 o                         
   0  -5   5       1008.00        922.04        40.15 o                         
   1  -5   5         80.82         78.11         2.36 o                         
   2  -5   5         77.41         89.65         2.67 o                         
   3  -5   5        213.41        175.00         4.40 o                         
   4  -5   5       7915.41       7810.34       182.42 o                         
   5  -5   5        473.46        438.09         7.46 o                         
   6  -5   5          8.90          7.33         1.76 o                         
   7  -5   5          5.37          7.34         1.87 o                         
   8  -5   5         73.71         71.90         3.20 o                         
   9  -5   5        159.73        166.02         4.88 o                         
  10  -5   5          7.79          9.34         2.06 o                         
  -8  -4   5         28.84         28.03         6.21 o                         
  -7  -4   5          8.09          9.10         3.80 o                         
  -6  -4   5         42.44         49.06         7.46 o                         
  -5  -4   5        302.61        366.58        16.23 o                         
  -4  -4   5         67.83         67.68         2.50 o                         
  -3  -4   5       4078.92       4114.56       102.88 o                         
  -2  -4   5        201.83        226.52         9.46 o                         
  -1  -4   5        368.67        250.73         5.26 o                         
   0  -4   5          2.27         11.54         1.23 o                         
   1  -4   5        913.24        875.55        16.08 o                         
   2  -4   5       3002.76       2809.46        94.09 o                         
   3  -4   5       4696.27       4611.21        75.56 o                         
   4  -4   5       2323.51       2170.54        30.51 o                         
   5  -4   5        449.55        408.22         7.13 o                         
   6  -4   5       1269.60       1300.19        28.55 o                         
   7  -4   5        235.74        228.10         4.56 o                         
   8  -4   5          8.03          6.44         2.67 o                         
   9  -4   5        112.17        115.74         3.66 o                         
  10  -4   5         19.21         18.33         2.83 o                         
  -9  -3   5         18.23         19.12         2.94 o                         
  -8  -3   5          1.51         -2.15         3.33 o                         
  -7  -3   5         63.48         54.92         2.98 o                         
  -6  -3   5        278.05        314.71         8.33 o                         
  -5  -3   5        822.11        797.62        27.24 o                         
  -4  -3   5          4.23          5.91         1.77 o                         
  -3  -3   5       2590.49       2353.11        87.58 o                         
  -2  -3   5        603.14        563.54        13.71 o                         
  -1  -3   5       2524.94       2715.22        75.44 o                         
   0  -3   5         64.55         89.41         2.50 o                         
   1  -3   5         92.98         81.81         2.55 o                         
   2  -3   5       5511.83       5168.33       110.05 o                         
   3  -3   5       6588.57       6157.39       138.03 o                         
   4  -3   5        545.18        478.51         8.96 o                         
   5  -3   5        433.55        371.42         7.06 o                         
   6  -3   5        782.92        748.60        11.54 o                         
   7  -3   5         17.75         16.75         1.90 o                         
   8  -3   5         99.97         85.26         3.32 o                         
   9  -3   5         64.32         62.30         3.21 o                         
  10  -3   5          3.61          5.34         4.23 o                         
  -9  -2   5         27.13         32.33         3.11 o                         
  -8  -2   5         53.99         51.68         3.13 o                         
  -6  -2   5        100.74         95.93         2.97 o                         
  -5  -2   5        512.22        536.96        22.31 o                         
  -3  -2   5         34.65         20.67         1.55 o                         
  -2  -2   5        667.69        626.23        12.54 o                         
  -1  -2   5       6490.82       6661.62       100.59 o                         
   0  -2   5        377.40        401.36         7.64 o                         
   1  -2   5       3744.34       3292.80       129.58 o                         
   2  -2   5          1.41          2.00         1.84 o                         
   3  -2   5       3596.73       2976.46        88.97 o                         
   4  -2   5       1341.57       1179.92        18.95 o                         
   5  -2   5          4.72          5.14         3.05 o                         
   6  -2   5         22.03         12.69         1.81 o                         
   7  -2   5         36.70         41.98         4.47 o                         
   8  -2   5        277.42        237.40         6.43 o                         
   9  -2   5          5.18          3.87         2.08 o                         
  10  -2   5         14.28          9.31         3.13 o                         
 -10  -1   5          0.90          1.05         2.40 o                         
  -9  -1   5         35.56         31.35         2.80 o                         
  -8  -1   5         56.45         54.08        13.81 o                         
  -7  -1   5         52.46         47.16         2.44 o                         
  -6  -1   5         25.26         22.63         1.91 o                         
  -5  -1   5        381.98        397.08        11.00 o                         
  -3  -1   5         34.92         42.92         1.95 o                         
  -2  -1   5       2259.30       2172.31        36.43 o                         
  -1  -1   5          7.35          9.20         1.07 o                         
   0  -1   5       2445.14       2195.12        34.78 o                         
   1  -1   5      24111.47      24285.82       545.55 o                         
   2  -1   5         37.11         41.24         2.15 o                         
   3  -1   5        449.49        336.92         9.97 o                         
   4  -1   5        785.83        670.09        10.98 o                         
   5  -1   5         15.94         11.46         1.86 o                         
   6  -1   5        494.80        448.38         8.46 o                         
   7  -1   5        314.39        286.19        29.67 o                         
   8  -1   5         18.21         18.17         2.48 o                         
   9  -1   5          1.09         -0.05         2.61 o                         
  10  -1   5         11.84         11.74         2.83 o                         
 -10   0   5          4.01          5.25         2.26 o                         
  -9   0   5          6.60          5.01         2.32 o                         
  -8   0   5         12.14          9.32         3.15 o                         
  -7   0   5         11.29          8.78         2.10 o                         
  -5   0   5        992.59        990.83        23.69 o                         
  -4   0   5        376.12        340.59         9.06 o                         
  -3   0   5          0.73          5.29         1.27 o                         
  -2   0   5       5335.13       5158.44        69.42 o                         
  -1   0   5       2743.61       2623.01        45.69 o                         
   0   0   5         13.09         17.85         1.14 o                         
   1   0   5      18763.94      19478.50       390.42 o                         
   2   0   5        772.03        831.98        34.42 o                         
   3   0   5        965.71        941.61        38.82 o                         
   4   0   5         47.02         47.86         2.05 o                         
   5   0   5        147.25        152.27         3.57 o                         
   6   0   5        444.48        419.89         8.09 o                         
   7   0   5        392.30        393.71         9.89 o                         
   8   0   5          0.13          2.08         2.74 o                         
   9   0   5         25.83         21.46         2.90 o                         
 -10   1   5          1.80         -2.16         4.23 o                         
  -9   1   5         54.22         66.17         5.85 o                         
  -8   1   5         73.22         58.58         4.72 o                         
  -7   1   5        234.42        237.53        22.01 o                         
  -6   1   5       1568.12       1623.84        42.14 o                         
  -5   1   5       1155.77       1061.72        21.80 o                         
  -4   1   5       3476.35       3319.19        87.24 o                         
  -3   1   5       1417.82       1285.47        20.56 o                         
  -2   1   5       1046.60        846.38        17.27 o                         
  -1   1   5       9611.26       9677.67       206.78 o                         
   0   1   5       3146.06       3263.66        57.19 o                         
   1   1   5       2573.36       2506.24        44.34 o                         
   2   1   5        256.12        242.56         5.29 o                         
   3   1   5        616.06        608.99        11.30 o                         
   4   1   5          5.38          6.68         1.90 o                         
   5   1   5       1139.89       1149.01        23.26 o                         
   6   1   5        123.53        112.10         5.90 o                         
   7   1   5        404.95        392.34        13.90 o                         
   8   1   5         11.93         13.71         3.00 o                         
   9   1   5          8.50          6.27         3.43 o                         
 -10   2   5          1.37         -0.31         3.20 o                         
  -9   2   5         13.36         10.57         2.18 o                         
  -8   2   5        110.93        114.56         5.85 o                         
  -6   2   5         33.72         36.14         4.26 o                         
  -5   2   5        949.32        880.91        17.06 o                         
  -4   2   5       3161.12       2640.19        59.52 o                         
  -3   2   5       1215.66       1096.32        17.78 o                         
  -2   2   5       1366.91       1444.21        27.00 o                         
  -1   2   5       8519.33       8680.45       142.01 o                         
   0   2   5       3625.72       3622.45        62.19 o                         
   1   2   5       3601.39       4254.63       123.14 o                         
   2   2   5        869.98        981.50        16.20 o                         
   3   2   5        158.35        141.80         3.55 o                         
   4   2   5          9.12          5.52         2.18 o                         
   5   2   5       2185.93       2258.58        59.84 o                         
   6   2   5         50.72         43.02         2.91 o                         
   7   2   5         25.52         21.25         3.49 o                         
   8   2   5         14.23         16.71         3.26 o                         
   9   2   5          2.08          2.61         4.66 o                         
 -10   3   5          0.26         -1.19         2.09 o                         
  -9   3   5         48.51         52.52         2.72 o                         
  -8   3   5         47.85         44.49         2.16 o                         
  -7   3   5       1740.29       1720.39        53.19 o                         
  -6   3   5        204.36        203.86         4.90 o                         
  -5   3   5        103.34         83.97         2.48 o                         
  -4   3   5        568.72        478.02         8.60 o                         
  -3   3   5        216.19        212.21         5.44 o                         
  -2   3   5       2705.37       2470.35        38.41 o                         
  -1   3   5       1283.79       1240.13        24.71 o                         
   0   3   5         20.02         15.35         1.53 o                         
   1   3   5        614.59        776.80        12.80 o                         
   2   3   5        923.90        900.49        20.66 o                         
   4   3   5         15.73         13.78         2.14 o                         
   5   3   5        445.77        499.89        19.54 o                         
   6   3   5         55.90         40.09         4.63 o                         
   7   3   5          6.35          8.46         4.36 o                         
   8   3   5          0.17         -2.61         4.87 o                         
 -11   4   5          0.41         -0.65         1.67 o                         
 -10   4   5         35.95         33.00         2.63 o                         
  -8   4   5          1.97          2.20         1.65 o                         
  -7   4   5        161.91        153.05         7.04 o                         
  -6   4   5         23.77         22.57         2.02 o                         
  -5   4   5        277.36        249.51         5.01 o                         
  -4   4   5        268.06        259.82         5.39 o                         
  -3   4   5        156.94        150.05         3.63 o                         
  -2   4   5       3678.74       3605.05        89.25 o                         
  -1   4   5          7.37         32.87         1.75 o                         
   0   4   5        225.71        170.06         4.62 o                         
   1   4   5        627.90        653.04        12.22 o                         
   2   4   5        417.24        417.88         8.00 o                         
   4   4   5        260.18        269.15         8.41 o                         
   5   4   5         70.90         87.13         8.09 o                         
   6   4   5         19.76         11.36         5.07 o                         
   7   4   5          5.83          1.64         5.62 o                         
   8   4   5          0.42         -3.67         5.10 o                         
 -11   5   5         14.64         20.13         2.14 o                         
 -10   5   5         23.58         20.62         3.31 o                         
  -9   5   5        283.35        357.47        19.60 o                         
  -8   5   5         76.67         78.39         2.44 o                         
  -7   5   5        150.33        146.44         6.01 o                         
  -6   5   5          4.86         -1.10         4.07 o                         
  -5   5   5          6.97          3.88         1.52 o                         
  -4   5   5         92.69         78.63         3.52 o                         
  -3   5   5       2945.27       2884.59        49.16 o                         
  -2   5   5       2058.77       2089.98        47.79 o                         
  -1   5   5       2318.80       2222.99        48.82 o                         
   0   5   5       3333.78       3460.09        85.88 o                         
   1   5   5        454.11        457.61         8.75 o                         
   2   5   5          1.15          0.99         2.26 o                         
   3   5   5        563.76        611.79        12.70 o                         
   4   5   5        608.92        659.19        33.43 o                         
   5   5   5         65.05         76.91        15.23 o                         
   6   5   5         23.86         23.73         6.17 o                         
   7   5   5         20.73          9.59         6.26 o                         
 -11   6   5         23.98         37.48         2.92 o                         
 -10   6   5          6.54         10.02         1.91 o                         
  -9   6   5          0.33         -1.69         1.82 o                         
  -8   6   5         94.78        105.88         4.56 o                         
  -7   6   5        107.18         96.87         2.89 o                         
  -6   6   5         26.87         24.29         1.68 o                         
  -5   6   5        473.55        457.70         8.49 o                         
  -4   6   5        580.99        555.19         9.39 o                         
  -3   6   5       2487.24       2412.99        40.52 o                         
  -2   6   5        201.65        175.52         3.87 o                         
  -1   6   5        796.41        794.72        13.69 o                         
   0   6   5         66.47         67.75         2.91 o                         
   1   6   5        132.91        152.31         3.77 o                         
   2   6   5        283.67        285.50         7.77 o                         
   3   6   5        190.36        219.41        10.49 o                         
   4   6   5         15.11         17.07         6.03 o                         
   5   6   5         19.29          9.10         6.70 o                         
   6   6   5          4.96          5.27         7.65 o                         
   7   6   5         28.91         16.83        12.25 o                         
 -10   7   5         91.66        145.00         8.60 o                         
  -9   7   5          6.91          4.71         1.89 o                         
  -8   7   5          5.13          3.67         1.91 o                         
  -7   7   5          7.22          5.12         1.78 o                         
  -6   7   5         41.11         49.29         2.35 o                         
  -5   7   5       1543.22       1462.69        30.93 o                         
  -4   7   5        304.50        304.79         5.84 o                         
  -3   7   5        999.17       1028.50        18.70 o                         
  -2   7   5        202.77        201.38         4.34 o                         
  -1   7   5         47.80         46.65         2.71 o                         
   0   7   5         30.51         29.14         2.40 o                         
   1   7   5          2.42          1.97         2.49 o                         
   2   7   5         70.20         87.89         3.99 o                         
   4   7   5         29.81         29.39         7.26 o                         
   5   7   5         10.37          4.51         8.22 o                         
   6   7   5          1.13         -5.21         9.70 o                         
 -10   8   5         24.24         33.40         2.24 o                         
  -9   8   5         10.60         17.31         2.69 o                         
  -8   8   5        119.62        146.52         3.89 o                         
  -7   8   5        151.75        164.58         4.46 o                         
  -6   8   5         67.02         67.22         2.59 o                         
  -5   8   5        869.72        943.92        19.81 o                         
  -4   8   5         51.58         52.62         2.47 o                         
  -3   8   5        411.94        383.81         8.32 o                         
  -2   8   5         13.10         13.99         2.27 o                         
  -1   8   5         84.53         75.72         3.11 o                         
   0   8   5         17.39         11.62         2.96 o                         
   1   8   5        533.77        746.35        32.40 o                         
   2   8   5          0.09         -7.96         9.41 o                         
   4   8   5         22.42         22.17         9.21 o                         
   5   8   5         23.31         27.96        18.92 o                         
 -10   9   5          6.96          7.36         2.00 o                         
  -9   9   5          9.63         11.11         2.00 o                         
  -8   9   5         79.64        103.41         5.53 o                         
  -7   9   5        129.90        141.76         3.49 o                         
  -6   9   5         12.24         11.98         2.08 o                         
  -5   9   5        352.23        433.12        11.04 o                         
  -4   9   5        134.20        131.24         3.76 o                         
  -3   9   5        108.13         98.03         3.33 o                         
  -2   9   5         90.94         92.40         4.68 o                         
  -1   9   5         73.39         73.44         6.47 o                         
   0   9   5         31.12         51.19         8.90 o                         
   2   9   5          0.86         17.33        27.19 o                         
  -9  10   5          7.35          9.11         2.13 o                         
  -8  10   5          6.11          9.02         3.29 o                         
  -7  10   5         37.35         43.62         2.82 o                         
  -6  10   5         51.51         46.24         4.33 o                         
  -5  10   5         11.05         10.93         2.37 o                         
  -4  10   5          0.08         -1.15         2.48 o                         
  -3  10   5          5.66          5.68         2.77 o                         
  -2  10   5          0.46         -1.72         3.29 o                         
  -1  10   5        438.15        538.11        36.28 o                         
   0  10   5          1.76         -3.57        12.10 o                         
   1  10   5         74.14         84.57        19.53 o                         
   2  10   5          0.30         13.21        22.15 o                         
  -9  11   5          0.19          1.57         2.07 o                         
  -8  11   5          0.40          1.38         2.40 o                         
  -7  11   5         15.72         15.29         2.52 o                         
  -6  11   5         48.24         42.94         2.98 o                         
  -5  11   5          2.98          4.98         2.70 o                         
  -4  11   5         19.11         20.65         3.90 o                         
  -3  11   5        120.28         98.34         5.19 o                         
  -2  11   5          3.37         -0.27         3.94 o                         
  -1  11   5        179.64        214.04        38.35 o                         
   0  11   5         43.23         40.55        18.35 o                         
   1  11   5         24.17         40.27        25.13 o                         
  -8  12   5          2.23          3.19         2.38 o                         
  -7  12   5         43.83         40.27         9.93 o                         
  -6  12   5          0.85          1.98         2.57 o                         
  -5  12   5         12.34          9.51         3.05 o                         
  -4  12   5         18.14         12.56         4.31 o                         
  -3  12   5         83.05         74.62         5.74 o                         
  -2  12   5          0.08         -4.94        12.87 o                         
  -1  12   5         47.05         77.96        28.98 o                         
   0  12   5          8.62         -7.54        26.43 o                         
   1  12   5          6.89         16.14        31.56 o                         
  -6  13   5          9.90          8.93         3.66 o                         
  -5  13   5          0.09         -2.03         3.37 o                         
  -4  13   5          1.17          3.23         5.59 o                         
  -3  13   5         51.15         36.34        14.85 o                         
  -2  13   5         22.17         39.38        26.28 o                         
   2 -14   6         23.66         21.29        15.56 o                         
   3 -14   6          0.04          1.05         3.54 o                         
   4 -14   6         15.18          9.75         3.83 o                         
   5 -14   6          0.01         -4.00         6.38 o                         
   0 -13   6         27.21         57.30        19.39 o                         
   1 -13   6          0.03          6.96        15.82 o                         
   2 -13   6         82.84        164.50        16.50 o                         
   3 -13   6          0.74          3.72         3.91 o                         
   4 -13   6         10.67          8.56         3.73 o                         
   5 -13   6         12.77          9.66         3.40 o                         
   6 -13   6          2.99          2.39         3.13 o                         
   7 -13   6          2.75         -2.00         2.93 o                         
  -2 -12   6          3.79          1.26        16.32 o                         
  -1 -12   6         12.71         -0.57        16.70 o                         
   0 -12   6         48.82         68.16        15.45 o                         
   1 -12   6         12.79          1.12        11.34 o                         
   2 -12   6         16.70         17.27         3.77 o                         
   3 -12   6         37.02         31.64         3.80 o                         
   4 -12   6         37.42         36.45         3.68 o                         
   5 -12   6          8.14          3.72         2.90 o                         
   6 -12   6         83.09        108.68         5.71 o                         
   7 -12   6         10.39          9.28         3.15 o                         
   8 -12   6         32.27         25.36         2.74 o                         
  -3 -11   6         11.57         13.50        14.81 o                         
  -2 -11   6          4.03         -2.95        18.57 o                         
  -1 -11   6         34.15         23.25        14.07 o                         
   0 -11   6         63.55         75.24        11.10 o                         
   1 -11   6         47.00         45.17         3.41 o                         
   2 -11   6         18.28         14.54         3.89 o                         
   3 -11   6         33.81         31.65         3.27 o                         
   4 -11   6         49.12         39.96         3.53 o                         
   5 -11   6         25.39         21.53         2.70 o                         
   7 -11   6         11.03          8.31         2.29 o                         
   8 -11   6          2.70          3.23         2.14 o                         
   9 -11   6          0.13         -0.55         2.03 o                         
  -3 -10   6          0.03          0.43        12.31 o                         
  -2 -10   6         63.50         91.36        17.26 o                         
  -1 -10   6         52.59         73.59        13.43 o                         
   0 -10   6         73.34         86.90         9.51 o                         
   1 -10   6        254.72        250.64        25.00 o                         
   2 -10   6         59.83         49.85         3.44 o                         
   3 -10   6        300.29        374.98        12.55 o                         
   5 -10   6         12.27         12.38         2.40 o                         
   6 -10   6        259.85        227.04        14.67 o                         
   7 -10   6         12.94         12.61         2.64 o                         
   8 -10   6         29.64         28.50         2.62 o                         
   9 -10   6          0.71         -1.69         2.00 o                         
  -5  -9   6          5.38          2.47         6.99 o                         
  -4  -9   6          0.05          0.02         6.82 o                         
  -3  -9   6         49.95         57.24        10.05 o                         
  -2  -9   6        103.57        131.64         9.48 o                         
  -1  -9   6        136.08        170.33         8.27 o                         
   0  -9   6        174.39        183.69         6.35 o                         
   1  -9   6         97.97         92.95         3.77 o                         
   2  -9   6        392.34        375.04        13.35 o                         
   3  -9   6         28.59         31.63         3.08 o                         
   4  -9   6       1309.90       1625.94        61.73 o                         
   5  -9   6        169.24        145.89         6.94 o                         
   6  -9   6         61.64         58.92         2.68 o                         
   7  -9   6         15.45         14.87         2.24 o                         
   8  -9   6         23.42         21.06         2.29 o                         
   9  -9   6          4.01          2.14         2.08 o                         
  10  -9   6         30.71         42.44         2.37 o                         
  -6  -8   6          1.60          0.06         6.44 o                         
  -5  -8   6          2.20         -1.88         5.67 o                         
  -4  -8   6          4.60          6.06         6.63 o                         
  -3  -8   6         27.85         37.32         3.94 o                         
  -2  -8   6        575.59        696.19        27.35 o                         
  -1  -8   6         23.69         22.58         2.54 o                         
   0  -8   6        339.15        351.42        15.19 o                         
   1  -8   6       1133.07       1125.66        32.57 o                         
   2  -8   6       1197.55       1248.24        48.67 o                         
   3  -8   6        664.69        712.90        21.55 o                         
   4  -8   6        194.24        172.27         4.27 o                         
   5  -8   6        214.14        217.84         5.69 o                         
   6  -8   6         85.30         80.91         3.16 o                         
   7  -8   6         26.87         27.22         2.16 o                         
   8  -8   6         15.03         18.11         2.21 o                         
   9  -8   6          0.66         -0.78         1.94 o                         
  10  -8   6         81.55        138.84        14.59 o                         
  -7  -7   6         13.02          8.94         4.85 o                         
  -6  -7   6          0.09          6.33         5.26 o                         
  -5  -7   6          0.73          2.04         5.99 o                         
  -4  -7   6        229.17        247.27        14.38 o                         
  -3  -7   6         40.87         42.67         3.80 o                         
  -2  -7   6        723.27        862.98        18.91 o                         
  -1  -7   6        250.24        246.87         6.38 o                         
   0  -7   6        457.61        481.16        13.60 o                         
   1  -7   6          1.06          1.40         1.98 o                         
   2  -7   6        402.59        377.58         8.37 o                         
   3  -7   6       1509.28       1573.96        50.49 o                         
   4  -7   6         10.56         14.78         1.84 o                         
   5  -7   6          0.02         -1.65         2.18 o                         
   6  -7   6         23.42         15.57         1.79 o                         
   7  -7   6        205.27        218.66         5.00 o                         
   8  -7   6        314.21        352.50         9.88 o                         
   9  -7   6          0.65          0.15         1.89 o                         
  10  -7   6         32.51         30.23         2.82 o                         
  -7  -6   6          0.17         -2.80         4.54 o                         
  -6  -6   6         41.16         51.12         5.40 o                         
  -5  -6   6         16.99         21.11         4.23 o                         
  -3  -6   6         80.06         76.39         3.75 o                         
  -2  -6   6        497.93        576.35        13.26 o                         
  -1  -6   6        191.29        191.05         5.23 o                         
   0  -6   6         34.90         37.79         2.39 o                         
   1  -6   6        919.57        935.70        22.87 o                         
   2  -6   6        549.05        497.56        14.37 o                         
   3  -6   6        816.35        756.56        14.41 o                         
   4  -6   6        189.96        186.44         4.80 o                         
   5  -6   6        947.04        945.12        18.17 o                         
   6  -6   6         99.93        100.52         2.95 o                         
   7  -6   6         67.55         59.45         2.46 o                         
   8  -6   6        356.05        386.10         8.41 o                         
   9  -6   6          4.81          5.26         2.12 o                         
  10  -6   6          0.53         -0.53         1.93 o                         
  -8  -5   6         24.81         14.92         7.55 o                         
  -7  -5   6         27.71         26.31         4.67 o                         
  -6  -5   6        217.87        260.67         9.36 o                         
  -5  -5   6          1.85         -2.18         2.32 o                         
  -3  -5   6         17.62         14.31         2.17 o                         
  -2  -5   6        370.33        389.15        12.23 o                         
  -1  -5   6         40.42         41.19         2.12 o                         
   0  -5   6          9.72          9.01         1.74 o                         
   1  -5   6       2873.87       2918.26        63.81 o                         
   2  -5   6        915.43        755.46        14.91 o                         
   3  -5   6        334.09        337.51         7.14 o                         
   4  -5   6        646.00        645.44        11.83 o                         
   5  -5   6        692.23        611.44        10.12 o                         
   6  -5   6        346.83        315.40         6.00 o                         
   7  -5   6         63.73         70.96         2.90 o                         
   8  -5   6         78.64         78.82         3.05 o                         
   9  -5   6         43.68         45.48         2.38 o                         
  10  -5   6         10.14          9.70         2.15 o                         
  -8  -4   6         58.92         81.11         5.72 o                         
  -7  -4   6         35.17         34.63         2.89 o                         
  -6  -4   6        389.55        421.54        16.70 o                         
  -5  -4   6         62.71         64.97         2.78 o                         
  -4  -4   6         25.58         22.97         2.23 o                         
  -3  -4   6        116.14        113.95         3.40 o                         
  -2  -4   6        730.26        736.78        20.92 o                         
  -1  -4   6         16.40         24.28         1.78 o                         
   0  -4   6       3506.45       3340.16       132.04 o                         
   1  -4   6        126.42        166.84         4.23 o                         
   2  -4   6       4633.32       3966.69        70.29 o                         
   3  -4   6        253.03        182.83         5.73 o                         
   4  -4   6       1507.97       1483.28        21.97 o                         
   5  -4   6        200.08        156.14         3.65 o                         
   6  -4   6        238.97        210.53        11.12 o                         
   7  -4   6        527.44        487.42        20.34 o                         
   8  -4   6         23.51         22.79         3.99 o                         
   9  -4   6          4.45          3.20         1.87 o                         
  10  -4   6          0.79         -0.17         2.21 o                         
  -9  -3   6         19.23         18.62         3.55 o                         
  -8  -3   6         49.07         39.70         3.07 o                         
  -7  -3   6         11.23          9.34         2.60 o                         
  -6  -3   6         48.63         45.17         2.53 o                         
  -5  -3   6        420.01        419.43        10.94 o                         
  -4  -3   6         65.78         67.16         2.54 o                         
  -3  -3   6          0.35          0.15         1.76 o                         
  -2  -3   6        189.38        209.08         4.61 o                         
  -1  -3   6        539.04        529.11        10.24 o                         
   0  -3   6       8044.35       7352.19       100.77 o                         
   1  -3   6        537.73        522.03        10.01 o                         
   2  -3   6       6917.28       6698.25       142.15 o                         
   3  -3   6        310.68        227.82         8.03 o                         
   4  -3   6         28.56         28.96         1.98 o                         
   5  -3   6       1403.50       1309.38        20.13 o                         
   6  -3   6        273.37        260.43         4.91 o                         
   7  -3   6        185.84        171.79         5.05 o                         
   8  -3   6         22.42         20.33         4.05 o                         
   9  -3   6          9.13          9.73         2.25 o                         
  10  -3   6          9.16          5.04         1.93 o                         
  -9  -2   6          3.91          4.06         2.59 o                         
  -8  -2   6          0.02         -3.64         2.43 o                         
  -7  -2   6        316.82        343.02        23.61 o                         
  -6  -2   6         32.92         34.87         2.61 o                         
  -5  -2   6        100.65         81.45         2.76 o                         
  -4  -2   6         13.89         16.19         1.91 o                         
  -3  -2   6       1781.38       1662.69        48.96 o                         
  -2  -2   6       2301.97       2076.34        38.06 o                         
  -1  -2   6          3.49          3.83         1.45 o                         
   0  -2   6      17437.21      17173.13       246.64 o                         
   1  -2   6       2449.65       2501.83        48.65 o                         
   2  -2   6         23.11         35.64         1.87 o                         
   3  -2   6        124.75        110.14         5.97 o                         
   4  -2   6          1.12          3.84         1.59 o                         
   5  -2   6       1561.70       1400.77        25.97 o                         
   6  -2   6        748.06        673.91        12.08 o                         
   7  -2   6          3.97          4.52         2.03 o                         
   8  -2   6        111.35        102.19         3.53 o                         
   9  -2   6        112.96        107.71         4.72 o                         
  10  -2   6          0.77         -1.38         2.40 o                         
 -10  -1   6          2.91          2.28         2.35 o                         
  -9  -1   6         15.04         13.38         2.43 o                         
  -8  -1   6         32.13         30.97         2.55 o                         
  -7  -1   6        212.57        218.04         6.53 o                         
  -6  -1   6         56.27         50.13         2.31 o                         
  -5  -1   6        541.91        569.67        12.35 o                         
  -4  -1   6       1551.73       1482.16        62.47 o                         
  -3  -1   6       1039.07        911.68        23.75 o                         
  -2  -1   6       9051.28       8594.02       155.15 o                         
  -1  -1   6        108.91        104.05         3.42 o                         
   0  -1   6       1137.11        840.12        17.68 o                         
   1  -1   6        179.56        178.64         7.03 o                         
   2  -1   6        591.18        529.64        18.09 o                         
   3  -1   6          1.28          4.43         1.58 o                         
   4  -1   6        962.00        904.56        15.48 o                         
   5  -1   6        145.38        133.65         3.69 o                         
   6  -1   6       1440.75       1283.79        30.36 o                         
   7  -1   6        203.31        187.42         4.79 o                         
   8  -1   6          7.50          7.74         2.38 o                         
   9  -1   6         60.02         53.79         3.59 o                         
  10  -1   6         13.26         10.00         2.44 o                         
 -10   0   6          2.54          1.54         2.34 o                         
  -9   0   6         40.07         28.72         3.25 o                         
  -8   0   6        106.65        134.04         4.36 o                         
  -7   0   6          9.81         10.90         2.21 o                         
  -5   0   6        632.06        573.04        12.44 o                         
  -4   0   6       1359.31       1297.81        38.95 o                         
  -3   0   6         12.93         19.74         1.60 o                         
  -2   0   6       3791.28       3399.87        47.61 o                         
  -1   0   6       3086.01       2846.48        48.51 o                         
   0   0   6       1301.09       1428.75        52.40 o                         
   1   0   6        143.66        148.67         4.27 o                         
   2   0   6         16.03         17.61         1.61 o                         
   3   0   6         16.21         15.91         1.67 o                         
   4   0   6       4548.92       4474.26        72.20 o                         
   5   0   6          0.73         -1.27         1.96 o                         
   6   0   6        230.10        205.94         6.60 o                         
   7   0   6        213.02        214.12        19.45 o                         
   8   0   6         11.22          6.51         3.38 o                         
   9   0   6         19.90         15.60         2.90 o                         
 -10   1   6          9.04          7.27         2.25 o                         
  -9   1   6          1.64          3.65         1.91 o                         
  -7   1   6          2.88          3.11         1.79 o                         
  -6   1   6       1283.44       1188.85        29.02 o                         
  -5   1   6       1100.53        937.27        27.90 o                         
  -4   1   6         22.97         26.52         1.59 o                         
  -3   1   6       3941.21       3589.58        57.65 o                         
  -2   1   6       1233.25       1037.24        18.48 o                         
  -1   1   6        470.01        397.66         8.40 o                         
   0   1   6          3.48          9.54         1.42 o                         
   1   1   6       1721.84       1553.16        38.29 o                         
   2   1   6       2283.59       2112.76        32.83 o                         
   3   1   6         34.47         35.25         2.14 o                         
   4   1   6       2732.56       2888.55        43.72 o                         
   5   1   6          2.64          4.90         2.13 o                         
   6   1   6         40.96         38.93         2.64 o                         
   7   1   6          2.30          3.24         3.26 o                         
   8   1   6          3.73          6.77         3.08 o                         
   9   1   6         13.00          9.93         3.24 o                         
 -10   2   6         80.42        111.35         3.90 o                         
  -9   2   6          0.06          1.04         1.88 o                         
  -7   2   6        145.27        134.77         3.59 o                         
  -6   2   6         44.64         43.07         1.93 o                         
  -5   2   6         48.63         51.78         2.01 o                         
  -4   2   6         67.02         63.67         2.70 o                         
  -3   2   6       3330.21       2927.08        41.53 o                         
  -2   2   6       1764.29       1657.78        29.02 o                         
  -1   2   6        648.78        664.41        12.44 o                         
   0   2   6        479.65        530.47        11.45 o                         
   1   2   6       5410.65       5844.74       145.01 o                         
   2   2   6       3033.47       2837.87        64.52 o                         
   3   2   6        559.45        586.73        11.06 o                         
   4   2   6       1040.11       1084.45        26.23 o                         
   5   2   6         46.76         31.13         2.91 o                         
   6   2   6          0.69          2.02         2.82 o                         
   7   2   6         10.29         11.18         3.56 o                         
   8   2   6         34.23         33.97         5.82 o                         
   9   2   6          4.08          6.33         4.26 o                         
 -10   3   6        117.55        161.01         6.50 o                         
  -9   3   6          0.25         -0.36         1.88 o                         
  -8   3   6          5.00          5.48         1.81 o                         
  -7   3   6         81.70         77.42         2.97 o                         
  -6   3   6        246.30        211.89         4.98 o                         
  -5   3   6       1307.33       1239.69        54.73 o                         
  -4   3   6       1852.68       1728.27        25.05 o                         
  -3   3   6          8.05          3.19         1.62 o                         
  -2   3   6       4628.01       4463.19        75.88 o                         
  -1   3   6       7437.23       7814.56       128.06 o                         
   0   3   6        912.72       1248.32        25.75 o                         
   1   3   6         63.10         57.85         2.68 o                         
   2   3   6       5666.36       6332.79       163.63 o                         
   3   3   6       1427.83       1438.38        78.28 o                         
   4   3   6         18.56         15.79         2.87 o                         
   5   3   6          6.93          8.40         2.74 o                         
   6   3   6          0.55         -0.59         3.11 o                         
   7   3   6         12.14         10.98         5.06 o                         
   8   3   6         91.18         93.60         8.46 o                         
 -10   4   6         21.25         23.50         2.30 o                         
  -9   4   6         10.24          6.79         2.01 o                         
  -8   4   6         83.13         84.40         3.00 o                         
  -7   4   6         17.67         14.17         1.95 o                         
  -6   4   6          0.30          1.00         1.50 o                         
  -5   4   6        608.53        547.52        10.50 o                         
  -4   4   6       4450.06       4199.92        55.33 o                         
  -3   4   6        667.47        610.72        10.51 o                         
  -2   4   6        125.86         95.15         2.97 o                         
  -1   4   6        468.29        400.96         8.69 o                         
   0   4   6        153.33        114.83         3.30 o                         
   1   4   6       1572.09       1573.20        45.93 o                         
   2   4   6        732.84        798.07        21.29 o                         
   3   4   6        102.88         98.15         3.65 o                         
   4   4   6          9.51         13.99         2.68 o                         
   5   4   6          5.17          2.28         4.26 o                         
   6   4   6        117.00        119.12         8.59 o                         
   7   4   6          0.01         -5.79         5.42 o                         
   8   4   6         39.16          7.66         5.64 o                         
 -10   5   6          0.89          1.18         1.91 o                         
  -9   5   6          0.09          0.54         1.96 o                         
  -8   5   6         59.19         64.28         5.89 o                         
  -7   5   6         16.25         17.81         1.85 o                         
  -6   5   6       2181.45       2185.62        55.86 o                         
  -5   5   6          0.04         -1.70         1.69 o                         
  -4   5   6       2568.83       2498.10        36.06 o                         
  -3   5   6       1220.65       1087.92        17.60 o                         
  -2   5   6          1.17          3.69         1.71 o                         
  -1   5   6        153.44        147.16         3.86 o                         
   0   5   6       1580.04       1668.98        28.92 o                         
   1   5   6        324.17        346.37         6.66 o                         
   2   5   6        273.11        291.87         6.10 o                         
   3   5   6         18.19         18.61         3.03 o                         
   4   5   6        228.40        241.78        11.70 o                         
   5   5   6         66.99         85.63         7.27 o                         
   6   5   6        151.02        186.27        16.09 o                         
   7   5   6          0.79         -2.46        10.60 o                         
 -10   6   6          0.38         -0.20         1.91 o                         
  -9   6   6         26.32         31.58         2.14 o                         
  -8   6   6         19.43         29.37         2.18 o                         
  -7   6   6         41.52         38.23         2.13 o                         
  -6   6   6       1703.50       1656.19        71.27 o                         
  -5   6   6         60.40         62.54         2.40 o                         
  -4   6   6        260.17        245.91         4.89 o                         
  -3   6   6          6.51          5.07         1.85 o                         
  -2   6   6        245.42        224.92         5.02 o                         
  -1   6   6        223.89        209.88         4.92 o                         
   0   6   6       1428.93       1510.24        30.56 o                         
   1   6   6        147.23        161.91         4.52 o                         
   2   6   6        192.39        182.72         6.91 o                         
   3   6   6        134.58        165.51         5.82 o                         
   4   6   6        190.21        212.68        10.96 o                         
   5   6   6          1.53          4.04         7.05 o                         
   6   6   6         70.45         78.85        12.60 o                         
 -10   7   6          0.52         -1.63         1.94 o                         
  -9   7   6         87.06        110.32         4.39 o                         
  -8   7   6        207.95        259.37        14.87 o                         
  -7   7   6          6.05          7.49         1.66 o                         
  -6   7   6        338.93        330.78        14.38 o                         
  -5   7   6         74.76         79.64         4.65 o                         
  -4   7   6         25.05         20.20         2.11 o                         
  -3   7   6         42.54         47.81         2.92 o                         
  -2   7   6        398.73        408.31        10.35 o                         
  -1   7   6        408.60        426.52        14.20 o                         
   0   7   6        904.08        946.38        21.24 o                         
   1   7   6        306.00        321.01         9.05 o                         
   2   7   6        239.80        264.46         8.47 o                         
   3   7   6         55.30         79.71         5.28 o                         
   4   7   6         80.89        107.00        15.38 o                         
   5   7   6         18.00         32.77         8.92 o                         
   6   7   6         26.50         24.72         8.66 o                         
 -10   8   6          1.89          0.15         1.86 o                         
  -9   8   6         43.08         44.95         2.56 o                         
  -8   8   6        131.85        154.46         4.99 o                         
  -7   8   6        148.90        159.38         5.14 o                         
  -6   8   6         33.33         37.84         2.32 o                         
  -5   8   6         12.29          9.27         2.64 o                         
  -4   8   6         39.28         39.13         2.54 o                         
  -3   8   6          0.16          1.23         2.27 o                         
  -2   8   6        716.86        743.43        17.88 o                         
  -1   8   6         37.56         32.08         3.15 o                         
   0   8   6        351.71        345.14        19.28 o                         
   1   8   6         71.75         84.13         4.38 o                         
   2   8   6        119.36        158.94         7.21 o                         
   3   8   6          9.46          8.83         5.97 o                         
   4   8   6         19.83         21.75         8.71 o                         
   5   8   6          9.52         10.27        10.17 o                         
 -10   9   6          0.39          1.17         1.84 o                         
  -9   9   6          9.97         13.05         2.52 o                         
  -8   9   6         46.72         60.66         2.75 o                         
  -7   9   6         63.67         66.87         2.74 o                         
  -6   9   6          7.20          6.99         2.08 o                         
  -5   9   6         56.93         49.09         2.68 o                         
  -4   9   6        173.77        157.11        10.82 o                         
  -3   9   6          2.06          2.88         2.61 o                         
  -2   9   6        372.18        375.83        10.48 o                         
  -1   9   6          8.00          8.90         4.06 o                         
   0   9   6        176.46        183.96        22.99 o                         
   1   9   6         10.95         12.14        12.85 o                         
   2   9   6          4.04        -11.95        14.17 o                         
  -9  10   6         45.14         36.91         2.95 o                         
  -8  10   6         38.10         43.03         4.76 o                         
  -7  10   6          2.99          2.00         2.18 o                         
  -6  10   6         26.03         19.56         2.37 o                         
  -5  10   6         79.98         69.85         3.17 o                         
  -4  10   6        128.98        111.52         4.03 o                         
  -3  10   6          4.29          4.74         3.12 o                         
  -2  10   6        230.94        209.45        15.20 o                         
  -1  10   6          3.79          5.18         3.46 o                         
   0  10   6         21.09         31.31        14.45 o                         
   1  10   6          0.37        -27.02        18.01 o                         
   2  10   6          8.37         22.05        32.47 o                         
  -9  11   6          2.79          1.12         2.43 o                         
  -8  11   6          7.76          7.27         2.23 o                         
  -7  11   6         55.56         51.70         4.36 o                         
  -6  11   6         55.10         42.55         3.27 o                         
  -5  11   6          7.85          9.75         2.64 o                         
  -4  11   6        128.28         90.49         4.76 o                         
  -3  11   6         61.78         49.34        10.35 o                         
  -2  11   6         30.89         25.64         5.14 o                         
  -1  11   6          7.54         13.93        15.47 o                         
   0  11   6         28.22         59.57        19.60 o                         
   1  11   6          0.09          9.82        26.90 o                         
   2  11   6         23.36         31.97        58.37 o                         
  -8  12   6         20.43         21.23         2.58 o                         
  -7  12   6         14.62         10.00         3.57 o                         
  -6  12   6          8.84          6.42         2.81 o                         
  -5  12   6          0.34         -1.41         2.88 o                         
  -4  12   6         24.73         19.46         3.84 o                         
  -3  12   6         24.76         13.48         4.59 o                         
  -2  12   6         59.97         78.81        15.21 o                         
  -1  12   6          2.39         21.92        27.03 o                         
   0  12   6         21.24         73.59        26.43 o                         
  -6  13   6          0.04          1.12         2.98 o                         
  -5  13   6         23.15         15.58         4.46 o                         
  -4  13   6         10.21          6.21         4.13 o                         
  -3  13   6          5.68          5.49         6.78 o                         
  -2  13   6         60.82         22.77        18.18 o                         
   3 -14   7          0.30          0.04         3.78 o                         
   4 -14   7          0.33         -2.79         3.70 o                         
   5 -14   7          5.10          3.10         3.72 o                         
   0 -13   7         17.22          7.02        29.94 o                         
   1 -13   7          1.14          1.70        16.14 o                         
   2 -13   7          0.04          0.25         3.96 o                         
   3 -13   7         52.70         29.12         4.77 o                         
   4 -13   7          4.62          5.31         3.48 o                         
   5 -13   7         39.85         41.22         8.59 o                         
   6 -13   7          6.64         13.15         3.80 o                         
   7 -13   7         24.83         20.30         4.90 o                         
  -2 -12   7         40.72         44.79        47.65 o                         
  -1 -12   7          2.62         -5.12        15.89 o                         
   0 -12   7          0.17          7.27        14.44 o                         
   1 -12   7         49.15         40.96        11.49 o                         
   2 -12   7         23.57         20.97         4.01 o                         
   3 -12   7         55.59         40.74         4.09 o                         
   4 -12   7          3.58          2.57         3.21 o                         
   5 -12   7         78.97         79.12        10.26 o                         
   6 -12   7          4.55          5.94         2.93 o                         
   7 -12   7          0.13         -0.19         2.57 o                         
   8 -12   7          2.65          0.26         2.34 o                         
  -3 -11   7         32.45         31.21        13.19 o                         
  -2 -11   7          3.52         -1.56        13.68 o                         
  -1 -11   7         57.82         84.37        17.69 o                         
   0 -11   7         26.02         27.53         9.97 o                         
   1 -11   7        249.84        303.21        21.70 o                         
   2 -11   7          4.27          5.41         3.41 o                         
   3 -11   7        100.51         97.47         4.56 o                         
   4 -11   7          1.08          2.32         3.18 o                         
   5 -11   7          2.56          2.02         2.58 o                         
   6 -11   7          0.12         -1.55         2.58 o                         
   7 -11   7          0.35         -0.61         2.30 o                         
   8 -11   7         22.39         18.41         2.80 o                         
   9 -11   7          8.30          6.88         2.26 o                         
  -3 -10   7         14.54         21.55        15.70 o                         
  -2 -10   7          0.25          2.44         9.61 o                         
  -1 -10   7        243.26        285.94        35.13 o                         
   0 -10   7        196.60        229.13         8.20 o                         
   1 -10   7        296.10        276.86         9.92 o                         
   2 -10   7         71.19         64.61         6.97 o                         
   3 -10   7         85.14         87.75         3.91 o                         
   4 -10   7         23.47         22.49         2.72 o                         
   5 -10   7          1.98          2.53         2.70 o                         
   6 -10   7          4.30          3.17         2.52 o                         
   7 -10   7          4.86          6.71         2.69 o                         
   8 -10   7          0.28          1.10         2.08 o                         
   9 -10   7         93.98        124.23         9.32 o                         
  -5  -9   7          1.75          3.76         7.78 o                         
  -4  -9   7          0.01         -3.18         6.55 o                         
  -3  -9   7        293.90        491.78        39.69 o                         
  -2  -9   7         68.62         68.97         4.41 o                         
  -1  -9   7        496.22        667.07        36.76 o                         
   0  -9   7         31.30         23.81         3.49 o                         
   1  -9   7         18.27         21.54         3.50 o                         
   2  -9   7        186.18        156.69         6.61 o                         
   3  -9   7        123.27        118.77         3.84 o                         
   4  -9   7        227.66        234.02        54.54 o                         
   5  -9   7          3.34          5.97         2.13 o                         
   6  -9   7         74.35         81.73         3.83 o                         
   7  -9   7        159.03        187.43         5.02 o                         
   8  -9   7          3.06          1.00         2.02 o                         
   9  -9   7         75.82         78.59         6.01 o                         
  10  -9   7          5.38          2.68         2.13 o                         
  -6  -8   7          0.77          9.37         8.47 o                         
  -5  -8   7         98.33        103.56        20.81 o                         
  -4  -8   7         18.21         17.86         3.85 o                         
  -3  -8   7        198.59        241.79         9.14 o                         
  -2  -8   7         60.60         71.36         3.87 o                         
  -1  -8   7        225.93        212.79        16.86 o                         
   0  -8   7        395.83        433.48        30.06 o                         
   1  -8   7         55.21         56.32         3.05 o                         
   2  -8   7        995.68       1002.99        28.52 o                         
   3  -8   7        393.82        391.16        10.06 o                         
   4  -8   7        461.03        465.48        20.18 o                         
   5  -8   7        102.01        100.07         3.11 o                         
   6  -8   7        110.44        111.81         3.63 o                         
   7  -8   7        486.11        537.35        21.81 o                         
   8  -8   7          3.74          4.34         2.92 o                         
   9  -8   7          4.90          4.08         2.08 o                         
  10  -8   7          1.13         -0.87         1.82 o                         
  -7  -7   7         13.38         15.03         6.31 o                         
  -6  -7   7         13.84         16.12         5.05 o                         
  -5  -7   7        208.89        203.90        25.08 o                         
  -4  -7   7          7.71         10.77         4.83 o                         
  -3  -7   7         66.03         60.86         4.25 o                         
  -2  -7   7         19.49         14.92         3.85 o                         
  -1  -7   7          0.44          0.76         2.45 o                         
   1  -7   7       1001.33       1040.68        30.30 o                         
   2  -7   7          5.72          6.60         2.25 o                         
   3  -7   7        580.59        645.89        13.95 o                         
   4  -7   7       1094.71       1152.86        24.54 o                         
   5  -7   7        749.38        740.79        11.45 o                         
   6  -7   7          0.43          0.73         1.96 o                         
   7  -7   7         86.30         81.68         3.19 o                         
   8  -7   7         38.86         41.52         2.78 o                         
   9  -7   7         10.02          9.34         2.10 o                         
  10  -7   7          0.13         -0.71         2.03 o                         
  -7  -6   7         47.84         43.69         5.26 o                         
  -6  -6   7          3.32          4.22         4.44 o                         
  -5  -6   7         55.15         49.30         3.63 o                         
  -4  -6   7          2.23          4.75         3.00 o                         
  -3  -6   7         14.11         13.42         2.77 o                         
  -2  -6   7        115.60        129.38         3.97 o                         
  -1  -6   7        206.84        201.98         5.02 o                         
   0  -6   7        177.03        183.82         5.10 o                         
   1  -6   7       3446.53       3433.26        72.95 o                         
   2  -6   7       1951.70       1893.50        55.62 o                         
   3  -6   7        668.40        692.93        15.59 o                         
   4  -6   7        157.64        142.35         4.00 o                         
   5  -6   7         84.79         67.27         3.56 o                         
   6  -6   7        332.18        331.60         6.88 o                         
   7  -6   7         29.74         29.68         2.30 o                         
   8  -6   7         15.72         12.94         2.00 o                         
   9  -6   7         18.61         16.40         2.70 o                         
  10  -6   7          3.42          0.23         1.97 o                         
  -8  -5   7          0.76          1.71         3.72 o                         
  -7  -5   7         24.28         17.28         4.05 o                         
  -6  -5   7         35.89         35.34         3.05 o                         
  -5  -5   7          5.31         10.48         2.89 o                         
  -4  -5   7         50.50         67.79         3.63 o                         
  -3  -5   7         23.10         26.31         2.50 o                         
  -2  -5   7         23.10         21.75         2.89 o                         
  -1  -5   7       2587.54       2675.99        72.73 o                         
   0  -5   7          3.67          2.56         1.92 o                         
   1  -5   7       4179.37       4087.97       104.41 o                         
   2  -5   7       1675.18       1543.98        46.52 o                         
   3  -5   7        104.32        111.53         4.16 o                         
   4  -5   7        700.01        677.88        11.45 o                         
   5  -5   7        182.21        161.50         3.80 o                         
   6  -5   7        518.16        483.47         8.23 o                         
   7  -5   7          0.10          2.58         2.07 o                         
   8  -5   7         60.18         58.49         3.30 o                         
   9  -5   7         21.20         20.61         2.29 o                         
  10  -5   7          7.30          6.31         2.10 o                         
  -8  -4   7         14.46         16.20         2.94 o                         
  -7  -4   7         32.39         31.33         2.96 o                         
  -6  -4   7         74.79         67.83         3.74 o                         
  -5  -4   7          0.40          1.09         2.25 o                         
  -4  -4   7        229.22        245.23         6.85 o                         
  -2  -4   7         74.87         74.40         3.43 o                         
  -1  -4   7       9163.06       9346.07       115.41 o                         
   0  -4   7        192.37        188.22         4.67 o                         
   1  -4   7         97.99        137.97         3.69 o                         
   2  -4   7        305.04        249.00         5.71 o                         
   3  -4   7        197.91        223.17         7.62 o                         
   4  -4   7       2271.21       2183.10        30.65 o                         
   5  -4   7       1328.13       1256.01        17.90 o                         
   6  -4   7          1.69          3.11         2.45 o                         
   7  -4   7          8.36         12.03         2.12 o                         
   8  -4   7        327.44        277.74         6.07 o                         
   9  -4   7        118.10        103.65         5.58 o                         
  10  -4   7          0.34          1.01         2.20 o                         
  -9  -3   7          2.97          0.58         3.31 o                         
  -8  -3   7         70.40         76.14         3.93 o                         
  -7  -3   7         66.60         62.61         3.13 o                         
  -6  -3   7         17.19         17.14         2.65 o                         
  -5  -3   7        153.67        149.13         3.94 o                         
  -4  -3   7        308.18        278.80         7.65 o                         
  -3  -3   7       3391.81       3321.68       125.75 o                         
  -2  -3   7          3.70          5.79         1.74 o                         
  -1  -3   7        918.33        740.61        14.24 o                         
   0  -3   7        179.72        168.05         4.56 o                         
   1  -3   7        310.75        247.06         5.76 o                         
   2  -3   7       2775.82       2870.26        51.54 o                         
   3  -3   7       1097.95       1134.29        20.39 o                         
   4  -3   7        492.63        411.67         9.05 o                         
   5  -3   7       1312.74       1209.44        18.81 o                         
   6  -3   7        335.07        299.31         8.05 o                         
   7  -3   7         53.60         45.76         2.52 o                         
   8  -3   7         78.61         67.40         3.16 o                         
   9  -3   7        109.67         96.72         4.51 o                         
  10  -3   7         22.88         22.28         3.30 o                         
  -9  -2   7         16.09         18.62         2.76 o                         
  -8  -2   7         10.82          7.73         2.43 o                         
  -7  -2   7        154.18        175.75         5.42 o                         
  -6  -2   7        494.55        488.32        13.13 o                         
  -5  -2   7        524.07        526.77        24.29 o                         
  -4  -2   7        149.38        140.82         4.14 o                         
  -3  -2   7       1854.69       1576.65        32.83 o                         
  -2  -2   7        645.43        565.40        10.32 o                         
  -1  -2   7       1152.45       1362.68        22.93 o                         
   0  -2   7        180.08        156.24         5.00 o                         
   1  -2   7       2616.58       2753.67        47.51 o                         
   2  -2   7        323.19        286.57         7.25 o                         
   3  -2   7       4682.29       4370.25       108.42 o                         
   4  -2   7          9.44         10.75         3.21 o                         
   5  -2   7        982.03        884.35        18.33 o                         
   6  -2   7        833.75        765.31        24.01 o                         
   7  -2   7        139.62        118.61         4.58 o                         
   8  -2   7         46.41         40.49         2.88 o                         
   9  -2   7         14.03         12.71         2.56 o                         
  10  -2   7          4.33          2.94         2.33 o                         
  -9  -1   7         80.18        100.23         4.12 o                         
  -8  -1   7         28.66         27.29         3.24 o                         
  -7  -1   7        162.66        158.43         4.54 o                         
  -5  -1   7         85.04         82.11         5.84 o                         
  -4  -1   7        485.20        451.66        11.06 o                         
  -3  -1   7        679.10        573.15        12.59 o                         
  -2  -1   7       1099.46       1002.27        17.92 o                         
  -1  -1   7        155.75        137.53         3.90 o                         
   0  -1   7       4191.27       3915.53        69.65 o                         
   1  -1   7       4614.04       4352.27        86.46 o                         
   2  -1   7          6.26          9.23         1.67 o                         
   3  -1   7       6512.55       6160.59       117.39 o                         
   4  -1   7        111.67        106.87         3.17 o                         
   5  -1   7        263.83        241.51         4.87 o                         
   6  -1   7         31.69         30.54         3.34 o                         
   7  -1   7         14.00         15.35         3.02 o                         
   8  -1   7         14.14         13.15         2.78 o                         
   9  -1   7          0.41         -1.60         2.74 o                         
 -10   0   7          3.45          3.51         2.28 o                         
  -9   0   7        104.92        109.98         5.92 o                         
  -8   0   7        220.60        257.48         8.20 o                         
  -7   0   7          0.81         -0.86         2.09 o                         
  -6   0   7         86.45         86.94         2.67 o                         
  -5   0   7        350.49        347.47         7.97 o                         
  -4   0   7       1340.41       1196.88        28.59 o                         
  -3   0   7        184.58        123.40         3.55 o                         
  -2   0   7        648.46        672.95        12.53 o                         
  -1   0   7       1253.95       1322.87        28.82 o                         
   0   0   7       3412.16       3042.85        51.08 o                         
   1   0   7      10836.15      10574.73       295.23 o                         
   2   0   7       1135.01       1117.29        27.69 o                         
   3   0   7       2659.76       2428.22        66.18 o                         
   4   0   7         58.50         58.27         3.13 o                         
   5   0   7         16.56         17.98         2.21 o                         
   6   0   7         46.04         41.61         2.89 o                         
   7   0   7          1.21          3.27         2.62 o                         
   8   0   7          1.92          3.08         2.96 o                         
   9   0   7         42.79         29.02         3.28 o                         
 -10   1   7          1.21          2.85         2.22 o                         
  -9   1   7          2.06          0.38         2.34 o                         
  -8   1   7         28.79         21.53         2.75 o                         
  -7   1   7         12.74         13.82         1.86 o                         
  -5   1   7        729.41        731.74        19.61 o                         
  -4   1   7        241.47        195.67         4.47 o                         
  -3   1   7       1483.76       1290.85        21.49 o                         
  -2   1   7       4115.15       3937.57        56.28 o                         
  -1   1   7       2769.37       2646.56        43.98 o                         
   0   1   7         48.82         87.12         3.02 o                         
   1   1   7       7578.28       7697.72       150.21 o                         
   2   1   7       1829.17       1780.17        31.44 o                         
   3   1   7         89.07         88.25         3.27 o                         
   4   1   7         51.22         47.88         2.56 o                         
   5   1   7         14.70         14.24         2.79 o                         
   6   1   7         11.64         11.99         3.02 o                         
   7   1   7        189.90        181.25        13.24 o                         
   8   1   7          0.52          2.48         3.48 o                         
   9   1   7         24.87         13.50         3.30 o                         
 -10   2   7          2.88          2.42         2.57 o                         
  -9   2   7          5.80          7.51         1.98 o                         
  -8   2   7         59.75         49.46         2.72 o                         
  -7   2   7        182.62        204.06         6.04 o                         
  -6   2   7        225.26        189.37         7.28 o                         
  -5   2   7       2698.24       2507.07        53.08 o                         
  -4   2   7        361.70        330.48         7.40 o                         
  -3   2   7       1051.88       1005.86        16.79 o                         
  -2   2   7       3120.78       3070.87        52.18 o                         
  -1   2   7       5413.56       5684.11        98.58 o                         
   0   2   7       1207.92       1168.53        19.05 o                         
   1   2   7        214.34        141.51         4.11 o                         
   2   2   7        407.48        378.69         7.54 o                         
   3   2   7         40.56         42.24         2.60 o                         
   4   2   7        135.43        127.15         4.32 o                         
   5   2   7        239.61        213.58         5.83 o                         
   6   2   7          1.50          0.80         3.46 o                         
   7   2   7        275.67        271.64        14.57 o                         
   8   2   7          1.49          0.93         3.60 o                         
 -10   3   7          4.97          0.93         3.21 o                         
  -9   3   7          0.77          0.09         2.04 o                         
  -8   3   7          1.75          3.05         3.08 o                         
  -7   3   7        672.75        659.17        29.75 o                         
  -6   3   7         10.77          7.32         1.65 o                         
  -5   3   7       2210.57       1928.77        36.58 o                         
  -4   3   7       1797.82       1704.84        27.80 o                         
  -3   3   7         17.84         17.64         1.94 o                         
  -2   3   7         26.90         34.58         2.03 o                         
  -1   3   7        426.74        346.85         7.46 o                         
   0   3   7        413.93        361.11         7.39 o                         
   1   3   7         33.79         23.38         2.22 o                         
   2   3   7          8.77          8.18         2.34 o                         
   3   3   7        205.31        178.82         4.53 o                         
   4   3   7        126.18        105.91         4.27 o                         
   5   3   7        636.86        665.30        20.99 o                         
   6   3   7          8.49          4.74         3.65 o                         
   7   3   7        106.87         81.55         7.11 o                         
   8   3   7          0.31         -1.91         4.91 o                         
 -10   4   7          8.61         10.29         2.08 o                         
  -9   4   7         31.80         43.81         2.33 o                         
  -8   4   7         22.44         26.39         2.26 o                         
  -7   4   7        840.91        902.32        38.55 o                         
  -6   4   7          0.07          0.13         1.50 o                         
  -5   4   7        179.65        158.35         3.72 o                         
  -4   4   7        626.85        588.40        10.69 o                         
  -3   4   7        398.32        388.23         7.60 o                         
  -2   4   7        519.25        504.45        10.24 o                         
  -1   4   7        250.79        204.68         4.89 o                         
   0   4   7        274.94        265.35         5.87 o                         
   1   4   7        700.60        763.75        16.16 o                         
   2   4   7       1202.99       1290.68        68.61 o                         
   3   4   7        530.23        516.71        10.37 o                         
   4   4   7          5.75          6.08         5.11 o                         
   5   4   7        434.30        504.56        17.40 o                         
   6   4   7          4.94          1.96         5.77 o                         
   7   4   7         37.59         34.48         6.40 o                         
 -10   5   7         69.36         83.85         4.39 o                         
  -9   5   7        140.48        166.53         4.63 o                         
  -8   5   7          7.41          8.13         1.90 o                         
  -7   5   7        423.07        436.23         8.23 o                         
  -6   5   7          8.70          5.62         1.84 o                         
  -5   5   7          9.38         12.72         1.80 o                         
  -4   5   7         24.14         25.29         2.02 o                         
  -3   5   7         12.98         11.86         1.96 o                         
  -2   5   7          6.79         11.50         1.96 o                         
  -1   5   7       3100.39       3198.01        83.82 o                         
   0   5   7        255.48        248.18         7.16 o                         
   1   5   7        816.15        856.80        19.76 o                         
   2   5   7        639.06        704.51        14.18 o                         
   3   5   7        683.97        807.37        21.26 o                         
   4   5   7         29.24         25.82         3.61 o                         
   5   5   7        175.88        193.94        12.55 o                         
   6   5   7          1.99         -2.67         9.00 o                         
   7   5   7         10.68          0.30         6.62 o                         
 -10   6   7         24.90         28.11         2.53 o                         
  -9   6   7        117.50        140.83         3.80 o                         
  -8   6   7         88.45        100.96         3.96 o                         
  -7   6   7         34.22         39.32         2.19 o                         
  -6   6   7          1.38          3.89         1.90 o                         
  -5   6   7        203.40        189.66         4.50 o                         
  -4   6   7         20.45         18.22         1.98 o                         
  -3   6   7       1272.77       1237.86        23.00 o                         
  -2   6   7         11.49          9.54         2.21 o                         
  -1   6   7       2616.81       2757.67        52.10 o                         
   0   6   7        142.41        131.49         7.13 o                         
   1   6   7         63.48         75.24         3.79 o                         
   2   6   7         16.68         19.01         4.07 o                         
   3   6   7        305.32        382.00        11.36 o                         
   4   6   7         70.11         76.08         7.75 o                         
   5   6   7         78.97         77.48         9.77 o                         
   6   6   7          0.42         -2.16         8.14 o                         
 -10   7   7          1.28         -0.82         1.88 o                         
  -9   7   7         40.83         56.82         2.75 o                         
  -8   7   7        106.57        130.31         3.78 o                         
  -7   7   7          0.83          0.61         1.94 o                         
  -6   7   7         92.36         86.30         3.40 o                         
  -5   7   7        141.08        129.48         3.48 o                         
  -4   7   7          3.26          0.60         1.98 o                         
  -3   7   7       3221.61       3290.90        59.81 o                         
  -2   7   7          0.03         -0.03         2.66 o                         
  -1   7   7        479.33        474.22        15.25 o                         
   0   7   7        239.71        237.92         6.04 o                         
   1   7   7         28.39         33.89         3.84 o                         
   2   7   7         38.68         39.50         6.11 o                         
   3   7   7        272.78        327.66        14.51 o                         
   4   7   7         25.51         28.13         8.66 o                         
   5   7   7         53.80         44.63        10.28 o                         
 -10   8   7         15.47         22.80         3.29 o                         
  -9   8   7         16.16         22.60         2.19 o                         
  -8   8   7          1.51          2.47         1.95 o                         
  -7   8   7          7.31         11.79         2.09 o                         
  -6   8   7        178.03        179.75         4.26 o                         
  -5   8   7        866.69        673.78        21.29 o                         
  -4   8   7         23.94         27.68         2.49 o                         
  -3   8   7       1104.11       1108.33        23.51 o                         
  -2   8   7          3.52          1.22         2.76 o                         
  -1   8   7         16.05         17.87         3.22 o                         
   0   8   7         31.50         33.38         3.91 o                         
   1   8   7        154.54        167.17         8.22 o                         
   2   8   7         33.46         43.87         5.57 o                         
   3   8   7         93.52        101.61         9.02 o                         
   4   8   7          0.37         -0.18         8.96 o                         
   5   8   7         22.25          9.25        10.70 o                         
 -10   9   7          3.80          5.11         4.78 o                         
  -9   9   7         20.15         27.52         3.30 o                         
  -8   9   7         39.16         44.38         7.85 o                         
  -7   9   7         71.85         74.47         3.42 o                         
  -6   9   7         52.82         49.25         2.68 o                         
  -5   9   7        380.38        271.96        10.73 o                         
  -4   9   7         48.39         32.15         2.83 o                         
  -3   9   7         86.34         83.53         3.54 o                         
  -2   9   7         31.55         20.68         3.63 o                         
  -1   9   7         12.26         14.54         3.62 o                         
   0   9   7         20.27         30.60         4.77 o                         
   1   9   7        171.25        215.81        21.76 o                         
   2   9   7          7.57          6.08        16.04 o                         
  -9  10   7         22.02         29.37         3.03 o                         
  -8  10   7         56.74         65.99         4.54 o                         
  -7  10   7          4.49          3.52         2.78 o                         
  -6  10   7          4.12          2.75         2.28 o                         
  -5  10   7        153.16        113.27         7.77 o                         
  -4  10   7         49.52         41.67         3.29 o                         
  -3  10   7          4.11          4.97         3.22 o                         
  -2  10   7         12.51          8.60         3.70 o                         
  -1  10   7          4.71          0.98         4.18 o                         
   0  10   7          6.47         -3.39        14.61 o                         
   1  10   7        116.48        122.37        24.24 o                         
   2  10   7          8.49          0.11        26.81 o                         
  -8  11   7         17.52         18.59         2.61 o                         
  -7  11   7         24.60         26.31         3.55 o                         
  -6  11   7         27.57         19.01         3.63 o                         
  -5  11   7         65.73         46.59         9.41 o                         
  -4  11   7          0.79          2.13         3.26 o                         
  -3  11   7         10.79          6.88         3.86 o                         
  -2  11   7          2.07         -0.56         4.30 o                         
  -1  11   7        107.57        147.66        32.43 o                         
   0  11   7         37.35         52.49        26.77 o                         
   1  11   7         68.50         59.86        30.76 o                         
  -7  12   7         61.57         31.86        10.20 o                         
  -6  12   7          6.87          7.20         3.01 o                         
  -5  12   7         16.09         11.31         3.23 o                         
  -4  12   7          0.75         -0.78         4.13 o                         
  -3  12   7          8.36          3.62         4.66 o                         
  -2  12   7         14.71         24.58        15.56 o                         
  -1  12   7        166.90        294.09        51.27 o                         
   0  12   7          0.09          3.60        28.96 o                         
  -5  13   7         11.28          8.61         4.82 o                         
  -4  13   7          5.82          3.75         4.33 o                         
  -3  13   7         54.29         90.77        15.48 o                         
   3 -14   8          5.87          2.74         4.09 o                         
   4 -14   8         36.77         23.01         4.47 o                         
   0 -13   8         27.70          3.40        17.79 o                         
   1 -13   8         12.04         22.23        16.76 o                         
   2 -13   8         99.54         90.32        61.07 o                         
   3 -13   8         27.30         15.38         3.89 o                         
   4 -13   8         12.99          7.28         3.68 o                         
   5 -13   8         15.13          6.39         3.37 o                         
   6 -13   8          0.37         -0.02         5.02 o                         
   7 -13   8          7.42          7.15         2.84 o                         
  -2 -12   8         28.64        -11.41        20.94 o                         
  -1 -12   8          0.23         10.92        16.72 o                         
   0 -12   8         64.21         54.96        16.02 o                         
   1 -12   8          1.06          1.67         3.93 o                         
   2 -12   8        102.52         73.88         7.02 o                         
   3 -12   8          9.92          7.07         3.49 o                         
   4 -12   8         32.28         26.11         3.29 o                         
   5 -12   8         29.79         17.09         3.40 o                         
   6 -12   8          1.65          1.83         2.63 o                         
   7 -12   8          3.00          1.73         3.01 o                         
   8 -12   8         50.66         33.49         4.29 o                         
  -3 -11   8          0.32          0.13        17.60 o                         
  -2 -11   8         16.34         -0.52        13.38 o                         
  -1 -11   8         25.31         42.55        13.11 o                         
   0 -11   8         99.88         72.01         7.23 o                         
   1 -11   8         20.88         14.83         4.05 o                         
   2 -11   8         25.69         22.47         3.89 o                         
   3 -11   8         62.12         59.27         4.00 o                         
   4 -11   8         12.36          7.59         3.42 o                         
   5 -11   8         58.26         49.37         3.25 o                         
   6 -11   8        136.95        121.09         4.23 o                         
   7 -11   8         11.67          8.72         2.45 o                         
   8 -11   8         86.27        102.46         8.39 o                         
   9 -11   8          5.16          2.43         2.12 o                         
  -3 -10   8         15.33         41.64        18.19 o                         
  -2 -10   8         90.51         82.26         6.16 o                         
  -1 -10   8         40.36         30.00         4.21 o                         
   0 -10   8         89.10         73.69         6.94 o                         
   1 -10   8         37.06         39.74         3.83 o                         
   2 -10   8         11.94          6.67         3.87 o                         
   3 -10   8         72.86         58.21         5.08 o                         
   4 -10   8         81.91         60.35         3.53 o                         
   5 -10   8         63.47         60.88         3.23 o                         
   6 -10   8        526.71        566.11        18.11 o                         
   7 -10   8         10.72         13.44         2.82 o                         
   8 -10   8         13.29         18.93         2.45 o                         
   9 -10   8          0.11         -2.52         2.55 o                         
  -5  -9   8         19.34         12.32         5.79 o                         
  -4  -9   8          6.56         11.19         4.62 o                         
  -3  -9   8          1.26         -2.78         4.04 o                         
  -2  -9   8          4.68          7.04         3.70 o                         
  -1  -9   8        117.24        124.12        17.39 o                         
   0  -9   8        300.89        321.83        11.80 o                         
   1  -9   8         10.83          9.47         2.91 o                         
   2  -9   8         59.26         61.63         3.45 o                         
   3  -9   8        267.47        255.87         8.40 o                         
   5  -9   8         27.52         25.25         2.45 o                         
   6  -9   8        226.71        222.43         8.48 o                         
   7  -9   8         17.34         22.60         2.43 o                         
   8  -9   8          3.81          6.86         2.21 o                         
   9  -9   8          4.08          2.24         2.13 o                         
  -6  -8   8          2.86         -2.90         5.46 o                         
  -5  -8   8          4.65          7.39         5.16 o                         
  -4  -8   8         10.74          8.12         3.83 o                         
  -3  -8   8         34.06         34.20         5.31 o                         
  -2  -8   8        186.11        178.96        10.25 o                         
  -1  -8   8         73.77         88.05         5.91 o                         
   0  -8   8        581.99        599.07        31.56 o                         
   1  -8   8        439.54        397.23        28.51 o                         
   2  -8   8        916.04        979.20        33.20 o                         
   3  -8   8         30.24         32.29         2.66 o                         
   4  -8   8        776.27        816.81        38.91 o                         
   5  -8   8         83.93         97.29         3.38 o                         
   6  -8   8          5.81          7.00         3.28 o                         
   7  -8   8         44.41         46.12         2.75 o                         
   8  -8   8         11.12          8.11         2.26 o                         
   9  -8   8          0.32          1.87         2.00 o                         
  10  -8   8         23.43         20.95         2.44 o                         
  -6  -7   8          0.08         -4.49         4.88 o                         
  -5  -7   8         11.84          9.28         4.43 o                         
  -4  -7   8          4.93          1.70         3.71 o                         
  -3  -7   8          0.90          0.19         3.29 o                         
  -2  -7   8       1830.04       2168.74        81.48 o                         
  -1  -7   8         34.29         38.21         3.03 o                         
   0  -7   8       1286.54       1349.45        46.88 o                         
   1  -7   8        150.08        143.68         4.06 o                         
   2  -7   8        700.46        737.68        16.38 o                         
   3  -7   8         20.72         22.63         2.79 o                         
   4  -7   8        351.93        327.74         6.35 o                         
   5  -7   8        616.50        621.18        22.59 o                         
   6  -7   8          9.12          4.33         2.15 o                         
   7  -7   8         32.74         39.95         2.37 o                         
   8  -7   8         28.03         33.20         2.55 o                         
   9  -7   8         13.43         18.00         2.33 o                         
  10  -7   8         52.70         58.77         3.69 o                         
  -7  -6   8          9.15          7.20         4.30 o                         
  -6  -6   8          0.14          0.00         3.48 o                         
  -5  -6   8          3.25          1.25         3.23 o                         
  -4  -6   8        503.23        504.91        25.06 o                         
  -3  -6   8         15.73         17.18         2.88 o                         
  -2  -6   8       1501.55       1704.37        38.69 o                         
  -1  -6   8        183.98        170.00         4.76 o                         
   0  -6   8        872.88        923.07        37.00 o                         
   1  -6   8         41.45         57.07         2.76 o                         
   2  -6   8          1.87          1.90         2.10 o                         
   3  -6   8       1354.43       1379.12        20.40 o                         
   4  -6   8        208.96        202.19         4.96 o                         
   5  -6   8          0.71         -0.20         2.14 o                         
   6  -6   8          3.45          1.54         1.94 o                         
   7  -6   8        278.29        274.08        11.08 o                         
   8  -6   8        136.52        130.69         3.74 o                         
   9  -6   8          0.36         -2.48         2.82 o                         
  10  -6   8         54.60         56.54         3.45 o                         
  -8  -5   8          2.40         -1.74         3.72 o                         
  -7  -5   8          2.81          1.02         2.95 o                         
  -6  -5   8         30.09         25.28         3.44 o                         
  -5  -5   8        133.13        119.52         4.13 o                         
  -4  -5   8       1009.80       1076.30        77.56 o                         
  -3  -5   8          8.28         12.92         2.76 o                         
  -2  -5   8        616.19        640.92        22.57 o                         
  -1  -5   8          2.65          4.30         2.28 o                         
   0  -5   8         30.74         29.30         2.80 o                         
   1  -5   8        112.00        127.95         3.73 o                         
   2  -5   8          7.55         12.54         2.05 o                         
   3  -5   8        581.47        492.06        10.22 o                         
   4  -5   8        893.16        901.38        14.51 o                         
   5  -5   8        901.99        885.57        13.62 o                         
   6  -5   8        221.64        211.92         8.10 o                         
   7  -5   8        220.89        198.68         5.83 o                         
   8  -5   8         70.72         69.52         2.88 o                         
   9  -5   8         12.50         10.31         2.26 o                         
  10  -5   8         28.43         28.42         2.56 o                         
  -8  -4   8         16.14         16.82         2.91 o                         
  -7  -4   8         70.18         63.98         3.47 o                         
  -6  -4   8        274.75        242.31        13.13 o                         
  -5  -4   8         86.24         72.21         3.30 o                         
  -4  -4   8        759.85        720.49        34.00 o                         
  -3  -4   8         23.65         24.41         2.53 o                         
  -2  -4   8         11.52         13.69         2.25 o                         
  -1  -4   8         24.94         22.44         2.26 o                         
   0  -4   8         28.48         26.81         2.03 o                         
   1  -4   8        481.65        438.61         8.94 o                         
   2  -4   8       3447.63       3256.47        52.73 o                         
   3  -4   8       1026.23       1085.30        17.07 o                         
   4  -4   8       2179.60       2159.49        30.76 o                         
   5  -4   8        888.11        844.41        20.28 o                         
   6  -4   8         65.16         61.27         2.97 o                         
   7  -4   8          0.70          0.37         2.56 o                         
   8  -4   8        129.65        132.18         4.25 o                         
   9  -4   8         19.64         12.19         2.56 o                         
  10  -4   8          5.51          3.29         4.59 o                         
  -9  -3   8         16.76         10.54         2.68 o                         
  -8  -3   8         64.69         63.01         7.07 o                         
  -7  -3   8         41.41         35.56         2.97 o                         
  -6  -3   8        123.29        108.06         4.38 o                         
  -5  -3   8        105.62        101.04         3.66 o                         
  -4  -3   8        401.36        386.57         8.20 o                         
  -3  -3   8        327.33        322.62         7.69 o                         
  -2  -3   8        349.26        347.28         8.08 o                         
  -1  -3   8         67.57         56.55         3.43 o                         
   0  -3   8        168.66        134.99         4.31 o                         
   1  -3   8        156.77        144.07         4.22 o                         
   2  -3   8      17548.97      18454.11       391.29 o                         
   3  -3   8        371.85        366.90         9.45 o                         
   4  -3   8        203.42        195.78         5.56 o                         
   5  -3   8         87.12         72.70         2.65 o                         
   6  -3   8          9.81          5.25         2.23 o                         
   7  -3   8        134.35        117.69         3.67 o                         
   8  -3   8        244.70        199.30        24.99 o                         
   9  -3   8         15.81         10.70         2.52 o                         
  10  -3   8          0.65          0.24         2.63 o                         
  -9  -2   8         10.29          9.42         2.68 o                         
  -8  -2   8         74.02         74.72         3.90 o                         
  -7  -2   8         15.06         17.48         2.38 o                         
  -6  -2   8         40.83         33.93         4.07 o                         
  -5  -2   8        254.86        231.08         7.49 o                         
  -4  -2   8        113.20        101.13         3.28 o                         
  -3  -2   8          3.62          7.52         2.38 o                         
  -2  -2   8        766.24        775.07        13.25 o                         
  -1  -2   8        972.37        790.87        14.32 o                         
   0  -2   8      13906.77      14226.44       226.37 o                         
   1  -2   8         12.26         11.61         1.80 o                         
   2  -2   8       9622.68       9438.40       163.04 o                         
   3  -2   8        296.98        257.56         6.82 o                         
   4  -2   8        232.85        213.68         4.86 o                         
   5  -2   8         92.02         86.47         3.54 o                         
   6  -2   8        369.36        327.40         6.55 o                         
   7  -2   8         86.92         75.08         3.30 o                         
   8  -2   8        118.20         95.88         3.64 o                         
   9  -2   8         10.88         13.28         2.66 o                         
  -9  -1   8          0.94          1.56         2.20 o                         
  -8  -1   8          2.02          1.55         1.99 o                         
  -7  -1   8         98.02         84.84         3.38 o                         
  -6  -1   8        336.30        300.59        14.45 o                         
  -5  -1   8        114.38         87.35         2.90 o                         
  -4  -1   8        237.98        217.49         5.03 o                         
  -3  -1   8       2267.69       2255.13        34.26 o                         
  -2  -1   8       1614.06       1487.55        23.42 o                         
  -1  -1   8        950.63        850.41        14.72 o                         
   0  -1   8      22982.20      24230.75       378.73 o                         
   1  -1   8        680.60        640.64        24.99 o                         
   2  -1   8          3.96          4.91         1.79 o                         
   3  -1   8          4.40          4.98         2.03 o                         
   4  -1   8        155.36        142.55         3.87 o                         
   5  -1   8         36.15         39.56         2.60 o                         
   6  -1   8       1060.61        944.32        30.67 o                         
   7  -1   8         23.53         25.37         2.82 o                         
   8  -1   8         11.47          7.30         3.31 o                         
   9  -1   8         51.38         26.66         3.69 o                         
 -10   0   8          0.10          0.32         2.20 o                         
  -9   0   8          2.33          1.27         2.33 o                         
  -8   0   8          4.95          2.46         2.27 o                         
  -7   0   8         36.51         34.84         4.89 o                         
  -6   0   8       1085.04       1071.74        45.72 o                         
  -5   0   8        340.41        348.48         7.82 o                         
  -4   0   8        342.99        312.86         6.72 o                         
  -3   0   8       3738.96       3602.52        52.86 o                         
  -2   0   8       3067.74       2830.12        41.35 o                         
  -1   0   8          5.49         11.09         2.06 o                         
   0   0   8       2070.11       1830.01        30.17 o                         
   1   0   8       1298.37       1248.55        21.19 o                         
   2   0   8        169.35        173.92         4.86 o                         
   3   0   8        111.38        103.77         3.41 o                         
   4   0   8        192.02        189.87         9.78 o                         
   5   0   8         26.33         25.56         2.63 o                         
   6   0   8        950.78        886.50        19.74 o                         
   7   0   8         65.19         59.31         3.48 o                         
   8   0   8          1.28          2.99         2.98 o                         
   9   0   8         13.24         12.08         3.48 o                         
 -10   1   8          3.07          2.40         2.30 o                         
  -9   1   8          0.38          1.13         2.09 o                         
  -8   1   8        136.04        159.99        11.66 o                         
  -7   1   8          0.49          2.12         2.27 o                         
  -6   1   8       1166.32       1054.56        42.48 o                         
  -5   1   8       1588.18       1534.84        41.71 o                         
  -4   1   8          1.67          3.02         1.77 o                         
  -3   1   8        392.18        340.73         8.35 o                         
  -2   1   8       1518.99       1346.05        21.81 o                         
  -1   1   8       4911.20       4797.48        73.27 o                         
   0   1   8        206.39        202.35         6.09 o                         
   1   1   8         63.23         79.78         3.82 o                         
   2   1   8         78.18         81.50         3.36 o                         
   3   1   8        207.33        184.06         4.76 o                         
   4   1   8       2389.71       2466.35        61.93 o                         
   5   1   8         19.99         19.07         2.82 o                         
   6   1   8        170.88        150.13         5.43 o                         
   7   1   8        115.94        113.67         4.51 o                         
   8   1   8          3.90          5.94         3.50 o                         
   9   1   8          0.09         -0.87         3.15 o                         
 -10   2   8          0.33          0.69         2.04 o                         
  -9   2   8         20.05         23.11         2.34 o                         
  -7   2   8         20.24         19.55         2.07 o                         
  -6   2   8        298.28        273.21         6.52 o                         
  -5   2   8        605.30        515.94        19.21 o                         
  -4   2   8         36.21         36.65         2.16 o                         
  -3   2   8        441.90        394.28         8.05 o                         
  -2   2   8       3205.16       3126.21        51.46 o                         
  -1   2   8       1742.44       1696.22        29.24 o                         
   0   2   8        190.29        187.04         6.17 o                         
   1   2   8       2789.44       2910.30        44.98 o                         
   2   2   8       2344.84       2480.40        48.75 o                         
   3   2   8         12.28         21.34         3.32 o                         
   4   2   8       1842.66       1981.25        48.96 o                         
   5   2   8         33.89         36.52         3.45 o                         
   6   2   8         34.78         27.20         3.66 o                         
   7   2   8          0.74          2.22         3.52 o                         
   8   2   8          5.87          5.07         4.03 o                         
 -10   3   8         55.71         39.57         5.27 o                         
  -9   3   8          2.46          2.58         1.88 o                         
  -7   3   8          6.24          5.93         2.33 o                         
  -6   3   8         59.73         59.70         2.78 o                         
  -5   3   8         46.99         50.94         2.29 o                         
  -4   3   8          1.34          1.50         1.57 o                         
  -3   3   8       1255.33       1210.39        21.90 o                         
  -2   3   8       4217.02       4213.82        71.79 o                         
  -1   3   8         23.53         28.61         2.32 o                         
   0   3   8        624.67        614.15        12.59 o                         
   1   3   8       1452.79       1497.44        28.45 o                         
   2   3   8       1662.56       1929.48        46.83 o                         
   3   3   8         82.29         85.19         3.79 o                         
   4   3   8        907.70        990.19        20.73 o                         
   5   3   8         31.84         20.60         3.52 o                         
   6   3   8          7.08          2.23         3.51 o                         
   7   3   8          2.01          2.21         4.06 o                         
   8   3   8         14.77         11.63         4.76 o                         
  -9   4   8         51.10         64.23         4.27 o                         
  -8   4   8         24.60         25.81         2.36 o                         
  -7   4   8          4.31          2.07         1.89 o                         
  -6   4   8        132.17        124.41         3.25 o                         
  -5   4   8         40.13         37.68         2.09 o                         
  -4   4   8       1885.40       1915.61        30.92 o                         
  -3   4   8        441.60        436.52         8.40 o                         
  -2   4   8       2726.22       2666.20        42.52 o                         
  -1   4   8       2975.33       3377.75        59.71 o                         
   0   4   8        392.14        417.75         8.13 o                         
   1   4   8        280.74        306.15         8.56 o                         
   2   4   8       1062.33       1230.51        37.82 o                         
   3   4   8        414.34        408.17         9.57 o                         
   4   4   8        416.23        416.76        10.51 o                         
   5   4   8          9.22          8.65         3.95 o                         
   6   4   8          9.55          0.40         5.58 o                         
   7   4   8          1.22          5.65         7.15 o                         
 -10   5   8         35.13         38.43         2.63 o                         
  -9   5   8         64.30         69.22         4.97 o                         
  -8   5   8          1.39          1.52         1.92 o                         
  -7   5   8         81.28         80.90         2.76 o                         
  -6   5   8         19.87         20.76         2.10 o                         
  -5   5   8          0.02          1.70         1.90 o                         
  -4   5   8       4851.20       4745.49        69.41 o                         
  -3   5   8        332.35        308.10         6.02 o                         
  -2   5   8         53.95         46.63         2.81 o                         
  -1   5   8       2667.11       2924.62        49.75 o                         
   0   5   8        379.48        455.30        10.05 o                         
   1   5   8         88.36         79.78         4.92 o                         
   2   5   8        889.30        982.88        21.09 o                         
   3   5   8        105.87        127.28         7.32 o                         
   4   5   8         54.78         46.49         4.57 o                         
   5   5   8         57.88         49.21         7.15 o                         
   6   5   8         43.27         48.04         9.34 o                         
   7   5   8          1.00          3.41         6.18 o                         
 -10   6   8          4.58          6.34         2.00 o                         
  -9   6   8          3.17          2.39         1.88 o                         
  -8   6   8          0.41          0.03         1.81 o                         
  -7   6   8        139.41        144.68         3.98 o                         
  -6   6   8        446.33        425.93         9.48 o                         
  -5   6   8          1.76          3.96         1.95 o                         
  -4   6   8        883.99        877.25        15.84 o                         
  -3   6   8        634.24        616.00        11.96 o                         
  -2   6   8          4.01          2.72         2.46 o                         
  -1   6   8          2.17          1.36         5.59 o                         
   0   6   8        101.63        101.62         4.39 o                         
   1   6   8        136.65        154.77         6.84 o                         
   2   6   8        337.40        365.06        10.28 o                         
   3   6   8          1.84         -2.66         8.01 o                         
   4   6   8         57.33         42.18         5.51 o                         
   5   6   8          3.78          4.22        10.13 o                         
   6   6   8         35.12         43.88         8.75 o                         
 -10   7   8         11.23         11.45         2.13 o                         
  -9   7   8         68.82         66.08         3.61 o                         
  -8   7   8         35.52         38.85         2.40 o                         
  -7   7   8        120.39        126.81         3.78 o                         
  -6   7   8        481.48        477.78        21.32 o                         
  -5   7   8          1.85          1.79         1.98 o                         
  -4   7   8        431.13        396.58         9.12 o                         
  -3   7   8          3.43         -0.97         3.02 o                         
  -2   7   8          1.44          2.15         2.84 o                         
  -1   7   8          6.73          6.03         3.30 o                         
   0   7   8        427.31        399.06        10.55 o                         
   1   7   8         48.44         58.60         4.78 o                         
   2   7   8        286.58        291.12         9.44 o                         
   3   7   8         39.55         49.68        11.52 o                         
   4   7   8        109.34        113.75        11.05 o                         
   5   7   8          5.33          3.31         9.55 o                         
 -10   8   8          8.99         15.13         2.13 o                         
  -9   8   8        104.53        137.50         4.37 o                         
  -8   8   8         29.44         34.03         2.37 o                         
  -7   8   8          1.86          2.73         1.97 o                         
  -6   8   8        443.81        419.86        16.35 o                         
  -5   8   8        247.27        207.17         7.31 o                         
  -4   8   8         24.66         21.37         2.61 o                         
  -3   8   8         20.31         20.23         2.62 o                         
  -2   8   8         14.41         14.10         3.03 o                         
  -1   8   8          1.87          3.16         3.49 o                         
   0   8   8        623.90        593.00        18.32 o                         
   1   8   8         47.91         56.00         6.20 o                         
   2   8   8        153.15        142.05        10.50 o                         
   3   8   8          5.63         10.84         7.00 o                         
   4   8   8         54.87         41.74        10.83 o                         
  -9   9   8         25.50         21.46         5.71 o                         
  -8   9   8         48.82         45.60         4.80 o                         
  -7   9   8        114.70        130.12        27.17 o                         
  -6   9   8        118.59        111.20         3.68 o                         
  -5   9   8         23.31         20.19         2.66 o                         
  -4   9   8          6.90          7.26         2.61 o                         
  -3   9   8         40.91         32.50         3.40 o                         
  -2   9   8        213.04        179.74         5.93 o                         
  -1   9   8          0.08          3.32         4.52 o                         
   0   9   8        275.63        266.04        13.02 o                         
   1   9   8          2.39          0.28         5.55 o                         
   2   9   8         57.97         66.42        11.73 o                         
  -9  10   8          2.13          3.38         2.27 o                         
  -8  10   8         15.69         15.90         2.31 o                         
  -7  10   8         93.21         78.27         9.60 o                         
  -6  10   8         21.41         18.14         2.54 o                         
  -5  10   8         26.72         18.57         2.74 o                         
  -4  10   8         52.84         40.26         3.42 o                         
  -3  10   8         41.21         24.79         3.56 o                         
  -2  10   8        155.87        123.87         6.05 o                         
  -1  10   8         37.96         24.44         4.79 o                         
   0  10   8         68.28         68.32        31.44 o                         
   1  10   8         81.59        112.89        26.56 o                         
   2  10   8         11.56         17.50        29.93 o                         
  -8  11   8         13.32         14.74         2.28 o                         
  -7  11   8          7.39          5.11         2.49 o                         
  -6  11   8        110.14         83.40         6.26 o                         
  -5  11   8        135.61        108.32        20.56 o                         
  -4  11   8         28.37         18.22         3.53 o                         
  -3  11   8          0.39          0.53         3.83 o                         
  -2  11   8         96.98         74.53         5.81 o                         
  -1  11   8          5.84          5.00         4.82 o                         
   0  11   8         29.97         44.42        29.38 o                         
   1  11   8         21.64         24.38        34.56 o                         
  -7  12   8         12.67          3.18         2.66 o                         
  -6  12   8         19.19         13.67         5.24 o                         
  -5  12   8          7.37          7.33         3.32 o                         
  -4  12   8         13.28          4.58         4.25 o                         
  -3  12   8          7.83         -1.01         4.63 o                         
  -2  12   8         44.38         20.63         5.28 o                         
  -1  12   8         11.41         38.14        23.39 o                         
   0 -13   9         19.96         10.13        17.62 o                         
   1 -13   9          9.46         14.87        12.95 o                         
   2 -13   9          0.92         -1.24         4.76 o                         
   3 -13   9          0.02         -1.53         3.81 o                         
   4 -13   9          9.56          4.30         3.76 o                         
   5 -13   9         28.67         12.59         3.65 o                         
   6 -13   9          0.17         -2.92         2.86 o                         
  -1 -12   9          7.44          6.03        15.95 o                         
   0 -12   9          8.58         20.21        16.08 o                         
   1 -12   9          0.22         -3.01         3.86 o                         
   2 -12   9          0.05          0.58         5.04 o                         
   3 -12   9         72.70         67.44        12.19 o                         
   4 -12   9          3.35          7.69         3.74 o                         
   5 -12   9         98.41         62.93        15.67 o                         
   6 -12   9          6.44          4.20         2.75 o                         
   7 -12   9         40.14         36.10         3.28 o                         
   8 -12   9          3.62          2.15         2.59 o                         
  -3 -11   9         39.75         26.43        13.73 o                         
  -2 -11   9         51.91         59.05        36.04 o                         
  -1 -11   9         17.02         15.08         4.26 o                         
   0 -11   9          5.88         10.47         3.70 o                         
   1 -11   9         85.97         69.67         4.73 o                         
   2 -11   9        150.30        140.33         6.90 o                         
   3 -11   9        290.34        277.15        11.62 o                         
   4 -11   9         17.40         15.32         3.09 o                         
   6 -11   9          0.57          2.04         2.68 o                         
   7 -11   9          4.64          6.86         2.51 o                         
   8 -11   9          1.77          3.35         2.49 o                         
  -4 -10   9          0.42         -4.66         4.85 o                         
  -3 -10   9          1.18         -1.70         4.54 o                         
  -2 -10   9         10.00         16.56        12.69 o                         
  -1 -10   9        172.62        153.77        31.26 o                         
   0 -10   9         31.97         27.98         3.82 o                         
   1 -10   9        345.00        332.25        34.63 o                         
   2 -10   9        243.42        213.07         8.09 o                         
   3 -10   9        262.87        239.39        33.16 o                         
   4 -10   9         11.16          8.62         2.75 o                         
   5 -10   9         16.05         14.36         3.14 o                         
   6 -10   9          7.30          7.51         2.82 o                         
   7 -10   9          9.50         12.60         2.48 o                         
   8 -10   9          6.01          3.86         3.59 o                         
   9 -10   9         30.99         31.56         3.37 o                         
  -5  -9   9          1.15         -2.95         6.81 o                         
  -4  -9   9          6.44          3.71         4.63 o                         
  -3  -9   9        113.77        110.27         8.40 o                         
  -2  -9   9          3.35         -1.57         3.80 o                         
  -1  -9   9        431.33        457.29        43.09 o                         
   0  -9   9        533.14        605.07        23.90 o                         
   1  -9   9        164.08        153.90         7.42 o                         
   2  -9   9          2.41          2.32         3.25 o                         
   3  -9   9         80.66         71.95         4.09 o                         
   4  -9   9        221.27        227.66        10.80 o                         
   5  -9   9          5.23          3.00         2.56 o                         
   6  -9   9         18.59         18.88         2.71 o                         
   7  -9   9          3.42          3.17         2.24 o                         
   8  -9   9          0.14          0.84         2.80 o                         
   9  -9   9         90.79         99.59        11.99 o                         
  -6  -8   9         20.19         12.30         5.24 o                         
  -5  -8   9         20.87         13.57         4.04 o                         
  -4  -8   9          0.12         -0.31         3.93 o                         
  -3  -8   9        265.49        283.56        10.49 o                         
  -2  -8   9        111.54        112.52         5.08 o                         
  -1  -8   9        655.57        717.25        19.09 o                         
   0  -8   9        135.76        135.43         5.18 o                         
   1  -8   9         29.73         34.40         3.20 o                         
   2  -8   9        355.72        363.48         9.47 o                         
   3  -8   9         85.68         76.15         3.68 o                         
   4  -8   9         99.24        100.05         3.58 o                         
   5  -8   9          3.44          6.61         2.81 o                         
   6  -8   9        158.48        166.00         5.31 o                         
   7  -8   9        191.18        206.06         7.51 o                         
   8  -8   9          2.33          3.31         2.16 o                         
   9  -8   9        105.22        125.64         6.20 o                         
  -6  -7   9          5.93          3.09         3.52 o                         
  -5  -7   9        189.73        252.28        21.48 o                         
  -4  -7   9         24.03         27.98         4.44 o                         
  -3  -7   9        705.78        755.62        35.15 o                         
  -2  -7   9         44.16         39.75         3.70 o                         
  -1  -7   9         61.66         55.03         3.38 o                         
   0  -7   9         34.63         41.55         3.54 o                         
   1  -7   9        404.66        387.09        10.54 o                         
   2  -7   9       1075.12       1103.61        29.11 o                         
   3  -7   9        762.97        793.48        15.42 o                         
   4  -7   9        232.79        230.24         5.34 o                         
   5  -7   9        111.03        109.89         3.64 o                         
   6  -7   9        403.06        418.54        10.43 o                         
   7  -7   9        482.23        532.26        23.81 o                         
   8  -7   9         22.56         22.84         2.44 o                         
   9  -7   9         32.76         36.72         3.54 o                         
  10  -7   9          1.69          2.53         2.38 o                         
  -7  -6   9         24.34         14.28         2.88 o                         
  -6  -6   9         20.55         18.68         3.84 o                         
  -5  -6   9        253.35        235.52        31.43 o                         
  -4  -6   9         21.67         24.58         3.77 o                         
  -3  -6   9         84.77         83.75         5.86 o                         
  -2  -6   9         15.98         18.63         3.01 o                         
  -1  -6   9         82.81         84.45         3.64 o                         
   0  -6   9       1857.78       1993.58        76.89 o                         
   1  -6   9       3239.62       3504.25        75.55 o                         
   2  -6   9          0.45          1.49         2.32 o                         
   3  -6   9        554.90        572.95        10.03 o                         
   4  -6   9        480.32        469.83         8.92 o                         
   5  -6   9        436.38        416.50         8.64 o                         
   6  -6   9         37.91         35.64         2.64 o                         
   7  -6   9        251.23        251.60         6.01 o                         
   8  -6   9        132.93        117.98         4.43 o                         
   9  -6   9          1.38          2.14         1.90 o                         
  10  -6   9          0.17         -0.70         1.92 o                         
  -8  -5   9         10.00          6.39         2.83 o                         
  -7  -5   9         72.79         44.45         4.00 o                         
  -6  -5   9          0.07         -0.89         2.86 o                         
  -5  -5   9        118.10         96.57         4.21 o                         
  -4  -5   9        148.11        135.48         5.63 o                         
  -3  -5   9        206.45        206.30         8.89 o                         
  -2  -5   9         14.22         11.53         2.60 o                         
  -1  -5   9       2721.86       3110.35        60.65 o                         
   0  -5   9        270.26        267.79         6.46 o                         
   1  -5   9       4470.65       4614.90        60.18 o                         
   2  -5   9        267.91        261.82         5.62 o                         
   3  -5   9        351.06        353.13         8.11 o                         
   4  -5   9       1855.57       1749.99        29.06 o                         
   5  -5   9        427.70        399.36         7.86 o                         
   6  -5   9        394.03        375.89         8.69 o                         
   7  -5   9         68.72         68.50         3.44 o                         
   8  -5   9         21.18         21.55         2.89 o                         
   9  -5   9          0.03          0.03         2.14 o                         
  10  -5   9         34.75         27.99         2.68 o                         
  -8  -4   9         19.40         15.80         2.98 o                         
  -7  -4   9         30.89         21.40         3.05 o                         
  -6  -4   9         83.57         69.69         3.69 o                         
  -5  -4   9          3.00          5.11         2.57 o                         
  -4  -4   9        168.22        160.53         8.45 o                         
  -3  -4   9        321.02        344.82         7.84 o                         
  -2  -4   9       1032.85       1043.54        21.37 o                         
  -1  -4   9       4354.96       4682.48        71.54 o                         
   0  -4   9        159.99        204.21         5.05 o                         
   1  -4   9       3571.70       3439.86        50.88 o                         
   2  -4   9        399.49        355.59         8.56 o                         
   3  -4   9          1.76          1.51         2.19 o                         
   4  -4   9        290.45        269.40         5.75 o                         
   5  -4   9        234.30        201.57         4.96 o                         
   6  -4   9        337.08        309.24         9.28 o                         
   7  -4   9          2.58          2.43         2.21 o                         
   8  -4   9         55.40         43.41         2.90 o                         
   9  -4   9         57.76         46.06         6.63 o                         
  10  -4   9         13.53          2.85         3.34 o                         
  -9  -3   9          0.85          1.68         2.95 o                         
  -8  -3   9         13.32         12.60         2.80 o                         
  -7  -3   9         61.16         56.94         3.31 o                         
  -6  -3   9        235.18        189.94         8.28 o                         
  -5  -3   9          0.18         -0.56         2.33 o                         
  -4  -3   9       1170.82       1146.04        50.06 o                         
  -3  -3   9       1747.27       1782.73        35.99 o                         
  -2  -3   9        434.28        410.47         8.56 o                         
  -1  -3   9       5495.47       5479.68        73.39 o                         
   0  -3   9        359.50        370.20         7.84 o                         
   1  -3   9          0.75         11.44         1.85 o                         
   2  -3   9       1709.74       1690.34        26.82 o                         
   3  -3   9        122.62        111.10         3.54 o                         
   4  -3   9        396.59        399.63         8.72 o                         
   5  -3   9        198.37        176.14         5.89 o                         
   6  -3   9         21.45         17.53         2.46 o                         
   7  -3   9        154.21        133.60         4.20 o                         
   8  -3   9        152.89        111.72         4.51 o                         
   9  -3   9         20.49         16.89         2.69 o                         
  -9  -2   9          6.73          5.08         2.45 o                         
  -8  -2   9        106.31        103.02        10.27 o                         
  -7  -2   9        111.10        112.47         7.10 o                         
  -6  -2   9         32.61         30.29         2.62 o                         
  -5  -2   9        370.98        338.74         7.85 o                         
  -4  -2   9       3448.23       3431.82        64.22 o                         
  -3  -2   9       2346.04       2245.58        50.57 o                         
  -2  -2   9        266.74        296.13         7.03 o                         
  -1  -2   9       1405.72       1144.22        19.18 o                         
   0  -2   9        208.05        167.81         4.71 o                         
   1  -2   9        500.67        575.87        11.20 o                         
   2  -2   9        398.94        367.58        10.05 o                         
   3  -2   9         13.11         15.32         2.25 o                         
   4  -2   9         87.75         86.78         3.30 o                         
   5  -2   9       1565.76       1475.14        22.15 o                         
   6  -2   9         21.08         17.78         2.49 o                         
   7  -2   9        210.68        180.28         7.34 o                         
   8  -2   9         88.19         70.39         3.91 o                         
   9  -2   9          9.56          7.86         2.74 o                         
  -9  -1   9         53.15         48.09         3.23 o                         
  -8  -1   9          0.13          0.88         2.01 o                         
  -7  -1   9        161.41        158.91         5.52 o                         
  -6  -1   9        711.25        688.22        29.51 o                         
  -5  -1   9        608.65        604.86        18.92 o                         
  -4  -1   9        504.38        450.70        11.07 o                         
  -3  -1   9       1220.25       1132.94        24.58 o                         
  -2  -1   9       3346.75       3272.16        46.71 o                         
  -1  -1   9        217.16        163.34         4.72 o                         
   0  -1   9         87.73        110.05         8.19 o                         
   1  -1   9          4.97          8.38         1.97 o                         
   2  -1   9          1.82          4.51         2.59 o                         
   3  -1   9       4373.72       4380.36        94.27 o                         
   4  -1   9        121.72        108.14         3.55 o                         
   5  -1   9       1192.49       1093.19        18.01 o                         
   6  -1   9         81.79         76.93         3.58 o                         
   7  -1   9          6.83          7.75         2.83 o                         
   8  -1   9          0.01          1.34         2.87 o                         
   9  -1   9         27.75         20.97         3.38 o                         
 -10   0   9          0.03         -0.52         2.20 o                         
  -9   0   9        103.59        118.77         5.61 o                         
  -8   0   9         25.14         22.13         2.46 o                         
  -7   0   9        359.70        348.97         8.27 o                         
  -6   0   9        574.08        525.88        11.23 o                         
  -5   0   9          0.13          0.67         2.01 o                         
  -4   0   9        375.09        362.07         7.64 o                         
  -3   0   9        623.18        535.29         9.82 o                         
  -2   0   9       2976.06       2997.78        43.97 o                         
  -1   0   9       1051.89       1109.21        27.99 o                         
   0   0   9       1276.48       1228.03        20.70 o                         
   1   0   9       1539.44       1591.48        27.17 o                         
   2   0   9         50.70         61.08         3.11 o                         
   3   0   9       4723.57       4973.90        64.23 o                         
   4   0   9          9.88          9.25         2.48 o                         
   5   0   9        292.79        268.06         5.87 o                         
   6   0   9          0.48         -0.03         2.73 o                         
   7   0   9          1.11          3.42         2.92 o                         
   8   0   9          1.31          0.29         3.04 o                         
   9   0   9         27.17         12.02         3.34 o                         
 -10   1   9          0.73          1.83         1.93 o                         
  -9   1   9        116.24        139.10         7.41 o                         
  -8   1   9         36.56         35.86         2.25 o                         
  -7   1   9          3.74          4.12         2.13 o                         
  -6   1   9          8.84          7.02         1.90 o                         
  -5   1   9          5.79          4.23         1.61 o                         
  -4   1   9       1499.04       1416.96        23.68 o                         
  -3   1   9        927.83        817.53        15.64 o                         
  -2   1   9         15.24         12.65         1.94 o                         
  -1   1   9       1743.70       1835.32        48.22 o                         
   0   1   9       2422.01       2358.01        52.66 o                         
   1   1   9       1940.48       1997.07        31.03 o                         
   2   1   9        107.12        110.01         3.90 o                         
   3   1   9       2538.61       2728.30        39.62 o                         
   4   1   9        241.48        201.69         6.88 o                         
   5   1   9          2.51          2.35         2.82 o                         
   6   1   9        258.70        231.09        14.75 o                         
   7   1   9          3.10          2.38         3.22 o                         
   8   1   9          3.91          6.43         3.33 o                         
 -10   2   9          0.01         -0.40         3.32 o                         
  -9   2   9         31.26         21.66         2.47 o                         
  -8   2   9          0.60          1.36         2.07 o                         
  -7   2   9         73.22         63.76         2.46 o                         
  -6   2   9         16.62         17.10         2.04 o                         
  -5   2   9        495.51        455.62        12.54 o                         
  -4   2   9        239.33        213.70         5.17 o                         
  -3   2   9       2948.91       2791.60        38.92 o                         
  -2   2   9       2690.51       2848.13        43.27 o                         
  -1   2   9       1315.65       1375.26        24.62 o                         
   0   2   9       2705.10       2852.58        41.67 o                         
   1   2   9       2213.52       2569.46        56.83 o                         
   2   2   9       1335.53       1446.80        22.41 o                         
   3   2   9        955.85        970.24        15.49 o                         
   4   2   9         67.81         63.48         3.65 o                         
   5   2   9         92.53         80.60         4.03 o                         
   6   2   9        160.63        116.10         5.40 o                         
   7   2   9        130.10        106.79         6.20 o                         
   8   2   9          1.11         -2.08         3.99 o                         
 -10   3   9         13.29         14.32         2.18 o                         
  -9   3   9          4.90          3.06         2.07 o                         
  -8   3   9          3.15          3.66         2.42 o                         
  -7   3   9         64.46         56.98         2.47 o                         
  -6   3   9         21.05         19.92         2.42 o                         
  -5   3   9       2150.97       1963.66        33.17 o                         
  -4   3   9         63.25         67.87         2.69 o                         
  -3   3   9        629.57        598.70        12.73 o                         
  -2   3   9       2749.39       2748.32        43.30 o                         
  -1   3   9        187.38        195.89         5.31 o                         
   0   3   9        655.75        672.86        13.23 o                         
   1   3   9       2005.12       2416.84        35.58 o                         
   2   3   9        526.12        574.57        11.19 o                         
   3   3   9          9.06          7.42         3.20 o                         
   4   3   9        321.63        282.08         7.70 o                         
   5   3   9         48.16         37.75         4.49 o                         
   6   3   9          0.37          5.97         4.25 o                         
   7   3   9        113.12         80.78         8.93 o                         
 -10   4   9         22.13         20.71         2.29 o                         
  -9   4   9          0.77         -0.19         2.00 o                         
  -8   4   9         75.64         85.81         3.93 o                         
  -7   4   9        226.15        233.07         5.06 o                         
  -6   4   9         18.77         16.52         2.09 o                         
  -5   4   9       2250.82       2097.45        29.90 o                         
  -4   4   9        150.67        140.55         4.26 o                         
  -3   4   9        349.86        355.41         7.49 o                         
  -2   4   9        675.67        698.04        12.40 o                         
  -1   4   9         71.61         79.23         3.41 o                         
   0   4   9        596.18        648.46        11.61 o                         
   1   4   9       1614.06       1940.65        36.42 o                         
   2   4   9          2.88          4.08         3.23 o                         
   3   4   9        339.86        314.82         7.73 o                         
   4   4   9        108.82         89.28         5.37 o                         
   5   4   9        138.26        118.88         6.00 o                         
   6   4   9          0.32          0.58         4.68 o                         
   7   4   9         69.47         88.85         8.62 o                         
 -10   5   9          8.64          8.79         2.50 o                         
  -9   5   9          9.10          9.24         2.14 o                         
  -8   5   9         97.32         97.75         3.59 o                         
  -7   5   9        806.37        845.93        20.11 o                         
  -6   5   9          0.50          1.12         1.99 o                         
  -5   5   9        889.79        818.08        14.65 o                         
  -4   5   9          1.02          1.90         1.99 o                         
  -3   5   9        222.18        225.24         5.18 o                         
  -2   5   9        420.00        454.74        10.31 o                         
  -1   5   9        895.05        888.73        16.93 o                         
   0   5   9        830.36        991.66        18.82 o                         
   1   5   9        990.27       1013.56        33.85 o                         
   2   5   9        121.97        130.00         5.07 o                         
   3   5   9        164.64        159.33         7.09 o                         
   4   5   9         15.85         19.01         4.56 o                         
   5   5   9        156.09        187.81        15.65 o                         
   6   5   9         10.58          6.98         8.76 o                         
 -10   6   9         50.80         65.53         5.25 o                         
  -9   6   9         43.51         44.73         2.76 o                         
  -8   6   9          5.53          4.55         2.25 o                         
  -7   6   9        513.92        546.11        12.04 o                         
  -6   6   9        309.90        302.68         6.12 o                         
  -5   6   9          0.47          0.00         2.05 o                         
  -4   6   9        373.36        350.02         6.86 o                         
  -3   6   9        257.45        237.63         5.70 o                         
  -2   6   9         60.18         71.77         3.62 o                         
  -1   6   9       1906.11       1943.01        48.53 o                         
   0   6   9         77.84         78.72         4.66 o                         
   1   6   9        317.58        323.83         9.69 o                         
   2   6   9        150.61        175.65         8.97 o                         
   3   6   9          5.61          4.55         5.73 o                         
   4   6   9          1.43          4.83         5.74 o                         
   5   6   9        118.92        150.09        17.84 o                         
   6   6   9         11.84          5.38         9.95 o                         
 -10   7   9         31.37         42.89         4.45 o                         
  -9   7   9         34.77         42.14         2.76 o                         
  -8   7   9         68.23         69.34         3.27 o                         
  -7   7   9        106.75        105.64         6.57 o                         
  -6   7   9          4.81          6.19         2.23 o                         
  -5   7   9         78.76         66.56         3.70 o                         
  -4   7   9        221.94        174.76         4.76 o                         
  -3   7   9        395.84        308.65         9.25 o                         
  -2   7   9         15.39         17.44         2.97 o                         
  -1   7   9        672.78        642.20        15.97 o                         
   0   7   9         37.45         50.14         4.44 o                         
   1   7   9        112.79        129.53         6.70 o                         
   2   7   9         68.47         91.52         7.54 o                         
   3   7   9         37.47         56.38         6.97 o                         
   4   7   9         39.95         36.72        11.71 o                         
   5   7   9         70.06         73.59        30.78 o                         
 -10   8   9          1.22          0.94         1.97 o                         
  -9   8   9         11.38         13.17         2.15 o                         
  -8   8   9         86.14         95.63         3.35 o                         
  -7   8   9         28.07         34.83         2.67 o                         
  -6   8   9         51.46         40.09         2.78 o                         
  -5   8   9          0.04          0.71         2.49 o                         
  -4   8   9         58.69         47.29         2.99 o                         
  -3   8   9        599.11        540.32        58.93 o                         
  -2   8   9          5.26         -2.33         3.19 o                         
  -1   8   9        229.93        213.36         7.44 o                         
   0   8   9         31.98         44.39         4.87 o                         
   1   8   9          1.45         -3.77         6.55 o                         
   2   8   9          1.57          2.23        15.59 o                         
   3   8   9        185.37        196.79        24.02 o                         
   4   8   9         14.70         -2.22        10.43 o                         
  -9   9   9         25.35         33.79         2.48 o                         
  -8   9   9         11.70         14.48         2.42 o                         
  -7   9   9         39.37         38.87         2.71 o                         
  -6   9   9         65.56         51.64         2.77 o                         
  -5   9   9         12.85          9.48         2.58 o                         
  -4   9   9          6.10          7.28         2.73 o                         
  -3   9   9        556.69        510.16        36.76 o                         
  -2   9   9         14.28          4.39         4.03 o                         
  -1   9   9         18.84         20.18         5.33 o                         
   0   9   9          1.35          4.12         5.24 o                         
   1   9   9         52.08         48.32         8.88 o                         
   2   9   9          4.51         -0.10         8.13 o                         
   3   9   9         97.70         69.77        16.08 o                         
  -9  10   9         32.57         23.36         2.49 o                         
  -8  10   9          3.63          4.09         2.12 o                         
  -7  10   9          7.22          4.33         2.35 o                         
  -6  10   9         16.22         11.96         2.65 o                         
  -5  10   9        112.57        101.18         4.77 o                         
  -4  10   9          5.42          1.64         3.09 o                         
  -3  10   9        103.67         85.24         4.78 o                         
  -2  10   9          9.27          4.84         4.27 o                         
  -1  10   9         19.02         12.62         5.53 o                         
   0  10   9          9.23          6.36         6.58 o                         
   1  10   9         80.93         70.99        59.53 o                         
   2  10   9          0.04          8.23        29.41 o                         
  -8  11   9          9.87          3.13         2.34 o                         
  -7  11   9         12.00         10.49         2.59 o                         
  -6  11   9         10.94         11.38         4.39 o                         
  -5  11   9        112.11         83.24        17.91 o                         
  -4  11   9          9.24          9.44         3.92 o                         
  -3  11   9         33.01         24.52         5.35 o                         
  -2  11   9          0.84         -2.14         4.67 o                         
  -1  11   9         22.83          6.16         5.66 o                         
   0  11   9         43.63          3.14        29.32 o                         
  -6  12   9          0.65          0.16         2.83 o                         
  -5  12   9         22.44         11.68         3.48 o                         
  -4  12   9         15.52         10.16         4.35 o                         
  -3  12   9         11.48          5.96        10.65 o                         
  -2  12   9         16.53          4.13         5.48 o                         
   1 -13  10          3.44          7.74         4.60 o                         
   2 -13  10         56.33         29.33         7.23 o                         
   3 -13  10          8.33          7.64         4.67 o                         
   4 -13  10        119.17         85.54        34.15 o                         
   5 -13  10          7.94          6.95         4.38 o                         
   6 -13  10          0.56          0.43         2.89 o                         
  -1 -12  10          0.27        -12.35        14.98 o                         
   0 -12  10         27.31         18.12         5.00 o                         
   1 -12  10         50.49         39.42         6.46 o                         
   2 -12  10        101.51         70.75        20.22 o                         
   3 -12  10          1.56          3.25         3.78 o                         
   4 -12  10         43.66         47.16         4.16 o                         
   5 -12  10          3.79          0.19         2.95 o                         
   6 -12  10          3.63          2.21         2.73 o                         
   7 -12  10          7.30          5.34         2.81 o                         
  -3 -11  10          0.04        -16.93        22.21 o                         
  -2 -11  10         84.55         41.31        10.70 o                         
  -1 -11  10         41.78         29.16         4.59 o                         
   0 -11  10        120.46         95.74         5.75 o                         
   1 -11  10          3.17          7.63         3.82 o                         
   2 -11  10        133.42        114.27        10.54 o                         
   3 -11  10          9.15         10.41         3.63 o                         
   4 -11  10          0.63          3.82         3.16 o                         
   5 -11  10          4.76          3.90         2.89 o                         
   6 -11  10          9.91          9.28         2.68 o                         
   7 -11  10          1.16         -0.76         2.45 o                         
   8 -11  10         51.47         48.68         3.50 o                         
  -3 -10  10          9.14          7.77         4.77 o                         
  -2 -10  10         63.34         54.26         9.42 o                         
  -1 -10  10          8.87         10.86         5.31 o                         
   0 -10  10         67.74         63.43         5.44 o                         
   1 -10  10          5.30          3.96         3.92 o                         
   2 -10  10         52.38         51.73         4.80 o                         
   3 -10  10        148.25        120.12         4.94 o                         
   4 -10  10          3.80          7.35         3.04 o                         
   5 -10  10         33.85         28.41         3.49 o                         
   6 -10  10         63.01         52.61         3.25 o                         
   7 -10  10         14.64         10.55         2.56 o                         
   8 -10  10        129.11        158.47         7.17 o                         
   9 -10  10          1.27          2.70         2.20 o                         
  -5  -9  10         15.42          8.79         4.38 o                         
  -4  -9  10         85.07         83.43        16.12 o                         
  -3  -9  10          7.09          4.77         4.42 o                         
  -2  -9  10         28.09         24.84         4.39 o                         
  -1  -9  10         26.83         23.08         3.93 o                         
   0  -9  10         45.21         36.47         4.70 o                         
   1  -9  10        206.97        186.81         8.11 o                         
   2  -9  10         48.57         52.30         3.75 o                         
   3  -9  10         56.86         45.45         3.31 o                         
   4  -9  10         69.19         67.51         3.77 o                         
   5  -9  10        193.61        188.49         5.41 o                         
   6  -9  10        269.27        261.15        13.05 o                         
   7  -9  10         31.54         31.06         2.79 o                         
   8  -9  10        100.71        112.46         4.03 o                         
   9  -9  10          0.22          1.40         2.23 o                         
  -5  -8  10          0.04         -4.64         5.23 o                         
  -4  -8  10         24.13         23.61         4.66 o                         
  -3  -8  10          0.35          1.78         4.04 o                         
  -2  -8  10          0.59         -2.38         3.79 o                         
  -1  -8  10        135.26        129.92         5.45 o                         
   0  -8  10        106.04        105.76         4.60 o                         
   1  -8  10          5.14          5.13         3.21 o                         
   2  -8  10        233.56        236.38         6.42 o                         
   3  -8  10        695.60        769.94        27.73 o                         
   4  -8  10        420.34        396.08        14.18 o                         
   5  -8  10         16.20         21.17         2.84 o                         
   6  -8  10        151.57        155.45         4.77 o                         
   7  -8  10         75.94         88.43         3.54 o                         
   8  -8  10         13.15          9.21         2.42 o                         
   9  -8  10          1.01          3.38         2.28 o                         
  -6  -7  10         13.26          2.16         4.19 o                         
  -5  -7  10          8.55         10.93         4.23 o                         
  -4  -7  10          3.20         -2.51         3.70 o                         
  -3  -7  10         52.20         42.20         4.67 o                         
  -2  -7  10        107.11        106.45         4.96 o                         
  -1  -7  10          0.44         -0.52         3.42 o                         
   0  -7  10        628.84        674.92        22.45 o                         
   1  -7  10        483.31        498.52        10.51 o                         
   2  -7  10       1211.39       1338.05        50.02 o                         
   3  -7  10        543.07        523.34         9.84 o                         
   4  -7  10        112.96         96.96         3.62 o                         
   5  -7  10        243.36        263.15         6.29 o                         
   6  -7  10        121.07        128.67         4.17 o                         
   7  -7  10          2.03          3.41         2.71 o                         
   8  -7  10          0.34         -1.52         2.16 o                         
   9  -7  10          6.15          6.53         2.54 o                         
  -7  -6  10         21.42         13.98         3.35 o                         
  -6  -6  10         12.97          9.22         3.48 o                         
  -5  -6  10          8.20          9.25         4.34 o                         
  -4  -6  10         21.12         16.78         3.47 o                         
  -3  -6  10          0.67          3.76         3.48 o                         
  -2  -6  10         44.37         52.78         3.79 o                         
  -1  -6  10         39.14         39.43         3.26 o                         
   0  -6  10       5826.91       6873.26       139.51 o                         
   1  -6  10         90.16         82.65         3.47 o                         
   2  -6  10          1.40          3.34         2.74 o                         
   3  -6  10          3.94          3.50         2.92 o                         
   4  -6  10         34.80         40.18         2.67 o                         
   5  -6  10        402.02        410.53        12.08 o                         
   6  -6  10        331.72        334.01         7.61 o                         
   7  -6  10          2.75          2.55         2.35 o                         
   8  -6  10          6.20          6.27         2.22 o                         
   9  -6  10          7.83          5.10         2.35 o                         
  -7  -5  10          8.16          7.52         4.32 o                         
  -6  -5  10         22.25         19.67         3.51 o                         
  -5  -5  10         40.59         40.22         3.39 o                         
  -4  -5  10        152.27        148.13         5.01 o                         
  -3  -5  10         49.74         59.53         5.65 o                         
  -2  -5  10       3263.00       3767.97        82.24 o                         
  -1  -5  10         23.22         17.54         2.85 o                         
   0  -5  10       2105.85       2272.45        34.46 o                         
   1  -5  10        203.80        192.44         5.12 o                         
   2  -5  10        281.50        301.98         6.62 o                         
   3  -5  10        497.05        499.41         9.97 o                         
   4  -5  10        778.50        741.84        11.95 o                         
   5  -5  10          7.34          4.61         2.52 o                         
   6  -5  10        552.14        533.21        10.20 o                         
   7  -5  10        146.46        124.50         4.98 o                         
   8  -5  10          8.63         10.43         2.40 o                         
   9  -5  10          2.41          1.32         2.34 o                         
  -8  -4  10         22.73         21.04         3.33 o                         
  -7  -4  10         18.82         19.40         4.37 o                         
  -6  -4  10         57.49         43.31         3.42 o                         
  -5  -4  10        275.05        235.82         6.41 o                         
  -4  -4  10        410.69        372.43        17.03 o                         
  -3  -4  10          1.87          1.24         2.94 o                         
  -2  -4  10       6327.33       7302.67       130.76 o                         
  -1  -4  10         48.84         46.04         2.95 o                         
   0  -4  10        538.08        561.68        10.54 o                         
   1  -4  10        233.97        308.67         7.13 o                         
   2  -4  10          1.37          0.65         3.52 o                         
   3  -4  10          5.59          3.65         2.11 o                         
   4  -4  10       3510.67       3558.96        45.72 o                         
   5  -4  10          4.41          3.83         2.62 o                         
   6  -4  10         46.26         46.53         3.28 o                         
   7  -4  10        277.29        247.51         6.35 o                         
   8  -4  10         15.86         16.08         2.48 o                         
   9  -4  10         15.17          7.57         2.62 o                         
  -8  -3  10         71.06         77.04         8.80 o                         
  -7  -3  10         34.59         28.24         3.21 o                         
  -6  -3  10        180.51        144.06         6.15 o                         
  -5  -3  10         89.22         76.72         3.18 o                         
  -4  -3  10        699.98        656.60        24.32 o                         
  -3  -3  10         73.68         73.20         4.14 o                         
  -2  -3  10        713.07        667.14        12.65 o                         
  -1  -3  10        488.81        506.31         9.82 o                         
   0  -3  10        460.18        466.40         9.38 o                         
   1  -3  10         33.50         44.50         2.92 o                         
   2  -3  10       2544.26       2502.73        36.84 o                         
   3  -3  10         25.55         31.37         2.88 o                         
   4  -3  10       1711.30       1713.33        26.25 o                         
   5  -3  10        438.22        379.07         7.41 o                         
   6  -3  10         31.38         24.81         2.43 o                         
   7  -3  10          0.60          0.69         2.06 o                         
   8  -3  10         62.99         52.71         6.45 o                         
   9  -3  10         25.33         10.65         3.02 o                         
  -9  -2  10          7.07          3.15         2.51 o                         
  -8  -2  10        133.86        128.45         6.18 o                         
  -7  -2  10         99.53         82.72         3.55 o                         
  -6  -2  10          7.04          6.61         2.49 o                         
  -5  -2  10          9.18          9.83         2.50 o                         
  -4  -2  10        841.70        774.07        20.88 o                         
  -3  -2  10       1281.42       1275.48        22.47 o                         
  -2  -2  10         38.66         41.24         2.61 o                         
  -1  -2  10        312.72        318.86         7.04 o                         
   0  -2  10         20.65         20.16         2.38 o                         
   1  -2  10        911.87        984.87        17.40 o                         
   2  -2  10       7229.04       7675.39       116.43 o                         
   3  -2  10          6.44          7.95         2.19 o                         
   4  -2  10         95.12         88.07         3.25 o                         
   5  -2  10        408.31        383.83         7.48 o                         
   6  -2  10          3.83         -0.45         2.56 o                         
   7  -2  10         21.84         20.26         2.96 o                         
   8  -2  10         35.96         31.92         3.25 o                         
   9  -2  10         13.22         12.77         3.14 o                         
  -9  -1  10          0.13          0.38         2.36 o                         
  -8  -1  10          9.10         10.37         2.25 o                         
  -7  -1  10          7.72          5.84         2.39 o                         
  -6  -1  10          4.31          2.55         2.36 o                         
  -5  -1  10        247.72        226.35         4.91 o                         
  -4  -1  10        409.24        388.34         7.82 o                         
  -3  -1  10        237.77        215.12         5.69 o                         
  -2  -1  10        320.65        309.84         7.37 o                         
  -1  -1  10       1630.10       1507.71        23.43 o                         
   0  -1  10       1936.15       1999.46        45.36 o                         
   1  -1  10         57.84         61.61         3.23 o                         
   2  -1  10       3565.03       3606.51        50.02 o                         
   3  -1  10         22.84         25.44         2.82 o                         
   4  -1  10        119.04        115.87         3.69 o                         
   5  -1  10         57.62         51.03         3.22 o                         
   6  -1  10         15.06         11.89         2.74 o                         
   7  -1  10         54.96         54.16         3.87 o                         
   8  -1  10        130.29         84.56         4.91 o                         
   9  -1  10          0.00          1.81         3.00 o                         
  -9   0  10          0.29          0.21         2.44 o                         
  -8   0  10         47.58         38.05         2.86 o                         
  -7   0  10         40.16         37.08         4.57 o                         
  -6   0  10         76.66         73.79         2.90 o                         
  -5   0  10        278.87        237.88         5.46 o                         
  -4   0  10       1001.64        954.01        15.64 o                         
  -3   0  10       1403.41       1442.26        22.13 o                         
  -2   0  10        173.87        166.18         9.11 o                         
  -1   0  10        973.25        890.85        22.15 o                         
   0   0  10       3355.51       3623.65        58.94 o                         
   1   0  10       1355.01       1404.51        25.20 o                         
   2   0  10       1435.25       1446.03        25.79 o                         
   3   0  10          4.77          8.12         2.82 o                         
   4   0  10        165.06        171.87         4.66 o                         
   5   0  10          0.74          4.02         2.97 o                         
   6   0  10        289.16        239.98         8.91 o                         
   7   0  10         18.51         16.94         3.71 o                         
   8   0  10        143.47         88.89         4.81 o                         
 -10   1  10          0.07         -0.19         2.18 o                         
  -9   1  10          2.48          2.11         3.61 o                         
  -8   1  10         34.93         32.75         2.31 o                         
  -7   1  10          0.84         -2.55         2.23 o                         
  -6   1  10        564.87        543.98        11.60 o                         
  -5   1  10          3.17          7.66         2.18 o                         
  -4   1  10        806.08        781.56        14.53 o                         
  -3   1  10       2580.66       2449.91        40.74 o                         
  -2   1  10        322.63        311.44         7.53 o                         
  -1   1  10        491.14        532.30        11.58 o                         
   0   1  10       2717.94       2964.93        67.39 o                         
   1   1  10        835.74        842.31        15.56 o                         
   2   1  10        168.56        180.06         4.96 o                         
   3   1  10         29.92         23.87         3.18 o                         
   4   1  10        260.76        236.71         6.04 o                         
   5   1  10          1.24          1.60         3.27 o                         
   6   1  10        335.18        299.92        22.65 o                         
   7   1  10          2.59          4.55         3.48 o                         
   8   1  10         38.01         15.78         3.74 o                         
 -10   2  10         11.77          7.19         2.24 o                         
  -9   2  10         12.24         10.25         2.31 o                         
  -8   2  10         64.61         71.56        10.11 o                         
  -7   2  10         22.11         23.10         4.07 o                         
  -6   2  10       1362.04       1315.52        25.19 o                         
  -5   2  10        257.87        225.34         7.83 o                         
  -4   2  10         95.97         84.70         2.87 o                         
  -3   2  10       1068.41       1012.51        16.62 o                         
  -2   2  10        317.20        331.10         7.49 o                         
  -1   2  10       1674.09       1754.71        29.88 o                         
   0   2  10       3768.15       4254.91        64.67 o                         
   1   2  10        220.26        270.92         6.92 o                         
   2   2  10        297.61        286.67         6.68 o                         
   3   2  10        337.22        321.21         7.49 o                         
   4   2  10        363.18        343.01        11.19 o                         
   5   2  10         49.58         35.36         3.92 o                         
   6   2  10        191.90        176.21         6.67 o                         
   7   2  10          5.68          4.39         3.78 o                         
   8   2  10          4.22         -1.49         3.59 o                         
 -10   3  10          0.55          4.14         2.09 o                         
  -9   3  10         12.84          9.69         2.10 o                         
  -8   3  10        285.26        312.21         8.24 o                         
  -7   3  10          4.80          4.63         1.93 o                         
  -6   3  10        411.89        371.93        10.22 o                         
  -5   3  10         54.88         46.30         2.34 o                         
  -4   3  10         97.57         95.09         3.75 o                         
  -3   3  10         99.29         99.19         4.24 o                         
  -2   3  10        494.66        497.71        10.49 o                         
  -1   3  10       1488.90       1674.03        28.88 o                         
   0   3  10       1982.79       2296.50        40.27 o                         
   1   3  10        137.82        133.41         4.87 o                         
   2   3  10        187.85        179.01         7.91 o                         
   3   3  10        165.33        162.75         5.57 o                         
   4   3  10        141.13        159.48         6.02 o                         
   5   3  10          6.96          3.87         4.70 o                         
   6   3  10         52.52         45.78         5.02 o                         
   7   3  10          1.14          6.50         4.62 o                         
 -10   4  10         39.25         51.94         2.55 o                         
  -9   4  10          3.59          4.94         2.20 o                         
  -8   4  10        310.91        343.53        11.58 o                         
  -7   4  10         25.21         25.38         2.17 o                         
  -6   4  10         11.59         12.73         2.15 o                         
  -5   4  10        146.18        128.82         4.34 o                         
  -4   4  10          6.94          5.20         1.84 o                         
  -3   4  10        325.04        341.21         7.11 o                         
  -2   4  10       2341.80       2435.33        43.64 o                         
  -1   4  10          1.95          3.55         2.87 o                         
   0   4  10       1591.96       1794.26        29.15 o                         
   1   4  10        872.94        981.60        21.24 o                         
   2   4  10         26.57         43.28         4.09 o                         
   3   4  10          0.04         -4.83         4.03 o                         
   4   4  10        276.35        302.66         9.64 o                         
   5   4  10         44.34         33.65         6.97 o                         
   6   4  10         18.73          8.19         4.77 o                         
   7   4  10         15.93         20.88         7.98 o                         
 -10   5  10         18.15         21.98         2.24 o                         
  -9   5  10          6.36          9.11         2.09 o                         
  -8   5  10        132.37        133.53         4.21 o                         
  -7   5  10         58.01         52.79         3.97 o                         
  -6   5  10         23.35         25.56         2.03 o                         
  -5   5  10          5.84          3.60         2.18 o                         
  -4   5  10        208.80        202.41         4.99 o                         
  -3   5  10         13.07         11.89         2.51 o                         
  -2   5  10       1254.89       1248.91        24.22 o                         
  -1   5  10          7.87         10.33         3.11 o                         
   0   5  10        443.80        477.03        12.16 o                         
   1   5  10         52.22         75.46         4.21 o                         
   2   5  10          8.65         27.54         4.43 o                         
   3   5  10        102.27        102.18         9.36 o                         
   4   5  10        149.11        121.37         7.80 o                         
   5   5  10          2.32         -1.28         5.62 o                         
   6   5  10         15.70         19.15         8.34 o                         
 -10   6  10         10.03         12.82         2.02 o                         
  -9   6  10         58.49         65.62         2.87 o                         
  -8   6  10         26.01         26.07         2.38 o                         
  -7   6  10          3.15          4.77         2.10 o                         
  -6   6  10         10.26         11.95         2.25 o                         
  -5   6  10         65.77         63.28         3.59 o                         
  -4   6  10        494.33        468.55         9.22 o                         
  -3   6  10          0.57         -0.27         2.59 o                         
  -2   6  10        860.28        879.71        19.05 o                         
  -1   6  10         64.13         71.64         3.93 o                         
   0   6  10         26.19         20.20         3.87 o                         
   1   6  10         65.28         46.33         5.04 o                         
   2   6  10        187.43        216.04         8.49 o                         
   3   6  10         24.45         24.99         5.85 o                         
   4   6  10        134.90        114.05         9.35 o                         
   5   6  10          0.24         -9.22         8.88 o                         
 -10   7  10         12.96         13.25         3.36 o                         
  -9   7  10         20.94         23.14         2.96 o                         
  -8   7  10         10.56          9.07         2.33 o                         
  -7   7  10         68.66         68.24         3.35 o                         
  -6   7  10         14.20         14.49         2.55 o                         
  -5   7  10        153.43        137.23         4.31 o                         
  -4   7  10        475.05        458.78        46.06 o                         
  -3   7  10        112.96        108.53         4.05 o                         
  -2   7  10         93.75         85.64         4.23 o                         
  -1   7  10         86.79        106.06         4.82 o                         
   0   7  10          0.35          2.54         4.03 o                         
   1   7  10         23.28         29.78         5.41 o                         
   2   7  10        185.77        190.80         9.89 o                         
   3   7  10          3.41         -0.16         6.91 o                         
   4   7  10        129.75        121.52        29.41 o                         
   5   7  10          2.18          0.90        10.04 o                         
  -9   8  10          3.00          4.57         2.04 o                         
  -8   8  10         21.85         20.37         2.42 o                         
  -7   8  10         78.49         80.45         6.80 o                         
  -6   8  10         57.16         55.82         3.15 o                         
  -5   8  10          0.52          1.45         2.53 o                         
  -4   8  10        197.80        156.06         7.77 o                         
  -3   8  10         21.37         16.25         4.20 o                         
  -2   8  10          2.75          1.37         3.19 o                         
  -1   8  10         26.56         29.61         4.46 o                         
   0   8  10         65.17         53.09         5.71 o                         
   1   8  10          0.68          4.27         5.97 o                         
   2   8  10        232.54        225.08        17.51 o                         
   3   8  10          3.35          2.65         8.30 o                         
   4   8  10         20.14         25.57        10.94 o                         
  -9   9  10         13.26         19.89         2.30 o                         
  -8   9  10          1.65         -0.20         2.22 o                         
  -7   9  10          9.44          9.35         2.45 o                         
  -6   9  10         41.98         38.22         4.15 o                         
  -5   9  10         97.67         78.99         4.39 o                         
  -4   9  10         87.16         63.47         3.75 o                         
  -3   9  10          6.58          6.47         3.60 o                         
  -2   9  10          3.07          1.89         3.79 o                         
  -1   9  10         11.21          3.30         4.81 o                         
   0   9  10         93.69         75.24        12.17 o                         
   1   9  10          5.70          9.47         7.09 o                         
   2   9  10        174.77        161.19        25.93 o                         
   3   9  10          0.32          0.39         9.24 o                         
  -8  10  10          0.26         -1.35         2.26 o                         
  -7  10  10         19.21         13.67         3.37 o                         
  -6  10  10         75.00         71.01         3.55 o                         
  -5  10  10         16.18         16.40         3.43 o                         
  -4  10  10         50.04         33.92         4.05 o                         
  -3  10  10         44.80         30.80         4.32 o                         
  -2  10  10         14.30          2.25         4.69 o                         
  -1  10  10          0.96         -5.52         5.53 o                         
   0  10  10        148.11         98.02        10.08 o                         
   1  10  10         10.39          6.87         7.87 o                         
  -7  11  10          6.67          3.43         2.69 o                         
  -6  11  10         74.04         56.17        13.31 o                         
  -5  11  10          3.55          1.35         2.85 o                         
  -4  11  10          9.93         11.26         4.22 o                         
  -3  11  10         18.06          6.20         5.19 o                         
  -2  11  10         51.74         27.20         5.48 o                         
  -1  11  10          1.78         -0.44         6.42 o                         
   0  11  10         63.35         26.43        25.93 o                         
  -5  12  10          0.81          0.34         4.13 o                         
  -4  12  10          0.28          5.93         4.21 o                         
  -3  12  10          0.08         -0.18         4.65 o                         
  -2  12  10         29.80          7.49         5.40 o                         
   1 -13  11         12.57          2.84         4.15 o                         
   2 -13  11          2.26          0.42         4.13 o                         
   3 -13  11         14.64          7.02         6.21 o                         
   4 -13  11         13.48          6.72         3.75 o                         
   5 -13  11          0.32          0.53         3.40 o                         
  -1 -12  11         24.44          6.55         4.23 o                         
   0 -12  11          2.29          3.72         5.52 o                         
   1 -12  11          8.45         14.59         5.47 o                         
   2 -12  11         39.54         35.41         7.74 o                         
   3 -12  11          6.65          5.81         4.37 o                         
   4 -12  11         12.43          6.99         3.57 o                         
   5 -12  11         17.06         11.00         3.24 o                         
   6 -12  11          0.06         -0.33         2.88 o                         
   7 -12  11         86.90        126.08         6.99 o                         
  -2 -11  11          0.28          4.01         5.65 o                         
  -1 -11  11          0.71          0.22         4.28 o                         
   0 -11  11         35.04         28.68         4.70 o                         
   1 -11  11         17.96         16.32         4.26 o                         
   2 -11  11          0.17          1.24         3.98 o                         
   3 -11  11         45.56         33.64         3.97 o                         
   4 -11  11         46.60         41.30         3.89 o                         
   5 -11  11        182.08        216.00        24.64 o                         
   6 -11  11          0.45          1.23         2.66 o                         
   7 -11  11         42.90         28.65         3.26 o                         
   8 -11  11          0.61          1.87         2.45 o                         
  -3 -10  11          8.79          8.27         4.97 o                         
  -2 -10  11         20.42         11.05         4.76 o                         
  -1 -10  11         42.42         48.17         5.23 o                         
   0 -10  11         26.85         30.26         5.44 o                         
   1 -10  11         93.07         82.70         4.77 o                         
   2 -10  11        109.74         88.65         4.78 o                         
   3 -10  11        181.98        125.96         5.62 o                         
   4 -10  11         17.01         14.70         3.21 o                         
   5 -10  11        199.65        241.72         7.93 o                         
   6 -10  11          6.96          9.14         2.65 o                         
   7 -10  11          0.53          0.46         2.48 o                         
   8 -10  11          4.16          5.48         2.21 o                         
  -4  -9  11         18.80          8.96         4.62 o                         
  -3  -9  11          0.72          6.41         4.56 o                         
  -2  -9  11         20.57         22.32         4.41 o                         
  -1  -9  11        279.88        261.10        10.45 o                         
   0  -9  11         22.93         25.20         4.56 o                         
   1  -9  11        270.22        259.32         9.93 o                         
   2  -9  11        100.82        101.72         6.70 o                         
   3  -9  11        125.86        102.58         4.27 o                         
   4  -9  11          5.73          3.69         3.17 o                         
   5  -9  11         33.06         36.16         3.16 o                         
   6  -9  11         57.38         50.63         3.71 o                         
   7  -9  11          3.43          2.85         2.52 o                         
   8  -9  11          5.05          3.85         2.45 o                         
   9  -9  11         19.45         14.83         2.84 o                         
  -5  -8  11          0.93         -1.63         4.22 o                         
  -4  -8  11          1.67          1.12         4.44 o                         
  -3  -8  11        216.37        205.50         8.46 o                         
  -2  -8  11          3.11          5.51         3.68 o                         
  -1  -8  11        554.78        554.28        13.38 o                         
   0  -8  11         63.69         60.62         4.15 o                         
   1  -8  11         18.54         18.08         3.53 o                         
   2  -8  11        243.15        227.43         6.89 o                         
   3  -8  11         68.99         58.17         3.45 o                         
   4  -8  11        304.64        319.18        17.07 o                         
   5  -8  11         43.69         43.50         3.63 o                         
   6  -8  11         47.54         49.97         3.03 o                         
   7  -8  11         19.32         19.03         2.68 o                         
   8  -8  11         53.78         56.25         3.29 o                         
   9  -8  11         63.51         73.67         3.53 o                         
  -6  -7  11          3.21          2.08         3.87 o                         
  -5  -7  11         30.94         23.76         4.09 o                         
  -4  -7  11         62.63         67.18         7.37 o                         
  -3  -7  11        722.59        801.02        32.52 o                         
  -2  -7  11         51.45         42.79         4.31 o                         
  -1  -7  11         39.86         48.77         3.78 o                         
   0  -7  11         53.32         58.15         4.06 o                         
   1  -7  11          6.10          0.78         3.08 o                         
   2  -7  11          8.03         10.99         3.08 o                         
   3  -7  11        135.95        126.37         4.36 o                         
   4  -7  11        264.03        249.60        10.68 o                         
   5  -7  11         82.99        106.13         4.09 o                         
   6  -7  11         93.26         82.93         3.79 o                         
   7  -7  11        135.35        135.83         4.27 o                         
   8  -7  11         29.33         25.18         2.69 o                         
   9  -7  11         73.62         75.70         5.84 o                         
  -7  -6  11          1.62          3.18         3.62 o                         
  -6  -6  11         36.50         27.99         4.69 o                         
  -5  -6  11        271.79        235.24        12.58 o                         
  -4  -6  11          7.27          3.91         3.32 o                         
  -3  -6  11        429.89        422.47        11.01 o                         
  -2  -6  11         12.65         17.90         3.47 o                         
  -1  -6  11        223.73        231.05         6.20 o                         
   0  -6  11          2.49          2.78         3.12 o                         
   1  -6  11        192.18        188.33         7.45 o                         
   2  -6  11        526.16        513.69         9.60 o                         
   3  -6  11        428.45        469.60        16.69 o                         
   4  -6  11          0.33          1.07         2.49 o                         
   5  -6  11        174.33        187.01         4.88 o                         
   6  -6  11        393.56        380.86         8.03 o                         
   7  -6  11        132.37        108.86         4.71 o                         
   8  -6  11         31.55         33.59         4.06 o                         
   9  -6  11         19.74         21.24         2.90 o                         
  -7  -5  11         81.31         66.60         4.60 o                         
  -6  -5  11        163.49        135.15        34.87 o                         
  -5  -5  11        258.30        209.33         8.45 o                         
  -4  -5  11         51.95         53.47         4.19 o                         
  -3  -5  11          7.30         11.41         3.02 o                         
  -2  -5  11        303.38        309.66        10.64 o                         
  -1  -5  11        512.94        568.51        10.77 o                         
   0  -5  11         17.23         21.88         4.76 o                         
   1  -5  11        802.09        846.49        15.01 o                         
   2  -5  11          5.47          5.91         3.44 o                         
   3  -5  11       1157.20       1218.84        20.36 o                         
   4  -5  11        488.98        434.97         9.20 o                         
   5  -5  11        568.45        529.57         9.80 o                         
   6  -5  11         25.28         26.48         2.79 o                         
   7  -5  11         32.83         28.69         3.85 o                         
   8  -5  11         55.08         49.36         3.15 o                         
   9  -5  11          7.82         12.51         2.27 o                         
  -8  -4  11         46.12         30.29         6.75 o                         
  -7  -4  11        105.65        107.94        19.97 o                         
  -6  -4  11          6.34          2.74         2.89 o                         
  -5  -4  11         68.01         46.85         4.13 o                         
  -4  -4  11        326.69        315.19        12.21 o                         
  -3  -4  11          4.42          1.23         2.87 o                         
  -2  -4  11         40.15         29.40         3.24 o                         
  -1  -4  11        737.83        848.93        15.97 o                         
   0  -4  11         57.51         66.47         3.75 o                         
   1  -4  11       3234.66       3485.24        46.55 o                         
   2  -4  11          8.67         13.56         2.94 o                         
   3  -4  11        389.39        397.47        15.91 o                         
   4  -4  11        286.64        253.58         5.68 o                         
   5  -4  11          2.90          1.84         2.79 o                         
   6  -4  11         92.82         85.96         3.81 o                         
   7  -4  11         28.63         25.47         2.82 o                         
   8  -4  11         69.07         55.51         3.48 o                         
   9  -4  11         12.95         10.58         2.72 o                         
  -8  -3  11         29.61         18.53         3.04 o                         
  -7  -3  11          4.37          1.02         2.59 o                         
  -6  -3  11        121.89         95.43         3.95 o                         
  -5  -3  11          6.26          4.53         3.40 o                         
  -4  -3  11        337.85        325.40         8.28 o                         
  -3  -3  11        795.17        792.24        31.10 o                         
  -2  -3  11        706.53        713.13        17.31 o                         
  -1  -3  11        702.71        751.40        14.63 o                         
   0  -3  11         82.17         91.00         3.50 o                         
   1  -3  11       2842.77       2800.48        42.57 o                         
   2  -3  11         14.02         14.74         2.63 o                         
   3  -3  11         17.82         20.94         3.17 o                         
   4  -3  11          1.19         -1.00         2.63 o                         
   5  -3  11         45.81         46.56         3.02 o                         
   6  -3  11         63.05         54.10         3.38 o                         
   7  -3  11        174.86        158.86         4.83 o                         
   8  -3  11          1.85          2.73         2.78 o                         
   9  -3  11         11.65          4.73         2.85 o                         
  -9  -2  11          3.69          2.87         2.60 o                         
  -8  -2  11          8.01          8.25         2.65 o                         
  -7  -2  11          0.15          1.71         2.54 o                         
  -6  -2  11        136.32        113.17         3.95 o                         
  -5  -2  11        135.14        124.97         4.00 o                         
  -4  -2  11        286.89        277.33         7.14 o                         
  -3  -2  11        607.65        618.97        11.82 o                         
  -2  -2  11        653.36        666.66        11.82 o                         
  -1  -2  11       3194.99       3444.73        48.53 o                         
   0  -2  11        275.51        253.04         6.49 o                         
   1  -2  11         66.70         49.46         3.12 o                         
   2  -2  11        130.45        148.60         5.59 o                         
   3  -2  11         69.18         63.38         3.32 o                         
   4  -2  11        160.29        147.97         4.20 o                         
   5  -2  11         87.06         77.31         4.34 o                         
   6  -2  11         79.17         81.27         5.49 o                         
   7  -2  11        263.25        173.97         7.10 o                         
   8  -2  11         15.44         16.68         3.16 o                         
   9  -2  11          7.69          2.90         2.59 o                         
  -9  -1  11          0.27          0.56         2.50 o                         
  -8  -1  11          4.19          2.36         2.14 o                         
  -7  -1  11         81.32         72.72         4.89 o                         
  -6  -1  11         16.62         13.69         2.58 o                         
  -5  -1  11        531.61        505.66        10.45 o                         
  -4  -1  11       1131.09       1132.63        20.58 o                         
  -3  -1  11        482.13        462.40         9.88 o                         
  -2  -1  11          0.38         -0.32         2.51 o                         
  -1  -1  11       1379.30       1325.90        22.27 o                         
   0  -1  11       2048.88       2139.59        41.25 o                         
   1  -1  11         41.57         34.02         3.30 o                         
   2  -1  11          3.10          2.40         2.80 o                         
   3  -1  11         21.09         30.49         3.08 o                         
   4  -1  11        284.73        239.00         5.66 o                         
   5  -1  11        799.64        747.51        14.45 o                         
   6  -1  11         27.56         20.61         3.12 o                         
   7  -1  11         92.35         81.46         4.05 o                         
   8  -1  11          5.53          5.56         3.17 o                         
   9  -1  11          5.11          1.02         3.00 o                         
  -9   0  11          7.42          7.72         2.44 o                         
  -8   0  11          0.58          0.55         2.28 o                         
  -7   0  11        239.33        202.56        30.97 o                         
  -6   0  11        117.68         95.02         3.78 o                         
  -5   0  11        284.89        261.21         5.86 o                         
  -4   0  11        227.83        193.25         4.63 o                         
  -3   0  11        162.10        161.88         4.51 o                         
  -2   0  11       2111.06       2184.24        34.65 o                         
  -1   0  11       1244.80       1235.28        26.72 o                         
   0   0  11       1022.96       1067.53        19.86 o                         
   1   0  11         51.77         56.17         3.38 o                         
   2   0  11       1388.79       1464.95        23.54 o                         
   3   0  11        561.41        571.61        12.97 o                         
   4   0  11         63.05         60.99         3.53 o                         
   5   0  11        878.11        867.53        43.91 o                         
   6   0  11          0.16          1.97         3.30 o                         
   7   0  11          8.15         11.31         3.34 o                         
   8   0  11          0.80         -1.16         3.28 o                         
  -9   1  11         66.63         75.63         3.49 o                         
  -8   1  11          0.53          0.21         1.92 o                         
  -7   1  11        231.58        219.06         6.84 o                         
  -6   1  11         68.70         65.92         3.17 o                         
  -5   1  11         21.45         13.19         2.31 o                         
  -4   1  11          6.69         11.75         2.02 o                         
  -3   1  11        118.49        103.28         4.63 o                         
  -2   1  11       1544.47       1646.31        29.90 o                         
  -1   1  11       1815.97       1940.39        30.64 o                         
   0   1  11        260.74        267.76         6.47 o                         
   1   1  11        431.16        430.16         9.35 o                         
   2   1  11        511.35        542.14        12.14 o                         
   3   1  11       1347.24       1504.25        28.14 o                         
   4   1  11         68.31         59.46         3.69 o                         
   5   1  11        229.68        221.63         6.11 o                         
   6   1  11          0.45          0.40         3.92 o                         
   7   1  11          2.54          7.23         3.70 o                         
   8   1  11          0.00          2.55         3.59 o                         
 -10   2  11          8.51          6.14         2.21 o                         
  -9   2  11        117.73        131.66         4.92 o                         
  -8   2  11          0.40          0.86         2.16 o                         
  -7   2  11          4.98          2.28         2.23 o                         
  -6   2  11          7.33          8.88         2.05 o                         
  -5   2  11         39.45         38.97         2.95 o                         
  -4   2  11        119.34        120.02         3.50 o                         
  -3   2  11       1088.69       1096.96        17.47 o                         
  -2   2  11          2.85          4.99         2.04 o                         
  -1   2  11       1124.55       1215.59        21.72 o                         
   0   2  11        698.23        773.03        17.21 o                         
   1   2  11        494.89        597.22        12.24 o                         
   2   2  11         25.82         36.19         3.63 o                         
   3   2  11       1210.50       1361.81        22.78 o                         
   4   2  11        180.59        155.37         5.62 o                         
   5   2  11          3.05          2.25         3.81 o                         
   6   2  11          3.01         -1.17         4.24 o                         
   7   2  11          4.35          3.17         4.34 o                         
 -10   3  11          0.03          0.38         2.37 o                         
  -9   3  11         44.57         48.30         4.03 o                         
  -8   3  11         38.90         32.00         2.60 o                         
  -7   3  11         87.88         87.20         3.28 o                         
  -6   3  11         76.13         67.21         2.70 o                         
  -5   3  11         23.30         14.32         2.39 o                         
  -4   3  11         14.80         14.91         2.27 o                         
  -3   3  11       2640.61       2722.98        37.59 o                         
  -2   3  11         40.30         45.03         3.72 o                         
  -1   3  11        222.77        254.41         6.33 o                         
   0   3  11        358.33        413.09        18.87 o                         
   1   3  11         96.44        142.82         5.14 o                         
   2   3  11        145.97        144.05         5.24 o                         
   3   3  11        358.87        363.75         8.72 o                         
   4   3  11         99.14         88.20         5.30 o                         
   5   3  11          5.44          8.83         4.93 o                         
   6   3  11          5.34          1.07         4.48 o                         
   7   3  11         21.95         16.04         4.63 o                         
 -10   4  11         13.65         12.49         2.10 o                         
  -9   4  11          0.02          2.11         1.78 o                         
  -8   4  11          0.98          1.95         2.15 o                         
  -7   4  11         29.08         26.94         2.06 o                         
  -6   4  11        231.14        208.53         5.00 o                         
  -5   4  11       1100.61       1080.61        17.41 o                         
  -4   4  11         68.80         62.22         3.23 o                         
  -3   4  11       1107.72       1119.54        20.71 o                         
  -2   4  11        420.48        461.30         9.26 o                         
  -1   4  11         13.62         23.88         3.37 o                         
   0   4  11         13.02         11.24         3.49 o                         
   1   4  11        972.23       1114.05        22.68 o                         
   2   4  11        243.41        272.79         8.06 o                         
   3   4  11          2.73          3.79         4.17 o                         
   4   4  11          1.28          3.51         4.50 o                         
   5   4  11         38.59         24.06         5.19 o                         
   6   4  11         38.78         22.36         5.35 o                         
 -10   5  11         19.74         20.01         2.71 o                         
  -9   5  11          2.38          2.35         1.67 o                         
  -8   5  11         55.57         51.51         3.10 o                         
  -7   5  11         50.64         53.90         2.79 o                         
  -6   5  11         29.19         29.08         2.38 o                         
  -5   5  11       1200.74       1214.58        22.84 o                         
  -4   5  11        279.89        233.51         5.45 o                         
  -3   5  11          6.21          8.72         2.54 o                         
  -2   5  11         47.65         60.97         3.48 o                         
  -1   5  11         22.30         22.08         3.43 o                         
   0   5  11        151.86        167.22         5.95 o                         
   1   5  11        420.70        459.96        13.49 o                         
   2   5  11        287.94        325.36        10.45 o                         
   3   5  11         33.96         24.53         5.23 o                         
   4   5  11         54.64         41.54         6.77 o                         
   5   5  11         25.81         26.01         7.49 o                         
   6   5  11          3.96          6.59         8.12 o                         
 -10   6  11          0.14          1.13         1.62 o                         
  -9   6  11         19.16         21.54         2.42 o                         
  -8   6  11         36.92         37.68         2.52 o                         
  -7   6  11        172.23        172.18         5.18 o                         
  -6   6  11         27.68         26.18         2.73 o                         
  -5   6  11        194.27        196.08         4.75 o                         
  -4   6  11         60.34         49.62         2.83 o                         
  -3   6  11          1.79          2.19         2.78 o                         
  -2   6  11          0.50          3.70         3.16 o                         
  -1   6  11        155.22        131.96         5.20 o                         
   0   6  11         97.21        110.43         5.65 o                         
   1   6  11        343.29        340.03        15.46 o                         
   2   6  11          0.35          0.40         5.24 o                         
   3   6  11         40.63         19.97         7.71 o                         
   4   6  11         18.75         16.53         7.01 o                         
   5   6  11         54.02         40.54        16.30 o                         
  -9   7  11          5.13          2.32         2.14 o                         
  -8   7  11         14.77         10.80         2.26 o                         
  -7   7  11        142.10        146.87         4.43 o                         
  -6   7  11        250.39        237.27         6.07 o                         
  -5   7  11          1.29          0.35         2.53 o                         
  -4   7  11         29.86         21.12         3.02 o                         
  -3   7  11          0.86          1.54         3.45 o                         
  -2   7  11         30.30         24.74         3.84 o                         
  -1   7  11        261.32        216.34        10.30 o                         
   0   7  11         67.22         55.53         5.02 o                         
   1   7  11        239.04        250.67         9.20 o                         
   2   7  11         27.65         34.14         6.62 o                         
   3   7  11         59.14         54.14         7.89 o                         
   4   7  11          0.02          0.65         8.52 o                         
  -9   8  11          1.78          4.87         2.04 o                         
  -8   8  11          9.68          7.48         3.04 o                         
  -7   8  11         51.31         54.27         3.55 o                         
  -6   8  11         12.28         14.92         2.54 o                         
  -5   8  11          7.32          5.70         2.64 o                         
  -4   8  11         95.03         72.29         6.59 o                         
  -3   8  11         79.09         54.05         5.35 o                         
  -2   8  11         25.75         21.75         4.21 o                         
  -1   8  11        285.41        252.14        13.29 o                         
   0   8  11          4.05          2.77         5.47 o                         
   1   8  11         47.23         53.64         6.87 o                         
   2   8  11          0.88          7.27         7.54 o                         
   3   8  11         26.97         24.75         8.95 o                         
  -9   9  11          2.46          2.73         2.11 o                         
  -8   9  11         14.16         12.90         2.33 o                         
  -7   9  11          2.67          1.24         2.22 o                         
  -6   9  11          0.07         -0.29         2.72 o                         
  -5   9  11          6.76          4.62         2.74 o                         
  -4   9  11         85.14         64.57         4.11 o                         
  -3   9  11         58.20         44.73         4.06 o                         
  -2   9  11         12.27          3.67         4.09 o                         
  -1   9  11         96.09         84.22         6.32 o                         
   0   9  11          0.10          3.45         6.20 o                         
   1   9  11         12.29         15.37         9.08 o                         
   2   9  11          7.36          8.46        10.42 o                         
  -8  10  11          3.98          1.72         2.47 o                         
  -7  10  11         33.55         28.53         2.96 o                         
  -6  10  11         20.16         13.27         2.75 o                         
  -5  10  11         24.88         18.39         3.77 o                         
  -4  10  11         21.88         17.76         4.33 o                         
  -3  10  11         67.34         49.34         4.74 o                         
  -2  10  11          8.60          3.60         4.74 o                         
  -1  10  11         14.67          8.45         8.54 o                         
   0  10  11          1.22          2.35         8.00 o                         
   1  10  11         63.45         25.96         9.13 o                         
  -7  11  11         16.14         10.30         3.14 o                         
  -6  11  11         15.22          7.17         6.89 o                         
  -5  11  11          8.84          7.54         3.20 o                         
  -4  11  11          0.38          3.15         5.57 o                         
  -3  11  11         14.77         14.95         4.80 o                         
  -2  11  11         19.56         12.75         7.81 o                         
  -1  11  11         43.85         18.72        11.90 o                         
   2 -13  12         12.62          1.14         5.16 o                         
   3 -13  12          1.12          4.70         4.66 o                         
   4 -13  12         59.14         33.80        10.29 o                         
   5 -13  12          8.34          2.97         3.63 o                         
  -1 -12  12          0.15          0.09         4.71 o                         
   0 -12  12          9.54          5.93         4.50 o                         
   1 -12  12          4.90          3.64         4.17 o                         
   2 -12  12        101.82         77.53         6.13 o                         
   3 -12  12          4.25          6.13         3.97 o                         
   4 -12  12         45.26         36.99         4.73 o                         
   5 -12  12          0.96          3.01         3.39 o                         
   6 -12  12         19.89         18.84         3.46 o                         
  -2 -11  12         16.46          7.77         5.03 o                         
  -1 -11  12          3.92         -1.43         5.86 o                         
   0 -11  12         64.07         53.06        12.26 o                         
   1 -11  12         40.99         31.13         5.99 o                         
   2 -11  12         73.83         52.27         4.65 o                         
   3 -11  12          0.03          1.86         4.37 o                         
   4 -11  12         30.16         22.01         3.57 o                         
   5 -11  12         54.31         44.92         5.67 o                         
   6 -11  12          0.42          0.56         2.85 o                         
   7 -11  12          0.60          0.12         2.94 o                         
  -3 -10  12          1.42         -1.52         4.70 o                         
  -2 -10  12         30.60         23.27         5.85 o                         
  -1 -10  12         40.24         31.53         5.30 o                         
   0 -10  12        146.15        122.23         6.83 o                         
   1 -10  12          3.38          6.56         4.92 o                         
   2 -10  12         13.15         11.92         4.37 o                         
   3 -10  12        123.57         94.19         5.22 o                         
   4 -10  12         17.61         16.36         3.45 o                         
   5 -10  12         12.76         13.45         3.11 o                         
   6 -10  12          0.11         -2.98         2.72 o                         
   7 -10  12         10.11         13.75         2.78 o                         
   8 -10  12         20.10         18.06         2.88 o                         
  -4  -9  12         33.96         21.66         6.79 o                         
  -3  -9  12         11.94          4.76         4.73 o                         
  -2  -9  12        197.15        215.58        10.47 o                         
  -1  -9  12          0.19          2.47         4.47 o                         
   0  -9  12         15.39         15.23         3.91 o                         
   1  -9  12        128.82         99.59         5.59 o                         
   2  -9  12          3.41          6.97         3.50 o                         
   3  -9  12        142.74        141.77        12.72 o                         
   4  -9  12        117.90        115.26         4.75 o                         
   5  -9  12         24.98         27.33         3.12 o                         
   6  -9  12         31.21         30.10         4.73 o                         
   7  -9  12          8.46          9.63         2.65 o                         
   8  -9  12         66.81         61.44         3.45 o                         
  -5  -8  12          0.41         -1.84         4.42 o                         
  -4  -8  12         94.85         64.91         6.13 o                         
  -3  -8  12          1.47         -0.57         4.69 o                         
  -2  -8  12        121.39        110.58         6.01 o                         
  -1  -8  12          8.64          9.85         3.82 o                         
   0  -8  12          3.23          4.03         3.44 o                         
   1  -8  12        361.36        332.83         8.21 o                         
   2  -8  12        218.35        232.64         9.25 o                         
   3  -8  12         81.93         67.36         4.31 o                         
   4  -8  12        252.95        258.02         5.89 o                         
   5  -8  12        153.75        170.18        10.02 o                         
   6  -8  12        152.90        160.15         5.09 o                         
   7  -8  12         11.70         16.19         3.19 o                         
   8  -8  12         61.47         55.27         9.32 o                         
   9  -8  12          1.18          1.92         2.39 o                         
  -6  -7  12         20.46         10.30         4.71 o                         
  -5  -7  12          2.55         -1.27         4.03 o                         
  -4  -7  12        235.40        224.48        10.92 o                         
  -3  -7  12         27.00         20.79         5.91 o                         
  -2  -7  12         54.61         53.40         4.67 o                         
  -1  -7  12         57.48         50.05         4.13 o                         
   0  -7  12         32.30         29.89         3.36 o                         
   1  -7  12         10.80         14.21         3.39 o                         
   2  -7  12       1025.21       1171.27        23.69 o                         
   3  -7  12        317.05        317.89        17.12 o                         
   4  -7  12        129.30        131.37        11.08 o                         
   5  -7  12          8.12          5.34         2.79 o                         
   6  -7  12         43.19         43.91         3.25 o                         
   7  -7  12         40.87         36.59         3.20 o                         
   8  -7  12         21.96         26.91         2.70 o                         
   9  -7  12          7.74          4.18         2.44 o                         
  -6  -6  12         19.52         10.42         3.86 o                         
  -5  -6  12          0.52         -2.62         3.77 o                         
  -4  -6  12          3.63          5.57         3.56 o                         
  -3  -6  12         49.22         39.31         3.93 o                         
  -2  -6  12          2.15          3.20         3.45 o                         
  -1  -6  12          0.22          1.78         3.26 o                         
   0  -6  12        673.54        715.56        14.29 o                         
   1  -6  12        394.82        411.28         8.66 o                         
   2  -6  12        609.02        644.05        12.14 o                         
   3  -6  12        230.19        208.36         5.39 o                         
   4  -6  12          5.99          5.00         3.02 o                         
   5  -6  12        187.11        183.03         6.38 o                         
   6  -6  12         98.07         93.27         4.46 o                         
   7  -6  12         75.99         74.11         3.67 o                         
   8  -6  12          3.57          3.28         2.43 o                         
   9  -6  12          3.65          5.67         2.79 o                         
  -7  -5  12          5.64          7.95         3.49 o                         
  -6  -5  12         33.97         23.06         3.61 o                         
  -5  -5  12         34.91         31.13         3.49 o                         
  -4  -5  12          3.61          2.84         3.31 o                         
  -3  -5  12        192.66        172.16         5.99 o                         
  -2  -5  12        176.97        177.57         5.71 o                         
  -1  -5  12        212.72        229.60         6.23 o                         
   0  -5  12       2778.10       3148.28        45.59 o                         
   1  -5  12         21.93         21.32         3.60 o                         
   2  -5  12         26.31         33.38         3.12 o                         
   3  -5  12         85.77         75.63         3.64 o                         
   4  -5  12         11.25         13.18         2.65 o                         
   5  -5  12        354.70        345.45         7.34 o                         
   6  -5  12        268.70        252.68         6.65 o                         
   7  -5  12          5.97          8.35         2.93 o                         
   8  -5  12         12.86         11.88         2.68 o                         
   9  -5  12          9.45         12.85         2.62 o                         
  -8  -4  12          0.27          1.12         2.95 o                         
  -7  -4  12          4.91          1.58         3.15 o                         
  -6  -4  12         62.39         51.62         6.19 o                         
  -5  -4  12          7.54          6.65         3.21 o                         
  -4  -4  12         46.64         43.88         3.63 o                         
  -3  -4  12         73.53         87.65         4.30 o                         
  -2  -4  12       2097.92       2272.51        43.49 o                         
  -1  -4  12         45.52         53.20         3.70 o                         
   0  -4  12        278.00        277.73         7.00 o                         
   1  -4  12         81.14        106.98         4.22 o                         
   2  -4  12        165.37        203.43         6.14 o                         
   3  -4  12        265.24        258.14         5.95 o                         
   4  -4  12        151.37        138.06         4.54 o                         
   5  -4  12        220.83        222.15         6.72 o                         
   6  -4  12        303.26        270.82         6.72 o                         
   7  -4  12          8.02          3.65         2.87 o                         
   8  -4  12         12.99         13.81         4.18 o                         
   9  -4  12          2.77          4.35         2.66 o                         
  -8  -3  12         24.50          9.36         2.90 o                         
  -7  -3  12          2.59         -0.09         2.81 o                         
  -6  -3  12         87.86         77.31         7.31 o                         
  -5  -3  12        363.74        340.54         8.33 o                         
  -4  -3  12        325.17        279.53         6.34 o                         
  -3  -3  12        254.56        249.09         5.86 o                         
  -2  -3  12       1849.60       1999.24        35.57 o                         
  -1  -3  12        833.68        858.00        19.15 o                         
   0  -3  12         17.35          7.95         3.21 o                         
   1  -3  12          0.00         -2.49         2.71 o                         
   2  -3  12        146.03        161.44         4.83 o                         
   3  -3  12        196.54        201.27         5.73 o                         
   4  -3  12       1434.28       1441.53        22.92 o                         
   5  -3  12          8.76         11.01         2.89 o                         
   6  -3  12        259.04        249.69         6.98 o                         
   7  -3  12         45.21         42.27         3.08 o                         
   8  -3  12          0.35          1.39         2.82 o                         
   9  -3  12          0.18          1.19         2.70 o                         
  -8  -2  12         54.13         43.80         7.05 o                         
  -7  -2  12         46.53         36.71         3.38 o                         
  -6  -2  12        197.44        158.52         4.83 o                         
  -5  -2  12          2.17          0.87         2.62 o                         
  -4  -2  12        246.90        215.01         5.72 o                         
  -3  -2  12        595.33        614.54        12.44 o                         
  -2  -2  12        394.68        367.51         7.67 o                         
  -1  -2  12        739.78        772.78        13.65 o                         
   0  -2  12        121.72        120.78         5.10 o                         
   1  -2  12        382.41        384.25         8.77 o                         
   2  -2  12       1123.12       1212.69        22.73 o                         
   3  -2  12        196.37        197.99         5.37 o                         
   4  -2  12        874.96        883.31        14.48 o                         
   5  -2  12        201.60        187.82         5.20 o                         
   6  -2  12          6.98         13.83         2.89 o                         
   7  -2  12          7.07          5.50         2.79 o                         
   8  -2  12         10.38         13.48         2.89 o                         
   9  -2  12         15.43         13.21         3.25 o                         
  -9  -1  12          2.75          1.34         2.58 o                         
  -8  -1  12         86.28         77.51        10.19 o                         
  -7  -1  12         43.76         37.51         3.10 o                         
  -6  -1  12          2.38          0.21         2.63 o                         
  -5  -1  12         66.31         59.89         3.34 o                         
  -4  -1  12         86.61         70.93         3.09 o                         
  -3  -1  12        825.57        843.34        13.82 o                         
  -2  -1  12        452.39        447.28         8.64 o                         
  -1  -1  12        136.57        137.88         4.40 o                         
   0  -1  12          3.28          2.31         3.49 o                         
   1  -1  12        369.52        366.92         8.46 o                         
   2  -1  12       1928.08       2136.04        30.87 o                         
   3  -1  12        120.63        131.44         4.48 o                         
   4  -1  12         92.53        105.84         4.24 o                         
   5  -1  12          1.39          4.72         3.10 o                         
   6  -1  12          0.76          4.63         3.23 o                         
   7  -1  12          0.00          2.66         3.62 o                         
   8  -1  12         19.21         12.35         3.54 o                         
  -9   0  12          0.44          2.05         2.30 o                         
  -8   0  12          5.44          2.76         2.40 o                         
  -7   0  12          0.21         -0.76         2.45 o                         
  -6   0  12         77.59         72.05         3.34 o                         
  -5   0  12        246.68        212.12         8.72 o                         
  -4   0  12        232.53        229.54         5.29 o                         
  -3   0  12         81.28         84.67         3.69 o                         
  -2   0  12        389.31        358.22         8.29 o                         
  -1   0  12        525.14        525.49        13.37 o                         
   0   0  12        883.52       1041.49        18.88 o                         
   1   0  12        313.64        367.51         8.66 o                         
   2   0  12        143.24        174.99         6.53 o                         
   3   0  12        103.51         91.45         4.13 o                         
   4   0  12         86.19         99.09         4.13 o                         
   5   0  12         11.00         13.58         3.54 o                         
   6   0  12          0.25         -0.62         3.76 o                         
   7   0  12         29.45         24.87         4.07 o                         
   8   0  12         32.24         19.03         3.61 o                         
  -9   1  12          1.41         -0.84         2.34 o                         
  -8   1  12         24.56         23.90         2.36 o                         
  -7   1  12         18.75         15.14         3.17 o                         
  -6   1  12          6.23          9.88         2.43 o                         
  -5   1  12        238.46        218.46         5.66 o                         
  -4   1  12       1703.70       1683.71        26.12 o                         
  -3   1  12        135.10        138.25         4.71 o                         
  -2   1  12        675.99        697.38        14.29 o                         
  -1   1  12       2076.11       2275.31        33.98 o                         
   0   1  12        316.83        399.74         9.14 o                         
   1   1  12        493.07        524.13        10.89 o                         
   2   1  12        804.42        903.58        15.36 o                         
   3   1  12        264.05        275.20         7.12 o                         
   4   1  12         49.22         43.66         4.03 o                         
   5   1  12        126.53         91.07         5.17 o                         
   6   1  12         18.85          9.38         4.49 o                         
   7   1  12         38.97         26.65         4.39 o                         
   8   1  12         32.61         21.84         4.56 o                         
  -9   2  12          2.33          2.99         2.25 o                         
  -8   2  12          5.63          4.16         3.16 o                         
  -7   2  12          2.01          1.14         2.17 o                         
  -6   2  12        402.84        398.90         9.75 o                         
  -5   2  12         25.56         27.10         3.04 o                         
  -4   2  12       1073.82       1077.70        17.98 o                         
  -3   2  12        592.83        616.99        11.87 o                         
  -2   2  12        218.31        253.16         6.28 o                         
  -1   2  12        240.20        228.44         6.48 o                         
   0   2  12        409.73        487.84        10.79 o                         
   1   2  12       1431.44       1715.97        26.51 o                         
   2   2  12        183.11        194.86         5.72 o                         
   3   2  12         34.22         28.08         4.00 o                         
   4   2  12         71.46         55.65         7.30 o                         
   5   2  12          9.12         16.10         4.25 o                         
   6   2  12         26.48         16.51         4.67 o                         
   7   2  12         11.63          3.94         4.36 o                         
  -9   3  12         20.37         21.32         5.03 o                         
  -8   3  12         18.20         14.82         2.51 o                         
  -7   3  12         13.48         12.54         2.23 o                         
  -6   3  12        490.55        503.16         8.55 o                         
  -5   3  12         20.40         15.71         2.51 o                         
  -4   3  12        307.25        303.82         7.12 o                         
  -3   3  12        108.77        114.83         3.68 o                         
  -2   3  12         87.31         76.38         3.51 o                         
  -1   3  12       1631.80       1831.39        28.14 o                         
   0   3  12        715.56        857.17        16.34 o                         
   1   3  12        222.03        278.16         8.06 o                         
   2   3  12        371.46        338.37        10.60 o                         
   3   3  12        173.81        158.79         6.49 o                         
   4   3  12          5.06         -0.15         4.51 o                         
   5   3  12         36.69         27.88         8.45 o                         
   6   3  12        102.83         78.25         6.40 o                         
   7   3  12          1.36          1.86         4.33 o
[truncated: 188,326 more chars]
